# Supplementary material for: Gut Microbiome Characteristics in feral and domesticated horses from different geographic locations
Source: Commun Biol. 2022 Feb 25;5:172. doi: 10.1038/s42003-022-03116-2 (PMC8881449; doi:10.1038/s42003-022-03116-2)
Supplement: Supplementary file 3 — Supplementary data 1 [file 42003_2022_3116_MOESM3_ESM.xlsx]

## Sheet: Sheet 1
Supplementary Data 1. Spacies associated with geographical sites
specy	cohort	status	qvalue	coefficient	kingdom
Anoxybacillus_suryakundensis	Japan	Enrich	0.00366791	1.57533e-05	Bacteria
Purpureocillium_lilacinum	Japan	Enrich	1.07407e-05	1.18099e-05	Eukaryota
Bacteroides_vulgatus	Japan	Enrich	0.00274173	0.00318944	Bacteria
Rhizoctonia_solani	Japan	Enrich	6.60695e-06	3.91913e-05	Eukaryota
Mucor_circinelloides	Japan	Enrich	5.89753e-05	8.38134e-05	Eukaryota
Kosakonia_pseudosacchari	Japan	Enrich	5.26038e-06	0.000238543	Bacteria
Xylella_sp._UBA6001	Japan	Enrich	0.000518749	4.98974e-05	Bacteria
Hydrogenophaga_pseudoflava	Japan	Enrich	0.00480536	6.14948e-06	Bacteria
Amycolatopsis_lexingtonensis	Japan	Enrich	3.0763e-05	5.36139e-06	Bacteria
Caballeronia_peredens	Japan	Enrich	0.00227033	8.49733e-06	Bacteria
Paecilomyces_hepiali	Japan	Enrich	1.02138e-09	0.000242181	Eukaryota
Providencia_rettgeri	Japan	Enrich	0.00219998	0.00014402	Bacteria
Flavobacterium_beibuense	Japan	Enrich	0.00424281	1.11563e-05	Bacteria
Jatrophihabitans_endophyticus	Japan	Enrich	0.00119058	2.8871e-05	Bacteria
Methylobacterium_rhodinum	Japan	Enrich	0.00195886	2.56426e-05	Bacteria
Terribacillus_goriensis	Japan	Enrich	3.63521e-05	9.5313e-05	Bacteria
Enterobacter_cloacae_complex_sp._43444	Japan	Enrich	0.000459604	3.95624e-05	Bacteria
Dinoroseobacter_shibae	Japan	Enrich	0.0084048	6.76363e-06	Bacteria
Epicoccum_sorghinum	Japan	Enrich	3.1809e-08	0.000104578	Eukaryota
Burkholderia_cenocepacia	Japan	Enrich	2.94496e-06	7.93846e-05	Bacteria
Rhizobium_lusitanum	Japan	Enrich	0.00444597	2.43207e-05	Bacteria
Streptomyces_collinus	Japan	Enrich	6.68742e-07	2.22093e-05	Bacteria
Cellulosimicrobium_sp._KWT.B	Japan	Enrich	0.00230689	0.000220388	Bacteria
Pantoea_vagans	Japan	Enrich	0.00128731	0.000448702	Bacteria
Rhodococcus_sp._2G	Japan	Enrich	0.00576672	1.96528e-05	Bacteria
Rhodococcus_gordoniae	Japan	Enrich	0.00514306	2.45997e-06	Bacteria
Phialophora_attae	Japan	Enrich	1.8246e-05	0.000256071	Eukaryota
Clostridium_saccharobutylicum	Japan	Enrich	0.00808786	1.71729e-05	Bacteria
Mycobacterium_canariasense	Japan	Enrich	2.01881e-09	2.3996e-05	Bacteria
Sporolactobacillus_terrae	Japan	Enrich	0.00711062	8.53378e-05	Bacteria
Parasutterella_excrementihominis_CAG.233	Japan	Enrich	0.00836738	7.4113e-05	Bacteria
Xanthomonas_vasicola	Japan	Enrich	1.07407e-05	9.55368e-06	Bacteria
Flectobacillus_sp._BAB.3569	Japan	Enrich	0.000105423	5.33819e-05	Bacteria
Lysinibacillus_sinduriensis	Japan	Enrich	0.000407157	0.000120253	Bacteria
Serratia_liquefaciens	Japan	Enrich	6.31129e-09	0.00158099	Bacteria
Kurthia_huakuii	Japan	Enrich	0.00847209	6.29308e-05	Bacteria
Xanthomonas_pisi	Japan	Enrich	0.00136759	0.000683294	Bacteria
Methylobacterium_variabile	Japan	Enrich	0.000116894	2.14163e-05	Bacteria
Azospirillum_thiophilum	Japan	Enrich	0.00184404	4.00194e-06	Bacteria
Rhodobacter_sp._24.YEA.8	Japan	Enrich	0.00814352	0.000136546	Bacteria
Candidatus_Burkholderia_crenata	Japan	Enrich	0.00424221	0.00138029	Bacteria
Cellulosimicrobium_sp._TH.20	Japan	Enrich	0.00416119	0.000191953	Bacteria
Exiguobacterium_profundum	Japan	Enrich	0.00580517	3.77433e-05	Bacteria
Pantoea_dispersa	Japan	Enrich	9.48052e-08	0.00103569	Bacteria
Curtobacterium_luteum	Japan	Enrich	1.33399e-05	0.000308061	Bacteria
Microbacterium_enclense	Japan	Enrich	1.72557e-05	3.3302e-05	Bacteria
Sphingomonas_yabuuchiae	Japan	Enrich	2.64736e-07	0.000197931	Bacteria
Leifsonia_xyli	Japan	Enrich	0.000310886	0.000526537	Bacteria
Acidovorax_sp._RAC01	Japan	Enrich	0.0082225	7.6367e-06	Bacteria
Thiothrix_lacustris	Japan	Enrich	0.00924015	3.9799e-05	Bacteria
Paenibacillus_typhae	Japan	Enrich	0.000344239	1.93362e-05	Bacteria
Williamsia_herbipolensis	Japan	Enrich	0.00877251	0.000179388	Bacteria
Moesziomyces_antarcticus	Japan	Enrich	0.000127686	4.79269e-05	Eukaryota
Burkholderia_catarinensis	Japan	Enrich	5.69599e-06	0.000246177	Bacteria
Alicyclobacillus_mali	Japan	Enrich	0.000105423	0.000172465	Bacteria
Kluyvera_ascorbata	Japan	Enrich	0.00401969	4.91452e-06	Bacteria
Herbaspirillum_sp._B39	Japan	Enrich	1.03182e-06	0.000187431	Bacteria
Pantoea_eucrina	Japan	Enrich	0.000540624	0.00119474	Bacteria
Nocardioides_sp._PD653.B2	Japan	Enrich	0.00203697	1.23328e-05	Bacteria
Caballeronia_ptereochthonis	Japan	Enrich	0.00411233	2.33219e-06	Bacteria
Paenibacillus_wynnii	Japan	Enrich	0.00580517	3.48865e-06	Bacteria
Penicillium_paneum	Japan	Enrich	0.00306187	0.00017835	Eukaryota
Gordonia_rubripertincta	Japan	Enrich	2.09604e-08	1.84548e-05	Bacteria
Pantoea_deleyi	Japan	Enrich	0.00409301	3.81328e-05	Bacteria
Rhizobium_yanglingense	Japan	Enrich	1.9687e-09	0.000205406	Bacteria
Methylobacterium_phyllostachyos	Japan	Enrich	5.26038e-06	0.000327408	Bacteria
Aureobasidium_melanogenum	Japan	Enrich	1.46684e-07	3.1169e-06	Eukaryota
Xanthomonas_arboricola	Japan	Enrich	0.00580517	0.00101195	Bacteria
Methylobacterium_aquaticum	Japan	Enrich	4.30125e-05	0.00014889	Bacteria
Pseudozyma_hubeiensis	Japan	Enrich	9.96383e-10	0.000317646	Eukaryota
Eubacterium_hallii_CAG.12	Japan	Enrich	0.00470092	4.12793e-05	Bacteria
Belnapia_rosea	Japan	Enrich	0.00410775	1.37179e-05	Bacteria
Eubacterium_eligens_CAG.72	Japan	Enrich	0.000539525	0.000710062	Bacteria
Penicillium_brasilianum	Japan	Enrich	0.000505642	5.53888e-06	Eukaryota
Hymenobacter_sp._CRA2	Japan	Enrich	0.00758227	5.41307e-06	Bacteria
Clostridium_fallax	Japan	Enrich	0.00847209	5.82236e-05	Bacteria
Kineosporia_aurantiaca	Japan	Enrich	2.00377e-05	7.17984e-05	Bacteria
Pimelobacter_sp.	Japan	Enrich	0.00409301	5.54834e-06	Bacteria
Epichloe_typhina	Japan	Enrich	0.00847834	6.42028e-06	Eukaryota
uncultured_Bacteroides_sp.	Japan	Enrich	0.00315241	0.000232337	Bacteria
Periglandula_ipomoeae	Japan	Enrich	3.20775e-09	0.000135406	Eukaryota
Rhizobium_taibaishanense	Japan	Enrich	0.00226511	0.000128524	Bacteria
Fusarium_azukicola	Japan	Enrich	0.00347184	2.32509e-06	Eukaryota
Geodermatophilus_taihuensis	Japan	Enrich	0.000215498	0.000102826	Bacteria
Bacteroides_uniformis	Japan	Enrich	0.00514306	0.003545	Bacteria
Exophiala_spinifera	Japan	Enrich	0.00188379	2.4472e-06	Eukaryota
Aureimonas_altamirensis	Japan	Enrich	0.00285937	9.31185e-05	Bacteria
Xanthomonas_sp._NCPPB_1131	Japan	Enrich	1.9687e-09	0.000152085	Bacteria
Cordyceps_cicadae	Japan	Enrich	0.000451457	3.63996e-05	Eukaryota
Methylobacterium_frigidaeris	Japan	Enrich	5.82494e-08	6.00386e-05	Bacteria
Nocardioides_aromaticivorans	Japan	Enrich	0.000569416	4.20437e-05	Bacteria
Caballeronia_pedi	Japan	Enrich	0.000831764	1.50109e-05	Bacteria
Burkholderia_glumae	Japan	Enrich	1.61455e-07	0.000246457	Bacteria
Amycolatopsis_mediterranei	Japan	Enrich	0.000871644	2.97258e-06	Bacteria
Type.E_symbiont_of_Plautia_stali	Japan	Enrich	0.00444571	0.000274487	Bacteria
Papiliotrema_laurentii	Japan	Enrich	0.00401969	0.00316613	Eukaryota
Methylobacterium_sp._AMS5	Japan	Enrich	1.9687e-09	4.26382e-05	Bacteria
Bacteroides_timonensis	Japan	Enrich	0.00279084	1.04218e-05	Bacteria
Mycobacterium_chlorophenolicum	Japan	Enrich	4.29029e-06	3.13571e-05	Bacteria
Thauera_aminoaromatica	Japan	Enrich	0.00546565	3.30122e-05	Bacteria
Caballeronia_temeraria	Japan	Enrich	2.09604e-08	1.38691e-05	Bacteria
Moesziomyces_aphidis	Japan	Enrich	0.00881805	0.000172874	Eukaryota
Pantoea_sp._PSNIH1	Japan	Enrich	0.00232686	0.00142992	Bacteria
Melaminivora_alkalimesophila	Japan	Enrich	2.77807e-05	4.26516e-05	Bacteria
Agrobacterium_larrymoorei	Japan	Enrich	5.58483e-06	9.46705e-05	Bacteria
Sphingomonas_sp._LK11	Japan	Enrich	1.18211e-05	5.37627e-05	Bacteria
Pseudacidovorax_intermedius	Japan	Enrich	3.16638e-08	0.0003498	Bacteria
Paenibacillus_daejeonensis	Japan	Enrich	0.00462507	1.43383e-05	Bacteria
Microbacterium_laevaniformans	Japan	Enrich	0.000620797	0.000191509	Bacteria
Enterobacter_cloacae_complex_sp._CIDEIMsCOL1	Japan	Enrich	1.18487e-05	0.00147297	Bacteria
Mycobacterium_cosmeticum	Japan	Enrich	0.000125729	2.06893e-05	Bacteria
Xanthomonas_cannabis	Japan	Enrich	0.000252756	1.90535e-05	Bacteria
Pedobacter_ruber	Japan	Enrich	0.00619636	2.35501e-05	Bacteria
Thauera_terpenica	Japan	Enrich	0.00957318	9.10967e-05	Bacteria
Caballeronia_calidae	Japan	Enrich	0.00145798	2.83465e-05	Bacteria
Achromobacter_ruhlandii	Japan	Enrich	0.00707939	4.47593e-05	Bacteria
Actinoplanes_subtropicus	Japan	Enrich	0.00595812	8.12153e-06	Bacteria
Kosakonia_oryzae	Japan	Enrich	0.00257892	6.95788e-05	Bacteria
Caballeronia_turbans	Japan	Enrich	2.16563e-05	1.75481e-05	Bacteria
Solirubrobacter_soli	Japan	Enrich	1.24754e-05	6.99153e-06	Bacteria
Bacillus_aerophilus	Japan	Enrich	0.000958973	3.12469e-05	Bacteria
Meira_nashicola	Japan	Enrich	0.00899767	7.65727e-05	Eukaryota
Enterobacter_sp._R4.368	Japan	Enrich	0.000325711	0.000214382	Bacteria
Odoribacter_splanchnicus_CAG.14	Japan	Enrich	0.00144732	9.07172e-05	Bacteria
Sporothrix_globosa	Japan	Enrich	0.00339269	2.02453e-06	Eukaryota
Solibacillus_silvestris	Japan	Enrich	1.31786e-07	0.0423024	Bacteria
Pantoea_anthophila	Japan	Enrich	1.43136e-07	0.000385958	Bacteria
Mobilicoccus_pelagius	Japan	Enrich	0.00514306	8.68518e-06	Bacteria
Pseudomonas_cichorii	Japan	Enrich	0.00416394	3.84014e-05	Bacteria
Pseudocercospora_pini.densiflorae	Japan	Enrich	9.32234e-05	2.29087e-05	Eukaryota
Bradyrhizobium_arachidis	Japan	Enrich	0.00654044	2.05978e-05	Bacteria
Kurthia_sp._11kri321	Japan	Enrich	0.000473509	0.000681753	Bacteria
Bacteroides_ovatus	Japan	Enrich	0.000213456	0.000267922	Bacteria
Enterobacter_cloacae_complex_sp._SMART_454	Japan	Enrich	0.00331809	2.00126e-05	Bacteria
Propionibacteriaceae_bacterium_P6A17	Japan	Enrich	0.00246363	1.63817e-05	Bacteria
Elizabethkingia_sp._HvH.WGS333	Japan	Enrich	4.04334e-16	0.000969296	Bacteria
Halomonas_saliphila	Japan	Enrich	0.000325711	0.000243799	Bacteria
Epichloe_bromicola	Japan	Enrich	6.83587e-06	5.228e-06	Eukaryota
Brevundimonas_nasdae	Japan	Enrich	0.0075388	0.000168997	Bacteria
Bacillus_safensis	Japan	Enrich	0.00306582	0.000270249	Bacteria
Pantoea_sp._YR525	Japan	Enrich	0.00136759	0.000354615	Bacteria
Paxillus_rubicundulus	Japan	Enrich	0.00495985	2.29396e-07	Eukaryota
alpha_proteobacterium_LLX12A	Japan	Enrich	0.00477812	0.000189985	Bacteria
Pneumocystis_murina	Japan	Enrich	7.39141e-05	6.92876e-06	Eukaryota
X.Clostridium._saccharolyticum	Japan	Enrich	0.00195796	4.81678e-05	Bacteria
Bacillus_cereus	Japan	Enrich	0.00085645	5.3972e-05	Bacteria
Sphingomonas_melonis	Japan	Enrich	0.00168876	0.000140138	Bacteria
Herbaspirillum_seropedicae	Japan	Enrich	1.51886e-06	0.00015294	Bacteria
Ruminococcus_obeum_CAG.39	Japan	Enrich	0.00414377	0.000138643	Bacteria
Lactobacillus_manihotivorans	Japan	Enrich	6.02632e-06	7.79078e-05	Bacteria
Methylobacterium_populi	Japan	Enrich	4.6677e-05	4.93152e-05	Bacteria
Coniochaeta_hoffmannii	Japan	Enrich	0.000207881	1.45354e-05	Eukaryota
Curtobacterium_oceanosedimentum	Japan	Enrich	0.00102845	0.000441394	Bacteria
Candidatus_Paraburkholderia_calva	Japan	Enrich	5.62586e-06	0.000180437	Bacteria
Weeksella_virosa	Japan	Enrich	0.0097106	4.91459e-05	Bacteria
Sphingomonas_sp._NIC1	Japan	Enrich	6.04983e-08	4.09118e-05	Bacteria
Cellulomonas_iranensis	Japan	Enrich	0.000154075	0.00123723	Bacteria
Streptomyces_olindensis	Japan	Enrich	0.000344239	1.36092e-05	Bacteria
Haematobacter_missouriensis	Japan	Enrich	0.00568795	8.81607e-05	Bacteria
Labrys_sp._WJW	Japan	Enrich	0.0022461	3.67011e-06	Bacteria
Curtobacterium_citreum	Japan	Enrich	0.00012173	0.00436327	Bacteria
Novosphingobium_panipatense	Japan	Enrich	3.48803e-06	0.00031878	Bacteria
Brevundimonas_vesicularis	Japan	Enrich	0.00693703	0.000185492	Bacteria
Microbacterium_sp._PAMC_28756	Japan	Enrich	1.58803e-05	0.000160752	Bacteria
Solibacillus_kalamii	Japan	Enrich	2.71368e-06	0.00738435	Bacteria
Dyadobacter_beijingensis	Japan	Enrich	7.04436e-07	1.83269e-05	Bacteria
Colletotrichum_fioriniae	Japan	Enrich	0.00847209	2.80055e-05	Eukaryota
Curvibacter_sp._AEP1.3	Japan	Enrich	0.00293762	1.64938e-05	Bacteria
Neorhizobium_sp._UBA5916	Japan	Enrich	1.5232e-08	0.000114744	Bacteria
Talaromyces_sp._SV.2017a	Japan	Enrich	0.00228676	1.49391e-06	Eukaryota
Gemmiger_formicilis	Japan	Enrich	0.00647254	0.000335107	Bacteria
Diaporthe_ampelina	Japan	Enrich	8.23717e-06	2.61797e-06	Eukaryota
Burkholderia_anthina	Japan	Enrich	0.00721455	2.04655e-06	Bacteria
Acidovorax_avenae	Japan	Enrich	1.12966e-06	0.00248944	Bacteria
cyanobacterium_TDX16	Japan	Enrich	0.00232208	4.89205e-06	Bacteria
Mycobacterium_sp._djl.10	Japan	Enrich	0.00179401	1.6259e-05	Bacteria
Achromobacter_denitrificans	Japan	Enrich	7.08798e-10	0.000362513	Bacteria
Barnesiella_intestinihominis	Japan	Enrich	1.13309e-05	0.00352357	Bacteria
Beauveria_bassiana	Japan	Enrich	0.00765403	5.08716e-06	Eukaryota
Actinomyces_succiniciruminis	Japan	Enrich	0.000421687	7.17191e-05	Bacteria
Clostridium_diolis	Japan	Enrich	7.95824e-06	0.000657203	Bacteria
Enterobacter_cloacae_complex_sp._GN04363	Japan	Enrich	0.006861	0.000455755	Bacteria
Oceanobacillus_limi	Japan	Enrich	0.00639327	4.03717e-06	Bacteria
Celeribacter_indicus	Japan	Enrich	0.00607788	1.22967e-05	Bacteria
Kosakonia_cowanii	Japan	Enrich	5.44811e-06	0.00602241	Bacteria
Burkholderia_plantarii	Japan	Enrich	0.000564058	5.0462e-06	Bacteria
Azospirillum_humicireducens	Japan	Enrich	0.00313376	4.03592e-05	Bacteria
Acidovorax_citrulli	Japan	Enrich	7.08798e-10	0.000114257	Bacteria
Bacillus_psychrosaccharolyticus	Japan	Enrich	9.47862e-06	0.0337182	Bacteria
Microbacterium_sp._70.16	Japan	Enrich	0.00762003	1.00334e-05	Bacteria
Caulobacteraceae_bacterium_UBA6225	Japan	Enrich	0.0092185	1.21772e-05	Bacteria
Streptomyces_prasinopilosus	Japan	Enrich	0.00980162	5.63797e-06	Bacteria
Fusarium_avenaceum	Japan	Enrich	0.00905708	6.2443e-07	Eukaryota
Senegalimassilia_anaerobia	Japan	Enrich	0.0023351	0.000129531	Bacteria
Acidovorax_sp._NA3	Japan	Enrich	0.00836317	1.34264e-05	Bacteria
Herbaspirillum_aquaticum	Japan	Enrich	0.000662192	6.44637e-06	Bacteria
Xanthomonas_floridensis	Japan	Enrich	0.000512084	2.9762e-05	Bacteria
Enterobacter_sp._E20	Japan	Enrich	0.00136759	0.000187851	Bacteria
Dactylosporangium_aurantiacum	Japan	Enrich	0.000237605	8.39358e-06	Bacteria
Sediminibacterium_sp.	Japan	Enrich	0.00195886	4.57293e-05	Bacteria
Paracoccus_sp._TRP	Japan	Enrich	0.00392318	4.52619e-05	Bacteria
Microbacterium_arborescens	Japan	Enrich	0.000325711	0.000109215	Bacteria
Erythrobasidium_hasegawianum	Japan	Enrich	0.00137987	1.36337e-06	Eukaryota
Domibacillus_aminovorans	Japan	Enrich	7.37051e-09	0.000391903	Bacteria
Enterobacter_cloacae	Japan	Enrich	0.00661988	0.00180568	Bacteria
Microbacterium_sp._LKL04	Japan	Enrich	5.62586e-06	0.000209817	Bacteria
Kribbella_catacumbae	Japan	Enrich	0.00938465	6.0525e-07	Bacteria
Enterobacter_cloacae_complex_sp._GN02208	Japan	Enrich	0.00208044	8.1505e-05	Bacteria
Paenibacillus_sp._FSL_R7.0331	Japan	Enrich	0.00958809	1.56678e-05	Bacteria
Atlantibacter_hermannii	Japan	Enrich	0.00171308	0.0164386	Bacteria
Microbacterium_gubbeenense	Japan	Enrich	0.00686267	9.22975e-05	Bacteria
Bradyrhizobium_manausense	Japan	Enrich	1.07407e-05	4.05072e-05	Bacteria
Amauroascus_niger	Japan	Enrich	0.00514306	2.24993e-06	Eukaryota
Streptomyces_durhamensis	Japan	Enrich	0.00808063	6.9014e-07	Bacteria
Paenibacillus_taichungensis	Japan	Enrich	0.00595812	4.28463e-06	Bacteria
Ochrobactrum_rhizosphaerae	Japan	Enrich	0.00817914	6.17291e-05	Bacteria
Fusarium_virguliforme	Japan	Enrich	0.00782382	1.86653e-07	Eukaryota
Gemmobacter_sp._LW.1	Japan	Enrich	0.00707939	2.13198e-05	Bacteria
Lactococcus_garvieae	Japan	Enrich	0.00747826	0.000733897	Bacteria
Ochrobactrum_pituitosum	Japan	Enrich	6.45819e-06	0.000149211	Bacteria
Flavobacterium_chilense	Japan	Enrich	0.00905708	2.16889e-05	Bacteria
Curtobacterium_sp._BH.2.1.1	Japan	Enrich	0.0075882	0.000106036	Bacteria
Enterobacter_cloacae_complex_sp._GN05526	Japan	Enrich	0.00975144	0.000478767	Bacteria
Sphingomonas.like_bacterium_B12	Japan	Enrich	5.4135e-08	0.000397525	Bacteria
Trichococcus_sp._UBA802	Japan	Enrich	0.00250332	2.22234e-05	Bacteria
Paenibacillus_crassostreae	Japan	Enrich	0.000256869	2.40701e-05	Bacteria
Rhodococcus_rhodochrous	Japan	Enrich	0.00265568	0.000211043	Bacteria
Sphingomonas_spermidinifaciens	Japan	Enrich	1.62203e-09	6.30571e-05	Bacteria
Agrobacterium_genomosp._6	Japan	Enrich	0.00808063	3.97023e-06	Bacteria
Chryseobacterium_camelliae	Japan	Enrich	0.000217582	4.91095e-05	Bacteria
Mycobacterium_parafortuitum	Japan	Enrich	0.003612	6.94715e-05	Bacteria
Alistipes_onderdonkii	Japan	Enrich	0.00738285	0.00120724	Bacteria
Sphingomonas_sanguinis	Japan	Enrich	5.62586e-06	7.41633e-05	Bacteria
Bacillus_pumilus	Japan	Enrich	0.00472907	0.000325009	Bacteria
Thauera_butanivorans	Japan	Enrich	0.00680781	3.17709e-06	Bacteria
Paenibacillus_sp._FSL_R5.0345	Japan	Enrich	0.00265568	4.71808e-05	Bacteria
Enterobacteriaceae_bacterium_strain_FGI_57	Japan	Enrich	3.01652e-05	0.000387883	Bacteria
Acinetobacter_tjernbergiae	Japan	Enrich	0.00317771	0.000108939	Bacteria
Marmoricola_sp._URHB0036	Japan	Enrich	4.4705e-05	1.73432e-05	Bacteria
Fusarium_equiseti	Japan	Enrich	1.9687e-09	2.98845e-05	Eukaryota
Achromobacter_arsenitoxydans	Japan	Enrich	0.00211338	1.06139e-05	Bacteria
Lysinibacillus_xyleni	Japan	Enrich	0.000564058	0.0025058	Bacteria
Rummeliibacillus_pycnus	Japan	Enrich	0.00128731	0.00405122	Bacteria
Pantoea_rwandensis	Japan	Enrich	0.00410888	3.63436e-05	Bacteria
Epichloe_sylvatica	Japan	Enrich	3.93957e-07	9.31135e-06	Eukaryota
Nocardioides_exalbidus	Japan	Enrich	1.45208e-09	0.00034086	Bacteria
Cystobasidiopsis_lactophilus	Japan	Enrich	0.00161613	2.33124e-06	Eukaryota
Flavobacterium_succinicans	Japan	Enrich	0.00707939	1.91065e-05	Bacteria
Xanthomonas_sp._CFBP8355	Japan	Enrich	0.000105749	0.0001369	Bacteria
Bacteroides_ovatus_CAG.22	Japan	Enrich	0.00814352	0.000444631	Bacteria
Snodgrassella_sp._CFCC_13594	Japan	Enrich	0.0022461	3.75177e-06	Bacteria
Acidovorax_soli	Japan	Enrich	0.000152637	1.78367e-05	Bacteria
Corynebacterium.like_bacterium_B27	Japan	Enrich	0.00349384	1.83255e-05	Bacteria
Type.D_symbiont_of_Plautia_stali	Japan	Enrich	0.000344239	0.000128195	Bacteria
Paraburkholderia_hospita	Japan	Enrich	4.76158e-06	6.27592e-06	Bacteria
Bacillus_ginsengihumi	Japan	Enrich	0.009363	3.55891e-06	Bacteria
Pseudomonas_caeni	Japan	Enrich	0.00522475	2.05724e-05	Bacteria
Salmonella_enterica	Japan	Enrich	0.00639327	0.00134522	Bacteria
Rhizophagus_irregularis	Japan	Enrich	6.78981e-07	3.90778e-05	Eukaryota
Bacillus_wiedmannii	Japan	Enrich	0.00576672	1.48542e-05	Bacteria
Enterococcus_gallinarum	Japan	Enrich	4.62297e-06	0.0019973	Bacteria
Fusarium_mangiferae	Japan	Enrich	0.00473452	1.61142e-05	Eukaryota
Comamonas_terrigena	Japan	Enrich	0.00968946	0.000583075	Bacteria
Aquamicrobium_sp._SK.2	Japan	Enrich	0.00137987	1.64689e-05	Bacteria
Novosphingobium_guangzhouense	Japan	Enrich	0.0067219	9.39239e-06	Bacteria
Fusarium_fujikuroi	Japan	Enrich	0.000247235	2.86522e-05	Eukaryota
Enterorhabdus_caecimuris	Japan	Enrich	0.000539525	4.20342e-05	Bacteria
Klebsiella_cf._planticola_B43	Japan	Enrich	0.000348621	0.00184965	Bacteria
Sphingobacteriia_bacterium_RIFOXYD2_FULL_35_12	Japan	Enrich	0.00661988	1.23211e-05	Bacteria
Asanoa_ferruginea	Japan	Enrich	1.18487e-05	0.000325464	Bacteria
Clostridium_botulinum	Japan	Enrich	0.00179401	0.000165278	Bacteria
Pseudomonas_psychrotolerans	Japan	Enrich	8.80662e-06	4.78433e-05	Bacteria
Exophiala_oligosperma	Japan	Enrich	0.000240261	5.52025e-07	Eukaryota
Enterobacter_cloacae_complex_sp._GN02570	Japan	Enrich	0.000620797	1.3308e-05	Bacteria
Acetobacter_sp._46_36	Japan	Enrich	0.00758603	1.27176e-05	Bacteria
Sphingomonas_azotifigens	Japan	Enrich	7.18441e-08	4.20664e-05	Bacteria
Bradyrhizobium_valentinum	Japan	Enrich	0.00318778	4.1274e-06	Bacteria
Streptomyces_diastatochromogenes	Japan	Enrich	3.02988e-05	8.43553e-06	Bacteria
Aureimonas_sp._AU20	Japan	Enrich	0.00161421	6.12255e-05	Bacteria
Curvularia_papendorfii	Japan	Enrich	0.00420315	0.000178488	Eukaryota
Nonomuraea_wenchangensis	Japan	Enrich	0.000499946	4.33289e-05	Bacteria
Novosphingobium_sp._PP1Y	Japan	Enrich	0.00714854	2.01094e-06	Bacteria
Enterobacter_cloacae_complex_sp._GN03164	Japan	Enrich	0.000591713	8.86929e-05	Bacteria
Enterobacter_kobei	Japan	Enrich	0.00201206	8.13508e-05	Bacteria
Paracoccus_denitrificans	Japan	Enrich	0.00634731	9.93149e-06	Bacteria
Amycolatopsis_vancoresmycina	Japan	Enrich	4.19804e-07	2.10489e-05	Bacteria
Methylobacterium_salsuginis	Japan	Enrich	0.000310493	0.000147816	Bacteria
Xanthomonas_sacchari	Japan	Enrich	2.19747e-11	0.000781409	Bacteria
Neofusicoccum_parvum	Japan	Enrich	0.000518749	1.44964e-05	Eukaryota
Ochrobactrum_grignonense	Japan	Enrich	0.00188379	4.25714e-06	Bacteria
Thauera_sp._DNT.1	Japan	Enrich	0.00738285	5.33015e-06	Bacteria
Cellulomonas_flavigena	Japan	Enrich	0.00906272	3.38746e-05	Bacteria
Tetrasphaera_elongata	Japan	Enrich	0.00266792	9.35876e-06	Bacteria
Siphonobacter_aquaeclarae	Japan	Enrich	0.00401969	1.01123e-05	Bacteria
X.Candida._auris	Japan	Enrich	0.00200927	6.28101e-06	Eukaryota
Tolypothrix_campylonemoides	Japan	Enrich	0.000512084	1.24079e-05	Bacteria
Caballeronia_jiangsuensis	Japan	Enrich	3.84017e-09	0.00017571	Bacteria
Cohnella_sp._6021052837	Japan	Enrich	0.00931537	2.99265e-06	Bacteria
Roseateles_depolymerans	Japan	Enrich	0.00808063	1.94849e-06	Bacteria
Paenibacillus_antibioticophila	Japan	Enrich	0.00959111	4.10132e-06	Bacteria
Bradyrhizobium_genosp._SA.4	Japan	Enrich	0.000229339	1.29303e-05	Bacteria
Nocardioides_insulae	Japan	Enrich	0.000767275	1.37627e-05	Bacteria
Candidatus_Odyssella_thessalonicensis	Japan	Enrich	0.0022461	3.10228e-06	Bacteria
Epichloe_baconii	Japan	Enrich	7.73183e-06	3.20475e-06	Eukaryota
Achromobacter_sp._MFA1_R4	Japan	Enrich	0.000276388	4.04496e-05	Bacteria
Duganella_sp._Leaf126	Japan	Enrich	0.00158316	0.000148149	Bacteria
Blautia_massiliensis	Japan	Enrich	0.000438789	0.000445522	Bacteria
Streptomyces_purpurogeneiscleroticus	Japan	Enrich	1.26518e-08	0.000157272	Bacteria
Burkholderia_cepacia	Japan	Enrich	8.52575e-05	2.58596e-05	Bacteria
Amycolatopsis_balhimycina	Japan	Enrich	0.00122784	5.27509e-06	Bacteria
Paenibacillus_sp._FSL_R7.0273	Japan	Enrich	1.15551e-07	7.29934e-05	Bacteria
Terribacillus_aidingensis	Japan	Enrich	0.00477812	4.65607e-05	Bacteria
Mesorhizobium_sp._NBIMC_P2.C4	Japan	Enrich	0.00188379	1.96238e-05	Bacteria
Candidatus_Gastranaerophilales_bacterium_HUM_17	Japan	Enrich	0.00847209	2.54289e-05	Bacteria
Mycobacterium_fallax	Japan	Enrich	0.00562374	6.92416e-06	Bacteria
Thauera_phenylacetica	Japan	Enrich	0.0022461	5.45395e-05	Bacteria
Rhodocista_sp._MIMtkB3	Japan	Enrich	0.00925695	0.000141371	Bacteria
Sphingomonas_guangdongensis	Japan	Enrich	0.00392872	3.56739e-05	Bacteria
Nocardioides_lianchengensis	Japan	Enrich	0.000962173	7.00702e-05	Bacteria
Bradyrhizobium_stylosanthis	Japan	Enrich	0.000357035	2.92627e-06	Bacteria
Pseudorhodobacter_aquimaris	Japan	Enrich	0.00174837	4.06809e-05	Bacteria
Globicatella_sulfidifaciens	Japan	Enrich	0.00106959	3.10843e-05	Bacteria
Lysinibacillus_fusiformis	Japan	Enrich	0.00208268	0.000192589	Bacteria
Azospirillum_lipoferum	Japan	Enrich	0.000564562	4.82788e-05	Bacteria
Actinobacillus_minor	Japan	Enrich	0.000764789	4.98422e-05	Bacteria
Vibrio_vulnificus	Japan	Enrich	0.000190037	2.65752e-05	Bacteria
Minicystis_rosea	Japan	Enrich	1.59861e-05	1.94166e-05	Bacteria
Enterobacter_sp._DC4	Japan	Enrich	6.22401e-05	0.000459478	Bacteria
Bordetella_genomosp._8	Japan	Enrich	0.000302173	7.56334e-06	Bacteria
Aureimonas_ureilytica	Japan	Enrich	1.6054e-06	6.28815e-05	Bacteria
Anaerolineaceae_bacterium_UBA6107	Japan	Enrich	0.00898823	5.90535e-06	Bacteria
Cellulomonas_denverensis	Japan	Enrich	0.00133488	2.1908e-05	Bacteria
Apophysomyces_variabilis	Japan	Enrich	0.00178545	2.49289e-06	Eukaryota
Xanthomonas_cassavae	Japan	Enrich	0.00200927	4.88967e-05	Bacteria
Amantichitinum_ursilacus	Japan	Enrich	1.32151e-08	1.1509e-05	Bacteria
Enterobacter_cloacae_complex_sp._35009	Japan	Enrich	0.00804131	2.5762e-05	Bacteria
Gemmobacter_nectariphilus	Japan	Enrich	0.00494086	5.34257e-05	Bacteria
Clostridium_tyrobutyricum	Japan	Enrich	0.0036775	8.96687e-05	Bacteria
Puccinia_psidii	Japan	Enrich	0.00670224	0.000101913	Eukaryota
Bacillus_sp._IHB_B_7164	Japan	Enrich	0.000216865	0.000795408	Bacteria
Giesbergeria_anulus	Japan	Enrich	0.0023306	9.65183e-06	Bacteria
Diplodia_sapinea	Japan	Enrich	0.00610448	5.93825e-05	Eukaryota
Ramichloridium_luteum	Japan	Enrich	1.48617e-10	5.23962e-06	Eukaryota
Ktedonobacter_sp._13_2_20CM_53_11	Japan	Enrich	0.000588797	0.000453203	Bacteria
Agrobacterium_genomosp._7	Japan	Enrich	0.00424281	1.65727e-05	Bacteria
Dickeya_zeae	Japan	Enrich	0.0041183	1.07865e-05	Bacteria
Pasteurella_testudinis	Japan	Enrich	7.93039e-09	0.00107237	Bacteria
uncultured_Clostridium_sp.	Japan	Enrich	0.00606901	0.000258548	Bacteria
Xylophilus_ampelinus	Japan	Enrich	2.02802e-06	3.27254e-05	Bacteria
Methylobacterium_oryzae	Japan	Enrich	5.96835e-06	0.0002935	Bacteria
Enterobacter_sp._ODB01	Japan	Enrich	0.00150112	8.35126e-05	Bacteria
Candidatus_Burkholderia_verschuerenii	Japan	Enrich	0.00142783	2.43841e-05	Bacteria
Marmoricola_scoriae	Japan	Enrich	0.000316514	3.17201e-05	Bacteria
Bacillus_muralis	Japan	Enrich	0.00680781	0.000188995	Bacteria
Mitsuaria_sp._HZ7	Japan	Enrich	0.000152798	0.00195594	Bacteria
Enterobacter_cloacae_complex_sp._CIDEIMsCOL9	Japan	Enrich	0.00226873	1.77898e-05	Bacteria
Herbaspirillum_huttiense	Japan	Enrich	5.1384e-05	0.000277052	Bacteria
Mycobacterium_diernhoferi	Japan	Enrich	0.000256182	5.96099e-05	Bacteria
Plautia_stali_symbiont	Japan	Enrich	9.62828e-05	2.51931e-05	Bacteria
Paenibacillus_borealis	Japan	Enrich	0.0028924	1.71455e-05	Bacteria
Bacillus_sp._WP8	Japan	Enrich	0.0032717	0.000232299	Bacteria
Sporisorium_iseilematis.ciliati	Japan	Enrich	3.34991e-06	5.33188e-05	Eukaryota
Arenimonas_sp._SCN_70.307	Japan	Enrich	0.00924813	7.36746e-06	Bacteria
Phycicoccus_sp._Root563	Japan	Enrich	4.8459e-05	4.93676e-05	Bacteria
Rhizobium_rhizosphaerae	Japan	Enrich	0.000564562	0.000617784	Bacteria
Mycobacterium_confluentis	Japan	Enrich	0.00104281	2.14879e-05	Bacteria
Methylobacterium_thiocyanatum	Japan	Enrich	0.000205729	1.031e-05	Bacteria
Brevundimonas_diminuta	Japan	Enrich	0.00356019	0.000368967	Bacteria
Auricoccus_indicus	Japan	Enrich	0.00424221	1.5742e-05	Bacteria
Mameliella_atlantica	Japan	Enrich	0.00341009	5.72723e-06	Bacteria
Bordetella_genomosp._1	Japan	Enrich	0.00856065	6.16519e-05	Bacteria
Microvirga_lotononidis	Japan	Enrich	8.23717e-06	4.00226e-05	Bacteria
Rothia_nasimurium	Japan	Enrich	0.000249996	3.77076e-05	Bacteria
Preussia_sp._BSL10	Japan	Enrich	0.000620655	5.61788e-05	Eukaryota
Lasiodiplodia_theobromae	Japan	Enrich	0.00368483	8.12274e-07	Eukaryota
Bipolaris_maydis	Japan	Enrich	0.00184404	4.46916e-06	Eukaryota
Luteibacter_sp._UNC138MFCol5.1	Japan	Enrich	4.21257e-05	8.96107e-05	Bacteria
Stenotrophomonas_acidaminiphila	Japan	Enrich	3.49723e-05	0.000231871	Bacteria
Novosphingobium_resinovorum	Japan	Enrich	0.000414992	6.90553e-05	Bacteria
Methylobacterium_mesophilicum	Japan	Enrich	2.71368e-06	0.00204231	Bacteria
Gordonia_sp._YC.JH1	Japan	Enrich	0.00168772	2.74628e-05	Bacteria
Methylobacterium_tarhaniae	Japan	Enrich	5.51473e-05	4.26994e-05	Bacteria
Pseudoxanthomonas_wuyuanensis	Japan	Enrich	0.00028037	1.19743e-05	Bacteria
Cercospora_cf._sigesbeckiae	Japan	Enrich	0.00101012	4.71063e-05	Eukaryota
Paraclostridium_benzoelyticum	Japan	Enrich	0.000620797	0.000186658	Bacteria
Rudanella_lutea	Japan	Enrich	0.00075337	2.8288e-06	Bacteria
Flavobacterium_sinopsychrotolerans	Japan	Enrich	0.00540555	3.89747e-05	Bacteria
Methylobacterium_sp._L2.4	Japan	Enrich	3.1321e-06	0.000543263	Bacteria
Agrobacterium_genomosp._9	Japan	Enrich	0.000132349	5.11356e-06	Bacteria
Type.F_symbiont_of_Plautia_stali	Japan	Enrich	1.33841e-06	0.000574004	Bacteria
Acinetobacter_nosocomialis	Japan	Enrich	0.00587604	0.000159283	Bacteria
Porphyrobacter_dokdonensis	Japan	Enrich	1.87064e-05	0.000513963	Bacteria
Bacillus_marisflavi	Japan	Enrich	0.00105783	0.00226743	Bacteria
Sphingomonas_pituitosa	Japan	Enrich	0.000141574	1.10653e-05	Bacteria
Rhizobium_sp._42MFCr.1	Japan	Enrich	0.00209444	9.54634e-06	Bacteria
Diaporthe_longicolla	Japan	Enrich	3.67488e-07	5.72492e-05	Eukaryota
Patulibacter_minatonensis	Japan	Enrich	0.000819156	1.28582e-05	Bacteria
Caballeronia_zhejiangensis	Japan	Enrich	0.000344239	3.80377e-05	Bacteria
Cellulosimicrobium_sp._MM	Japan	Enrich	0.00399511	0.000118182	Bacteria
Gordonia_alkanivorans	Japan	Enrich	0.000304492	4.97151e-06	Bacteria
Lysobacter_enzymogenes	Japan	Enrich	0.000437682	9.27075e-06	Bacteria
Pseudacidovorax_sp._RU35E	Japan	Enrich	0.00721455	0.000568547	Bacteria
Robbsia_andropogonis	Japan	Enrich	5.62327e-06	0.00325843	Bacteria
Curtobacterium_pusillum	Japan	Enrich	1.33518e-05	2.9136e-05	Bacteria
Bacillus_simplex	Japan	Enrich	0.00411233	0.000255397	Bacteria
Pseudorhodoferax_sp._Leaf274	Japan	Enrich	0.00038171	0.000115535	Bacteria
Rhodobacter_sp._LPB0142	Japan	Enrich	0.00191634	2.78405e-05	Bacteria
Mycobacterium_obuense	Japan	Enrich	0.000589845	0.000198737	Bacteria
Nocardioides_luteus	Japan	Enrich	0.00765403	6.58268e-06	Bacteria
Methylobacterium_pseudosasicola	Japan	Enrich	0.000293918	0.00014122	Bacteria
Rhodococcus_sp._p52	Japan	Enrich	0.00567106	2.70049e-05	Bacteria
Xanthomonas_maliensis	Japan	Enrich	0.00639017	0.000141735	Bacteria
Stenotrophomonas_terrae	Japan	Enrich	0.00980162	0.000100664	Bacteria
Pseudooceanicola_lipolyticus	Japan	Enrich	3.94052e-11	0.00318404	Bacteria
Microbispora_rosea	Japan	Enrich	0.00200927	1.21473e-06	Bacteria
Methylobacterium_phyllosphaerae	Japan	Enrich	8.36413e-10	0.00017087	Bacteria
Pestalotiopsis_fici	Japan	Enrich	0.00470092	2.42933e-06	Eukaryota
X.Mannheimia._succiniciproducens	Japan	Enrich	0.00401223	0.000327392	Bacteria
Comamonas_kerstersii	Japan	Enrich	0.00738285	0.0178259	Bacteria
Micromonospora_marina	Japan	Enrich	0.00634788	5.02208e-06	Bacteria
Mycobacterium_marinum	Japan	Enrich	0.00853847	3.16707e-06	Bacteria
Rhizobium_mesoamericanum	Japan	Enrich	0.000105423	5.9696e-06	Bacteria
Sphingomonas_parapaucimobilis	Japan	Enrich	1.18487e-05	5.2298e-05	Bacteria
Kineococcus_radiotolerans	Japan	Enrich	0.000564562	8.44539e-06	Bacteria
Acidovorax_oryzae	Japan	Enrich	2.19747e-11	0.00015932	Bacteria
Valsa_mali	Japan	Enrich	5.79235e-05	3.51925e-05	Eukaryota
Cellulosimicrobium_funkei	Japan	Enrich	0.00350249	0.000194956	Bacteria
Belnapia_moabensis	Japan	Enrich	5.18573e-05	1.15037e-05	Bacteria
Rhizobium_alamii	Japan	Enrich	0.00310825	1.41335e-05	Bacteria
Methanosarcinales_archaeon_Methan_04	Japan	Enrich	0.00847201	7.2435e-05	Archaea
Penicillium_expansum	Japan	Enrich	6.50594e-12	0.000252557	Eukaryota
Enterococcus_sp._FDAARGOS_375	Japan	Enrich	0.000588797	0.000491137	Bacteria
Cellulosimicrobium_aquatile	Japan	Enrich	0.00738285	0.000117583	Bacteria
Kosakonia_sacchari	Japan	Enrich	0.000246843	7.90641e-06	Bacteria
Rhizobium_nepotum	Japan	Enrich	0.00371365	1.0742e-05	Bacteria
Pseudomonas_punonensis	Japan	Enrich	0.00404599	1.17684e-05	Bacteria
Microbacterium_paraoxydans	Japan	Enrich	0.00234843	2.0293e-05	Bacteria
Paraburkholderia_sp._SOS3	Japan	Enrich	4.36777e-05	9.31584e-06	Bacteria
Helminthosporium_solani	Japan	Enrich	7.90806e-05	5.71476e-06	Eukaryota
Mycobacterium_neoaurum	Japan	Enrich	0.00457966	1.54353e-05	Bacteria
Streptomyces_hirsutus	Japan	Enrich	1.07407e-05	3.03675e-05	Bacteria
Candidatus_Burkholderia_brachyanthoides	Japan	Enrich	0.000521848	0.000470134	Bacteria
Botrytis_cinerea	Japan	Enrich	2.70792e-05	7.13399e-06	Eukaryota
Dyella_sp._333MFSha	Japan	Enrich	1.27175e-06	0.000553636	Bacteria
Parabacteroides_merdae	Japan	Enrich	0.00514306	0.000553485	Bacteria
Sphingomonas_pruni	Japan	Enrich	0.00100406	4.49922e-06	Bacteria
Rhizobium_tropici	Japan	Enrich	4.29029e-06	2.35574e-05	Bacteria
Azospirillum_brasilense	Japan	Enrich	0.00315146	2.61907e-05	Bacteria
Bacillus_butanolivorans	Japan	Enrich	0.000315833	0.000459336	Bacteria
Aeromicrobium_erythreum	Japan	Enrich	0.00424221	1.82851e-05	Bacteria
Puccinia_arachidis	Japan	Enrich	4.70722e-08	0.000323488	Eukaryota
Stenotrophomonas_panacihumi	Japan	Enrich	1.61269e-05	0.000144684	Bacteria
Caballeronia_fortuita	Japan	Enrich	6.70315e-08	0.000237023	Bacteria
Colletotrichum_higginsianum	Japan	Enrich	0.00576672	1.85605e-05	Eukaryota
Roseomonas_gilardii	Japan	Enrich	0.00951665	1.26477e-05	Bacteria
Paenibacillus_polysaccharolyticus	Japan	Enrich	1.82808e-05	0.00199222	Bacteria
Methylobacterium_radiotolerans	Japan	Enrich	2.0855e-08	0.000574151	Bacteria
Solibacillus_isronensis	Japan	Enrich	0.0045379	0.0145413	Bacteria
Kalmanozyma_brasiliensis	Japan	Enrich	0.00278118	2.32072e-06	Eukaryota
Bradyrhizobium_neotropicale	Japan	Enrich	0.00707939	3.72316e-06	Bacteria
Flavobacterium_sasangense	Japan	Enrich	0.0075388	5.11387e-05	Bacteria
Tenacibaculum_mesophilum	Japan	Enrich	0.00038171	7.00165e-05	Bacteria
Golubevia_pallescens	Japan	Enrich	9.16341e-05	1.22995e-05	Eukaryota
Tabrizicola_sp._TH137	Japan	Enrich	1.87539e-08	0.00146564	Bacteria
Phyllosticta_capitalensis	Japan	Enrich	6.51582e-06	9.41887e-05	Eukaryota
Pseudomonas_straminea	Japan	Enrich	1.20567e-07	0.000127944	Bacteria
Rhodococcus_coprophilus	Japan	Enrich	0.00130004	0.000153663	Bacteria
Enterobacter_mori	Japan	Enrich	0.00871034	0.00145723	Bacteria
Bipolaris_oryzae	Japan	Enrich	7.39141e-05	4.17003e-06	Eukaryota
Streptomyces_hyaluromycini	Japan	Enrich	8.51387e-07	2.73032e-06	Bacteria
Amycolatopsis_pretoriensis	Japan	Enrich	1.57004e-05	1.93588e-05	Bacteria
Microbacterium_paludicola	Japan	Enrich	0.00318778	0.000130274	Bacteria
Caballeronia_concitans	Japan	Enrich	0.000844985	1.66986e-05	Bacteria
Parabacteroides_merdae_CAG.48	Japan	Enrich	0.00204144	0.000100925	Bacteria
Aureimonas_jatrophae	Japan	Enrich	6.76043e-06	0.000268255	Bacteria
Enterobacter_cloacae_complex_sp._GN02693	Japan	Enrich	0.00855165	8.51592e-06	Bacteria
Enterobacter_asburiae	Japan	Enrich	8.6276e-06	0.00142537	Bacteria
Curtobacterium_sp._MR_MD2014	Japan	Enrich	0.00200927	6.86908e-05	Bacteria
Actinomyces_glycerinitolerans	Japan	Enrich	4.95984e-06	0.000514533	Bacteria
Sphingomonas_dokdonensis	Japan	Enrich	0.000385626	0.000113762	Bacteria
Methylobacterium_platani	Japan	Enrich	2.27594e-07	0.000590368	Bacteria
Enterobacteria_phage_phi80	Japan	Enrich	0.0067219	0.000130933	Virus
Bacteroides_vulgatus_CAG.6	Japan	Enrich	0.00274298	0.00250876	Bacteria
Gordonia_westfalica	Japan	Enrich	9.81892e-06	1.94225e-05	Bacteria
Cnuibacter_physcomitrellae	Japan	Enrich	5.28931e-08	0.000370953	Bacteria
Macrophomina_phaseolina	Japan	Enrich	1.38173e-05	3.84464e-06	Eukaryota
Vibrio_coralliilyticus	Japan	Enrich	0.00182284	0.000125902	Bacteria
Caballeronia_humi	Japan	Enrich	0.000132906	1.61693e-05	Bacteria
Luteimicrobium_subarcticum	Japan	Enrich	0.00733695	6.3603e-06	Bacteria
Colletotrichum_gloeosporioides	Japan	Enrich	7.96277e-07	4.86746e-05	Eukaryota
Butyricicoccus_sp._BB10	Japan	Enrich	0.00477812	0.00180775	Bacteria
Marivita_cryptomonadis	Japan	Enrich	0.00727721	1.45203e-06	Bacteria
Thioclava_nitratireducens	Japan	Enrich	0.0036569	4.89222e-05	Bacteria
Streptomyces_barkulensis	Japan	Enrich	5.51703e-09	0.00273338	Bacteria
Clostridium_polynesiense	Japan	Enrich	0.00117901	0.000898205	Bacteria
Methylophilales_bacterium_BACL14_MAG.120920.bin58	Japan	Enrich	0.00958809	8.89713e-05	Bacteria
Thauera_selenatis	Japan	Enrich	0.00433755	7.3438e-05	Bacteria
Pestalotiopsis_sp._JCM_9685	Japan	Enrich	0.00626938	6.30695e-06	Eukaryota
Bacillus_massilionigeriensis	Japan	Enrich	0.00122784	8.43064e-05	Bacteria
Paraburkholderia_caribensis	Japan	Enrich	6.50594e-12	0.000107699	Bacteria
Microbacterium_testaceum	Japan	Enrich	8.20141e-08	4.37201e-05	Bacteria
Rhodobacter_sp._CACIA14H1	Japan	Enrich	0.00756887	2.30493e-05	Bacteria
Aureimonas_phyllosphaerae	Japan	Enrich	7.31731e-05	0.000157907	Bacteria
Paenarthrobacter_nicotinovorans	Japan	Enrich	6.31129e-09	0.00242283	Bacteria
Methylobacterium_indicum	Japan	Enrich	1.87539e-08	0.000129035	Bacteria
Providencia_sp._WCHPr.ZXX99369	Japan	Enrich	0.00331809	0.000989016	Bacteria
Cronobacter_dublinensis	Japan	Enrich	0.00447537	0.000481095	Bacteria
Achromobacter_xylosoxidans	Japan	Enrich	3.32097e-05	0.000121466	Bacteria
Type.C_symbiont_of_Plautia_stali	Japan	Enrich	1.88182e-10	0.00047867	Bacteria
Candidatus_Paraburkholderia_schumannianae	Japan	Enrich	5.51473e-05	0.000983063	Bacteria
Clostridium_sartagoforme	Japan	Enrich	0.00756887	0.000282156	Bacteria
Bordetella_sp._N	Japan	Enrich	0.00303415	3.54856e-05	Bacteria
Paenibacillus_odorifer	Japan	Enrich	0.00269478	1.79662e-05	Bacteria
Belnapia_sp._F.4.1	Japan	Enrich	0.000607855	1.30284e-05	Bacteria
Actinomycetospora_chiangmaiensis	Japan	Enrich	1.71304e-07	0.000155024	Bacteria
Geodermatophilus_brasiliensis	Japan	Enrich	2.77415e-05	7.09953e-05	Bacteria
Pantoea_sp._UBA4389	Japan	Enrich	0.00537592	5.23597e-06	Bacteria
Roseburia_intestinalis_CAG.13	Japan	Enrich	0.00680781	0.000164853	Bacteria
Microbacterium_trichothecenolyticum	Japan	Enrich	5.90356e-05	9.78817e-06	Bacteria
Herbaspirillum_sp._BH.1	Japan	Enrich	0.000676515	1.03086e-05	Bacteria
Lentinula_edodes	Japan	Enrich	1.47584e-12	4.31661e-05	Eukaryota
Podospora_anserina	Japan	Enrich	2.53341e-05	3.55822e-05	Eukaryota
Falsirhodobacter_sp._alg1	Japan	Enrich	0.00973083	2.30435e-05	Bacteria
Segniliparus_rotundus	Japan	Enrich	1.44822e-05	3.07851e-05	Bacteria
Pantoea_ananatis	Japan	Enrich	1.32151e-08	0.00215275	Bacteria
Novosphingobium_tardaugens	Japan	Enrich	0.00136759	8.69798e-06	Bacteria
Paraphoma_sp._B47.9	Japan	Enrich	0.000377279	1.53207e-05	Eukaryota
Corynespora_cassiicola	Japan	Enrich	0.000252756	3.66562e-05	Eukaryota
Candidatus_Gastranaerophilales_bacterium_HUM_18	Japan	Enrich	0.00705595	6.50108e-05	Bacteria
Caballeronia_megalochromosomata	Japan	Enrich	2.43711e-08	2.88747e-05	Bacteria
Roseateles_terrae	Japan	Enrich	0.00304048	0.0109772	Bacteria
Mycobacterium_rufum	Japan	Enrich	0.00977816	5.07526e-06	Bacteria
Paracoccus_versutus	Japan	Enrich	0.00318778	1.22834e-05	Bacteria
Acidovorax_cattleyae	Japan	Enrich	1.2066e-06	7.81012e-05	Bacteria
Streptococcus_thoraltensis	Japan	Enrich	0.0080557	2.35655e-05	Bacteria
Stagonospora_sp._SRC1lsM3a	Japan	Enrich	0.00214435	1.83156e-05	Eukaryota
Paraburkholderia_terrae	Japan	Enrich	1.91846e-07	1.62373e-05	Bacteria
Holdemanella_biformis	Japan	Enrich	0.00227033	0.000171094	Bacteria
Sutterella_wadsworthensis	Japan	Enrich	0.0022461	0.000410959	Bacteria
Enterobacter_muelleri	Japan	Enrich	3.13944e-05	0.00017416	Bacteria
Burkholderia_gladioli	Japan	Enrich	8.20141e-08	0.00028958	Bacteria
Methanothrix_soehngenii	Japan	Enrich	0.00514306	0.00020278	Archaea
Bradyrhizobium_japonicum	Japan	Enrich	0.00138485	2.0944e-05	Bacteria
Mycosphaerelloides_madeirae	Japan	Enrich	0.0060214	8.98587e-07	Eukaryota
Calonectria_pseudoreteaudii	Japan	Enrich	0.00753017	2.02522e-06	Eukaryota
Rhodococcus_hoagii	Japan	Enrich	5.62586e-06	0.00017642	Bacteria
Serratia_marcescens	Japan	Enrich	0.000404288	0.000114946	Bacteria
Methylobacterium_sp._C1	Japan	Enrich	5.58156e-05	0.000316885	Bacteria
Fusarium_langsethiae	Japan	Enrich	0.00831577	1.07924e-06	Eukaryota
Paraburkholderia_fungorum	Argentina	Enrich	0.00098793	2.33023e-05	Bacteria
Serratia_proteamaculans	Spain	Enrich	0.00213548	6.26189e-06	Bacteria
Streptococcus_oralis	Spain	Enrich	0.00012385	5.20492e-05	Bacteria
Corynebacterium_jeddahense	Spain	Enrich	0.000207141	6.77283e-05	Bacteria
Staphylococcus_saprophyticus	Spain	Enrich	1.31457e-06	0.000112503	Bacteria
X.Clostridium._hiranonis	Spain	Enrich	0.00913039	3.34898e-06	Bacteria
Haematobacter_massiliensis	Spain	Enrich	0.00702332	2.25572e-05	Bacteria
Prevotella_nigrescens	Spain	Enrich	0.00935876	0.00167132	Bacteria
Corynebacterium_tuscaniense	Spain	Enrich	0.0077577	2.28307e-05	Bacteria
Pseudopropionibacterium_propionicum	Spain	Enrich	0.00477649	5.37544e-06	Bacteria
Mycobacterium_llatzerense	Spain	Enrich	0.00941267	1.85111e-05	Bacteria
Aspergillus_niger	Spain	Enrich	0.0036253	3.38706e-05	Eukaryota
Coprococcus_catus	Spain	Enrich	0.00208971	0.000264133	Bacteria
Candidatus_Riflebacteria_bacterium_HGW.Riflebacteria.1	Spain	Enrich	0.00537575	1.47482e-06	Bacteria
Novosphingobium_lentum	Spain	Enrich	0.000238942	1.32313e-05	Bacteria
Raoultella_ornithinolytica	Spain	Enrich	0.00847659	3.33521e-05	Bacteria
Bradyrhizobium_sp._G22	Spain	Enrich	0.000412766	8.04174e-05	Bacteria
Staphylococcus_haemolyticus	Spain	Enrich	0.00207177	4.69684e-05	Bacteria
Eubacterium_ramulus	Spain	Enrich	3.38451e-05	0.00219361	Bacteria
Achromobacter_insuavis	Spain	Enrich	0.00207177	7.39229e-06	Bacteria
Lachnoclostridium_sp._YL32	Spain	Enrich	0.000646211	0.000204846	Bacteria
Dialister_pneumosintes	Spain	Enrich	0.00131036	0.000303576	Bacteria
Prevotellaceae_bacterium_UBA2713	Spain	Enrich	0.000188718	0.00165997	Bacteria
bacterium_UBA5646	Spain	Enrich	0.000650622	0.000476194	Bacteria
Corynebacterium_genitalium	Spain	Enrich	0.00317811	8.19768e-05	Bacteria
Klebsiella_pneumoniae	Spain	Enrich	1.33096e-05	0.000299282	Bacteria
Cauliflower_mosaic_virus	Spain	Enrich	0.00129948	0.0258521	Virus
Micrococcaceae_bacterium_JKS001869	Spain	Enrich	3.714e-07	0.000320797	Bacteria
Actinomyces_naeslundii	Spain	Enrich	0.000352084	7.23284e-05	Bacteria
Streptococcus_sanguinis	Spain	Enrich	0.00735518	4.99904e-05	Bacteria
Peptoniphilus_harei	Spain	Enrich	0.000142086	0.000140678	Bacteria
Fibrobacter_sp._UWB2	Spain	Enrich	0.00623012	0.00146595	Bacteria
Pararheinheimera_mesophila	Spain	Enrich	1.43968e-06	2.98434e-05	Bacteria
Staphylococcus_pettenkoferi	Spain	Enrich	0.000412999	6.27187e-05	Bacteria
Neurospora_tetrasperma	Spain	Enrich	0.0036253	1.75067e-05	Eukaryota
Caballeronia_sordidicola	Spain	Enrich	0.000967989	3.85578e-05	Bacteria
Negativicoccus_succinicivorans	Spain	Enrich	0.00345909	3.30957e-05	Bacteria
Escherichia_virus_M13	Spain	Enrich	0.00208971	0.0992492	Virus
Delftia_sp._HK171	Spain	Enrich	0.000367497	0.000209933	Bacteria
Gordonibacter_pamelaeae	Spain	Enrich	5.2203e-06	0.000131988	Bacteria
Lactobacillus_ultunensis	Spain	Enrich	0.00452782	6.26053e-06	Bacteria
Peptoniphilus_duerdenii	Spain	Enrich	0.000530008	4.58735e-05	Bacteria
Microbacterium_oxydans	Spain	Enrich	0.00028488	6.61879e-05	Bacteria
Coriobacteriaceae_bacterium_68.1.3	Spain	Enrich	4.894e-08	0.000810429	Bacteria
Arthrobacter_sp._ATCC_21022	Spain	Enrich	0.00276652	0.000303772	Bacteria
Neomicrococcus_aestuarii	Spain	Enrich	0.000646211	4.36362e-06	Bacteria
Lactobacillus_satsumensis	Spain	Enrich	0.00678171	6.03902e-06	Bacteria
Collinsella_phocaeensis	Spain	Enrich	0.0036253	3.16225e-05	Bacteria
Lactobacillus_fermentum	Spain	Enrich	0.0096554	0.00433835	Bacteria
Burkholderia_sp._PAMC_28687	Spain	Enrich	0.00817228	1.8557e-05	Bacteria
Staphylococcus_hominis	Spain	Enrich	0.00011145	0.000280243	Bacteria
Streptococcus_sp._HSISM1	Spain	Enrich	0.00406395	7.59346e-05	Bacteria
Tsukamurella_pulmonis	Spain	Enrich	0.00601188	5.4376e-05	Bacteria
Fibrobacteria_bacterium_AD80	Spain	Enrich	0.00660542	0.00178034	Bacteria
Micrococcus_luteus	Spain	Enrich	0.000488753	0.000283523	Bacteria
Delftia_sp._60	Spain	Enrich	0.00867573	0.000250786	Bacteria
Collimonas_pratensis	Spain	Enrich	0.00646176	1.36434e-05	Bacteria
Brevibacterium_ihuae	Spain	Enrich	0.00208971	0.00043895	Bacteria
Cellulomonas_carbonis	Spain	Enrich	2.33262e-08	0.0144632	Bacteria
Moraxella_atlantae	Spain	Enrich	4.02927e-06	7.02704e-05	Bacteria
Sphaerochaeta_globosa	Spain	Enrich	0.00233	4.27107e-05	Bacteria
Mycobacterium_iranicum	Spain	Enrich	0.00601188	1.17901e-05	Bacteria
Lactobacillus_gorillae	Spain	Enrich	0.000104259	1.03166e-05	Bacteria
Arthrobacter_sp._Leaf145	Spain	Enrich	0.0085348	1.91749e-05	Bacteria
Prevotella_paludivivens	Spain	Enrich	0.00734827	0.000126546	Bacteria
Streptococcus_australis	Spain	Enrich	0.00173956	1.16872e-05	Bacteria
Abiotrophia_sp._HMSC24B09	Spain	Enrich	0.00296984	2.14161e-05	Bacteria
Propionibacterium_sp._HMSC069G10	Spain	Enrich	1.94281e-05	0.000779962	Bacteria
Verrucomicrobia_bacterium_UBA770	Spain	Enrich	3.60958e-06	0.0263217	Bacteria
Finegoldia_magna	Spain	Enrich	0.000646211	0.000165783	Bacteria
Fenollaria_timonensis	Spain	Enrich	0.00210114	1.4607e-05	Bacteria
Lactobacillus_paraplantarum	Spain	Enrich	4.97682e-05	0.000152654	Bacteria
Erwinia_persicina	Spain	Enrich	0.00843534	1.759e-05	Bacteria
Actinomyces_viscosus	Spain	Enrich	0.00823585	7.47258e-05	Bacteria
Treponema_saccharophilum	Spain	Enrich	0.00277863	0.00206392	Bacteria
Corynebacterium_pollutisoli	Spain	Enrich	0.0081226	1.07377e-05	Bacteria
Corynebacterium_xerosis	Spain	Enrich	0.00310466	0.000805503	Bacteria
Corynebacterium_pyruviciproducens	Spain	Enrich	0.000360838	0.000241021	Bacteria
uncultured_bacterium	Spain	Enrich	4.98569e-05	2.84842e-05	Bacteria
Clostridium_perfringens	Spain	Enrich	8.9908e-12	5.79764e-05	Bacteria
Plantibacter_cousiniae	Spain	Enrich	0.00311528	0.000677331	Bacteria
Bradyrhizobium_sp._WSM471	Spain	Enrich	0.00729505	9.33049e-06	Bacteria
Acinetobacter_calcoaceticus	Spain	Enrich	0.000412766	0.000136729	Bacteria
Pseudoflavonifractor_capillosus	Spain	Enrich	0.00406395	0.000842934	Bacteria
Brevibacterium_mcbrellneri	Spain	Enrich	0.000875264	3.16636e-05	Bacteria
Propionibacterium_sp._HMSC062D02	Spain	Enrich	1.59916e-07	0.00237987	Bacteria
Neisseria_macacae	Spain	Enrich	3.60958e-06	2.45325e-05	Bacteria
Paraburkholderia_phenazinium	Spain	Enrich	0.00514113	1.61446e-06	Bacteria
Rhizobium_flavum	Spain	Enrich	0.000412999	2.33253e-05	Bacteria
Neisseria_sicca	Spain	Enrich	0.00296984	2.09263e-05	Bacteria
Aureimonas_sp._AU12	Spain	Enrich	0.00711124	0.000100458	Bacteria
Chloroflexus_islandicus	Spain	Enrich	0.00406395	2.2785e-05	Bacteria
Limnobacter_sp._UBA7229	Spain	Enrich	1.89501e-05	4.21845e-05	Bacteria
Peptoniphilus_coxii	Spain	Enrich	8.44659e-05	5.15188e-05	Bacteria
Delftia_lacustris	Spain	Enrich	0.00431281	8.58703e-05	Bacteria
Janibacter_indicus	Spain	Enrich	0.000718137	0.000257748	Bacteria
Gordonibacter_massiliensis	Spain	Enrich	0.000569409	0.000131591	Bacteria
Pseudomonas_graminis	Spain	Enrich	0.00783534	0.000238433	Bacteria
Agrobacterium_tumefaciens	Spain	Enrich	0.00660296	9.59258e-05	Bacteria
Turicella_sp._HMSC062E11	Spain	Enrich	0.000181937	4.48848e-05	Bacteria
Staphylococcus_cohnii	Spain	Enrich	5.05326e-05	2.92534e-05	Bacteria
Talaromyces_marneffei	Spain	Enrich	0.00606696	1.57544e-05	Eukaryota
X.Propionibacterium._namnetense	Spain	Enrich	4.894e-08	0.00219327	Bacteria
Dietzia_timorensis	Spain	Enrich	0.00268161	1.82254e-05	Bacteria
Adlercreutzia_equolifaciens	Spain	Enrich	0.00660542	9.20517e-05	Bacteria
Alloprevotella_tannerae	Spain	Enrich	0.00276652	0.0019722	Bacteria
Pseudochrobactrum_sp._AO18b	Spain	Enrich	0.000527276	4.30676e-05	Bacteria
Agrobacterium_bohemicum	Spain	Enrich	2.05544e-05	2.26714e-05	Bacteria
Treponema_succinifaciens	Spain	Enrich	4.01476e-05	0.000782045	Bacteria
Streptococcus_suis	Spain	Enrich	0.00256066	0.00628494	Bacteria
Deinococcus_indicus	Spain	Enrich	0.00277863	6.67091e-06	Bacteria
Tissierellia_bacterium_S5.A11	Spain	Enrich	0.000646211	8.62437e-05	Bacteria
Candidatus_Desulfovibrio_trichonymphae	Spain	Enrich	0.00574362	0.000673124	Bacteria
Mycobacterium_chimaera	Spain	Enrich	2.40914e-06	3.23667e-05	Bacteria
Methylobacterium_sp._Leaf102	Spain	Enrich	0.00160467	6.85269e-05	Bacteria
Actinomyces_odontolyticus	Spain	Enrich	6.82698e-05	3.17872e-05	Bacteria
Lactobacillus_casei	Spain	Enrich	3.71526e-06	0.00313762	Bacteria
Xanthomonas_campestris	Spain	Enrich	0.00770697	0.000269934	Bacteria
Cutibacterium_acnes	Spain	Enrich	0.000274288	0.0238016	Bacteria
Lactobacillus_gasseri	Spain	Enrich	2.90735e-05	0.00213355	Bacteria
bacteria_symbiont_BFo1_of_Frankliniella_occidentalis	Spain	Enrich	0.00276652	1.21201e-05	Bacteria
Cryptobacterium_curtum	Spain	Enrich	0.000315759	0.000828103	Bacteria
Urinacoccus_massiliensis	Spain	Enrich	0.00685551	8.85049e-05	Bacteria
Corynebacterium_kefirresidentii	Spain	Enrich	0.00028488	0.00029531	Bacteria
Rhodotorula_mucilaginosa	Spain	Enrich	0.00427194	7.22971e-06	Eukaryota
Corynebacterium_ihumii	Spain	Enrich	0.00643739	2.55469e-05	Bacteria
Collinsella_intestinalis	Spain	Enrich	0.00561347	1.05836e-05	Bacteria
Desulfovibrio_fairfieldensis	Spain	Enrich	0.0049099	0.000516491	Bacteria
Roseburia_hominis	Spain	Enrich	0.00173054	0.00290093	Bacteria
Corynebacterium_ureicelerivorans	Spain	Enrich	0.000233132	0.00021761	Bacteria
Bifidobacterium_animalis	Spain	Enrich	0.000786845	0.00116193	Bacteria
Delftia_acidovorans	Spain	Enrich	0.000727939	0.000401469	Bacteria
Bacteroides_salyersiae	Spain	Enrich	1.50371e-06	0.00205365	Bacteria
Lactobacillus_zeae	Spain	Enrich	0.000147747	1.26071e-05	Bacteria
Rothia_aeria	Spain	Enrich	0.00431281	3.22505e-05	Bacteria
Corynebacterium_pseudogenitalium	Spain	Enrich	7.03335e-06	0.000148354	Bacteria
Corynebacterium_kroppenstedtii	Spain	Enrich	0.00183899	0.00017819	Bacteria
Lactobacillus_paracasei	Spain	Enrich	1.89501e-05	0.00199206	Bacteria
Collinsella_bouchesdurhonensis	Spain	Enrich	0.00412488	0.000199122	Bacteria
Clostridium_sp._SY8519	Spain	Enrich	0.00584157	0.000343548	Bacteria
Negativibacillus_massiliensis	Spain	Enrich	0.00622269	0.00424056	Bacteria
Balansia_obtecta	Spain	Enrich	0.000719455	2.87602e-05	Eukaryota
Bifidobacterium_longum_CAG.69	Spain	Enrich	0.00208971	6.12094e-05	Bacteria
Morococcus_cerebrosus	Spain	Enrich	0.00488342	3.7806e-05	Bacteria
Gordonia_jacobaea	Spain	Enrich	0.00268161	4.75546e-05	Bacteria
Agrobacterium_genomosp._1	Spain	Enrich	0.00382848	5.02894e-05	Bacteria
Prevotella_melaninogenica	Spain	Enrich	0.00735518	0.000137054	Bacteria
Facklamia_hominis	Spain	Enrich	0.00514113	3.83332e-05	Bacteria
uncultured_Eubacterium_sp.	Spain	Enrich	0.000878355	0.00566611	Bacteria
Burkholderia_sp._AD24	Spain	Enrich	7.03685e-07	1.56717e-05	Bacteria
Prevotella_intermedia	Spain	Enrich	0.00208971	0.000251754	Bacteria
Duganella_phyllosphaerae	Spain	Enrich	0.00269867	7.86766e-05	Bacteria
Anaerococcus_octavius	Spain	Enrich	0.00210114	5.58168e-05	Bacteria
Lactobacillus_oris	Spain	Enrich	0.001536	0.000469134	Bacteria
Corynebacterium_phoceense	Spain	Enrich	0.0038973	9.17047e-05	Bacteria
Gordonia_sp._UCD.TK1	Spain	Enrich	0.00350955	1.0584e-05	Bacteria
Burkholderia_sp._PAMC_26561	Spain	Enrich	1.07546e-05	3.44077e-05	Bacteria
Prevotella_shahii	Spain	Enrich	0.00935217	0.000155718	Bacteria
Lactobacillus_rhamnosus	Spain	Enrich	0.00307535	0.000199689	Bacteria
Curtobacterium_flaccumfaciens	Spain	Enrich	0.00277863	0.000346149	Bacteria
Kaistia_soli	Spain	Enrich	0.00329947	2.15636e-05	Bacteria
Agrobacterium_genomosp._3	Spain	Enrich	0.00207177	5.21534e-05	Bacteria
Corynebacterium_jeikeium	Spain	Enrich	0.00431281	4.16547e-05	Bacteria
Peptostreptococcus_anaerobius	Spain	Enrich	2.90735e-05	0.000881103	Bacteria
Fusarium_graminearum	Spain	Enrich	0.00466572	4.79553e-06	Eukaryota
Streptococcus_pseudopneumoniae	Spain	Enrich	0.0081226	1.87648e-05	Bacteria
Micrococcus_sp._HMSC30C05	Spain	Enrich	5.1591e-05	0.000242929	Bacteria
Staphylococcus_epidermidis	Spain	Enrich	0.000207141	0.000508099	Bacteria
Mycobacterium_interjectum	Spain	Enrich	0.00363579	7.43522e-06	Bacteria
Levyella_massiliensis	Spain	Enrich	0.00941267	0.000158986	Bacteria
Gordonia_bronchialis	Spain	Enrich	8.72722e-07	1.17355e-05	Bacteria
Micrococcus_terreus	Spain	Enrich	0.00276652	0.000121203	Bacteria
Pseudomonas_costantinii	Spain	Enrich	0.000216553	1.03902e-05	Bacteria
Moraxella_osloensis	Spain	Enrich	0.00668715	0.000142434	Bacteria
Streptococcus_salivarius_CAG.79	Spain	Enrich	0.00735518	0.000165055	Bacteria
Malassezia_globosa	Spain	Enrich	6.25703e-05	0.000211469	Eukaryota
Candidatus_Rickettsiella_isopodorum	Spain	Enrich	0.00382848	0.0045995	Bacteria
Cutibacterium_granulosum	Spain	Enrich	0.000412999	0.000485358	Bacteria
Actinomyces_massiliensis	Spain	Enrich	0.00186875	2.21159e-05	Bacteria
Dermacoccus_nishinomiyaensis	Spain	Enrich	0.0016877	9.98693e-05	Bacteria
Brachybacterium_sp._sponge	Spain	Enrich	0.0049099	0.000164054	Bacteria
Neurospora_crassa	Spain	Enrich	1.71104e-05	0.00223089	Eukaryota
Janibacter_hoylei	Spain	Enrich	0.00102244	0.001187	Bacteria
Mediterranea_sp._An20	Spain	Enrich	0.00307535	8.41827e-05	Bacteria
Pseudonocardia_sp._P2	Spain	Enrich	0.000207141	1.56743e-05	Bacteria
Blautia_schinkii	Spain	Enrich	0.00632639	8.81746e-05	Bacteria
Gordonia_sputi	Spain	Enrich	0.000745235	4.76924e-05	Bacteria
Agrobacterium_rubi	Spain	Enrich	0.00484766	0.000101568	Bacteria
Subdoligranulum_variabile	Spain	Enrich	0.00505991	0.000211871	Bacteria
Denitrobacterium_detoxificans	Spain	Enrich	0.00403282	0.000188832	Bacteria
Sphaerochaeta_pleomorpha	Spain	Enrich	0.00241929	4.32158e-05	Bacteria
Paracoccus_yeei	Spain	Enrich	0.0085348	0.000296093	Bacteria
Sutterella_parvirubra	Spain	Enrich	0.00106432	3.02053e-05	Bacteria
Anaerococcus_prevotii	Spain	Enrich	0.00014106	3.08301e-05	Bacteria
Corynebacterium_sp._NML99.0020	Spain	Enrich	0.00041556	0.000157696	Bacteria
Bifidobacterium_longum	Spain	Enrich	6.25703e-05	0.00264361	Bacteria
Pyramidobacter_piscolens	Spain	Enrich	0.000167587	0.00065875	Bacteria
Rhodococcus_erythropolis	Spain	Enrich	0.0075591	0.00018037	Bacteria
Gordonia_polyisoprenivorans	Spain	Enrich	0.00660542	3.24422e-06	Bacteria
Malassezia_restricta	Spain	Enrich	0.000181937	0.000825072	Eukaryota
Corynebacterium_freneyi	Spain	Enrich	0.000328128	5.05873e-05	Bacteria
X.Eubacterium._siraeum	Russia	Enrich	0.00116518	0.00299939	Bacteria
Robinsoniella_sp._KNHs210	Russia	Enrich	0.00427535	0.000266771	Bacteria
Cellulosilyticum_ruminicola	Russia	Enrich	5.38695e-10	0.0967378	Bacteria
Pseudobutyrivibrio_sp._ACV.2	Russia	Enrich	6.09708e-05	0.0435752	Bacteria
Butyrivibrio_fibrisolvens	Russia	Enrich	0.000959646	0.000238141	Bacteria
Acholeplasma_sp._CAG.878	Russia	Enrich	0.00164596	0.00542572	Bacteria
Candidatus_Saccharibacteria_bacterium_UBA3304	Russia	Enrich	0.00784094	0.000375031	Bacteria
Dichelobacter_nodosus	Russia	Enrich	0.00116518	1.43858e-05	Bacteria
Aquimarina_agarivorans	Russia	Enrich	0.00176138	3.58863e-06	Bacteria
Hydrogenoanaerobacterium_saccharovorans	Russia	Enrich	0.003432	0.00103906	Bacteria
Puccinia_striiformis	Russia	Enrich	1.487e-09	0.00181398	Eukaryota
Dorea_formicigenerans	Russia	Enrich	5.62004e-17	0.00434777	Bacteria
Pedobacter_jeongneungensis	Russia	Enrich	0.000816804	4.31129e-05	Bacteria
Methanobrevibacter_oralis	Russia	Enrich	0.00427535	0.00155732	Archaea
Prevotella_nanceiensis	Russia	Enrich	2.34747e-09	0.00145326	Bacteria
Treponema_endosymbiont_of_Eucomonympha_sp.	Russia	Enrich	0.000999218	0.000137237	Bacteria
Propionispora_sp._2.2.37	Russia	Enrich	0.00114832	5.60523e-05	Bacteria
Criibacterium_bergeronii	Russia	Enrich	2.34088e-05	0.00073016	Bacteria
Dorea_sp._D27	Russia	Enrich	1.09215e-07	0.000641353	Bacteria
Prevotella_brevis	Russia	Enrich	1.29773e-05	0.0029118	Bacteria
Mageeibacillus_sp._UBA4314	Russia	Enrich	0.00825276	0.000318638	Bacteria
Lachnospira_sp._UBA3852	Russia	Enrich	0.000468084	0.00213293	Bacteria
uncultured_Butyricicoccus_sp.	Russia	Enrich	1.42135e-05	0.00347176	Bacteria
Candidatus_Melainabacteria_bacterium_RIFOXYA2_FULL_32_9	Russia	Enrich	0.000650672	0.000254943	Bacteria
Eubacterium_ruminantium	Russia	Enrich	0.000461312	0.00972225	Bacteria
X.Desulfotomaculum._guttoideum	Russia	Enrich	1.12878e-05	0.000441889	Bacteria
Acetivibrio_ethanolgignens	Russia	Enrich	2.34088e-05	0.0526201	Bacteria
Mageeibacillus_sp._UBA6980	Russia	Enrich	6.57607e-17	0.00494914	Bacteria
Methanomassiliicoccaceae_archaeon_UBA381	Russia	Enrich	0.00116518	6.65868e-05	Archaea
Prevotella_histicola	Russia	Enrich	0.00205433	0.000800001	Bacteria
Gemmatimonas_aurantiaca	Russia	Enrich	0.00234026	6.02962e-06	Bacteria
Prevotella_corporis	Russia	Enrich	2.76724e-05	0.00967103	Bacteria
Solobacterium_moorei	Russia	Enrich	2.39545e-05	0.00801532	Bacteria
Eubacterium_plexicaudatum	Russia	Enrich	2.76724e-05	0.000872278	Bacteria
Lachnoanaerobaculum_sp._OBRC5.5	Russia	Enrich	0.00164226	0.000597495	Bacteria
Ruminococcus_sp._UBA6407	Russia	Enrich	2.45967e-05	0.000359004	Bacteria
Streptosporangium_subroseum	Russia	Enrich	0.00714163	1.27691e-06	Bacteria
Kandleria_sp._UBA3741	Russia	Enrich	0.00176138	2.77278e-05	Bacteria
Ruminococcus_albus	Russia	Enrich	0.000709067	0.00358958	Bacteria
Lachnospira_multipara	Russia	Enrich	3.18887e-06	0.00648059	Bacteria
Eisenbergiella_tayi	Russia	Enrich	0.00422222	0.00123744	Bacteria
Bacteroidales_bacterium_UBA1736	Russia	Enrich	0.00256032	0.0327841	Bacteria
Prevotella_buccae	Russia	Enrich	0.000972092	0.000501719	Bacteria
Yersinia_pestis	Russia	Enrich	1.24677e-17	0.0282188	Bacteria
Ruminococcus_callidus	Russia	Enrich	0.000461312	0.0037617	Bacteria
Ruminococcus_champanellensis	Russia	Enrich	0.00227195	0.00823352	Bacteria
X.Clostridium._spiroforme	Russia	Enrich	1.23112e-09	0.00332572	Bacteria
Deinococcus_misasensis	Russia	Enrich	0.000897369	1.17294e-05	Bacteria
Enterococcus_cecorum	Russia	Enrich	6.09708e-05	0.000455236	Bacteria
Gordonibacter_sp._An230	Russia	Enrich	0.000959646	2.09924e-05	Bacteria
Ruminococcus_faecis	Russia	Enrich	1.82363e-06	0.00245852	Bacteria
Prevotella_amnii	Russia	Enrich	5.22079e-06	0.00196558	Bacteria
Bittarella_massiliensis	Russia	Enrich	0.000574326	0.000256169	Bacteria
Plantibacter_sp._Leaf314	Finland	Enrich	0.00199803	4.69535e-05	Bacteria
Porphyromonas_gulae	Finland	Enrich	0.00515783	6.67902e-05	Bacteria
Bacteroides_graminisolvens	Finland	Enrich	0.00770504	0.000169694	Bacteria
Agreia_pratensis	Finland	Enrich	0.00770123	0.000514095	Bacteria
Bacteroides_caecimuris	Finland	Enrich	0.00534572	0.000951584	Bacteria
Fulvivirga_imtechensis	Finland	Enrich	0.00243503	3.91207e-05	Bacteria
Mucinivorans_hirudinis	Finland	Enrich	0.00622202	9.32716e-05	Bacteria
Alistipes_obesi	Finland	Enrich	0.003164	0.00871697	Bacteria
Methanomassiliicoccaceae_archaeon_UBA48	Finland	Enrich	0.00622202	0.000449677	Archaea
X.Clostridium._josui	Finland	Enrich	0.00547803	0.000118517	Bacteria
Bacteroides_paurosaccharolyticus	Finland	Enrich	0.00522998	0.00456133	Bacteria
Methanomassiliicoccaceae_archaeon_UBA71	Finland	Enrich	0.00214332	4.92205e-05	Archaea
Bacteroides_pyogenes	Finland	Enrich	0.00332464	0.000591049	Bacteria
Campylobacter_mucosalis	Finland	Enrich	0.00663288	0.00150133	Bacteria
Bacteroides_oleiciplenus	Finland	Enrich	0.000364859	0.000960203	Bacteria
Romboutsia_sp._MT17	Finland	Enrich	0.00347629	0.000227405	Bacteria
Peptococcaceae_bacterium_UBA7224	Finland	Enrich	0.00347629	0.000953369	Bacteria
Clostridium_magnum	Finland	Enrich	0.000756139	7.38117e-06	Bacteria
Phocaeicola_abscessus	Finland	Enrich	0.0070788	2.08588e-05	Bacteria
Rhodospirillum_sp._UNK.MGS.17	Finland	Enrich	0.00214332	0.000842337	Bacteria
X.Ruminococcus._torques	Finland	Enrich	0.00397638	0.000639194	Bacteria
Mailhella_massiliensis	Finland	Enrich	0.00486092	0.00500929	Bacteria
bacterium_UBP3_UBA3054	Finland	Enrich	0.00492434	0.00154413	Bacteria
X.Ruminococcus._gnavus	Finland	Enrich	0.00347629	0.00162381	Bacteria
Paludibacter_propionicigenes	Finland	Enrich	0.000110462	0.000878479	Bacteria
Alistipes_putredinis	Finland	Enrich	0.0070788	0.00570513	Bacteria
Peptococcus_niger	Finland	Enrich	0.00770504	0.000148987	Bacteria
Anaerotignum_propionicum	Finland	Enrich	0.00486092	0.001391	Bacteria
Solobacterium_sp._UBA3691	Finland	Enrich	0.00347952	6.41733e-05	Bacteria
Bacteroides_cutis	Finland	Enrich	0.00785603	0.0004286	Bacteria
Romboutsia_timonensis	Finland	Enrich	0.00905074	0.00060115	Bacteria
Acetanaerobacterium_elongatum	Finland	Enrich	0.00174119	0.000562606	Bacteria
Bacteroides_helcogenes	Finland	Enrich	0.00335096	0.000161845	Bacteria
Bacteroides_clarus	Finland	Enrich	0.00266669	0.00129223	Bacteria
Prevotella_bivia	Finland	Enrich	0.00359942	0.000983023	Bacteria
Agreia_sp._Leaf210	Finland	Enrich	0.00347629	8.97458e-05	Bacteria
Barnesiella_viscericola	Finland	Enrich	0.00411639	0.000607025	Bacteria
Candidatus_Methanomethylophilus_alvus	Finland	Enrich	0.00547803	6.78927e-05	Archaea
X.Clostridium._hylemonae	Finland	Enrich	0.00447134	6.10885e-05	Bacteria
uncultured_Dorea_sp.	Finland	Enrich	0.00109916	0.000314037	Bacteria
Lutispora_thermophila	Finland	Enrich	0.00237164	0.000209638	Bacteria
Bacteroides_salanitronis	Finland	Enrich	0.00456862	0.000807866	Bacteria
Parapedobacter_indicus	Finland	Enrich	0.00955495	0.0015271	Bacteria
Mucispirillum_schaedleri	Finland	Enrich	0.00174119	1.41557e-05	Bacteria
Sharpea_azabuensis	Argentina	Enrich	0.00389929	0.00513205	Bacteria
Butyricicoccus_sp._N54.MGS.46	Finland	Delete	0.00500838	0.000200007	Bacteria
Dietzia_cinnamea	Finland	Delete	0.00214332	4.8083e-05	Bacteria
Corynebacterium_stationis	Argentina	Enrich	0.00453963	0.00235173	Bacteria
Eubacterium_sp._UNK.MGS.26	Argentina	Enrich	0.00957304	0.00104717	Bacteria
Paraburkholderia_fungorum.2	Japan	Delete	0.00480536	2.68465e-05	Bacteria
Anaerorhabdus_furcosa	Argentina	Enrich	0.00453963	0.000759772	Bacteria
Bradyrhizobium_sp._UASWS1016	Argentina	Enrich	0.000272269	1.76992e-05	Bacteria
Kaistia_sp._SCN_65.12	Argentina	Enrich	7.74204e-07	8.21111e-05	Bacteria
Sharpea_azabuensis.2	Finland	Delete	0.00524661	0.00729813	Bacteria
Bifidobacterium_boum	Argentina	Enrich	0.00621438	0.00270258	Bacteria
Corynebacterium_stationis.2	Finland	Delete	0.00347629	0.00351803	Bacteria
