# Supplementary material for: Gut Microbiome Characteristics in feral and domesticated horses from different geographic locations
Source: Commun Biol. 2022 Feb 25;5:172. doi: 10.1038/s42003-022-03116-2 (PMC8881449; doi:10.1038/s42003-022-03116-2)
Supplement: Supplementary file 4 — Supplementary data 2 [file 42003_2022_3116_MOESM4_ESM.xlsx]

## Sheet: Hoja1
Supplementary Data 2. Starch and cellulose degradation genes differing between feral and domestic animals.
Category	Feature	EC	Mean(domestic)	Mean(wild)	Pvalue	Enrich	Annotation
starch degradation	Whole	-	0.0373296	0.0285741	7.087e-08	domestic	-
	2.4.1.1	-	0.000412129	0.000304587	2.44523e-06	domestic	glycogen or starch phosphorylase
	2.4.1.21	-	0.000104691	7.68102e-05	0.000464322	domestic	starch glucosyltransferase
	GT35	2.4.1.1	0.0227747	0.0174988	1.84151e-07	domestic	glycogen or starch phosphorylase
	2.4.1.242	-	8.02922e-06	6.16649e-06	0.0107645	domestic	starch glucosyltransferase
	GT5	2.4.1.21	0.0105604	0.00765144	2.58611e-08	domestic	starch glucosyltransferase
		2.4.1.242
	CBM20	-	0.00192152	0.00194356	0.0978877	wild	starch-binding function
	CBM34	-	0.00178577	0.00124702	0.000115765	domestic	Granular starch-binding function
	CBM26	-	0.000137372	8.91463e-05	0.0066792	domestic	Granular starch-binding function
	CBM25	-	8.79174e-05	6.34049e-05	0.0572717	domestic	Granular starch-binding function
	CBM74	-	2.48979e-05	1.89518e-05	0.00222936	domestic	Granular starch-binding function
	CBM53	-	1.78002e-05	1.73467e-05	0.460954	domestic	Granular starch-binding function
	CBM45	-	1.82768e-06	2.87602e-05	5.71001e-09	wild	Granular starch-binding function
	CBM82	-	1.38958e-05	6.3925e-06	0.00419442	domestic	Granular starch-binding function
	CBM21	-	6.78723e-07	6.7004e-06	4.5533e-07	wild	Granular starch-binding function
	CBM83	-	1.87411e-06	1.66501e-06	0.29234	domestic	Granular starch-binding function
	CBM69	-	9.58935e-07	6.89833e-07	0.378839	wild	Granular starch-binding function
	AA13	1.14.99.55	2.93216e-08	2.11213e-07	0.00460148	wild	lytic starch monooxygenase / starch oxidase
cellulose degradation	Whole	-	0.0140349	0.0165904	0.0007125	wild	-
	3.2.1.4	-	0.00135494	0.00171866	0.00193534	wild	cellulase
	3.2.1.91	-	1.95705e-06	3.27927e-06	0.00113091	wild	cellulose β-1,4-cellobiosidase
	GH5	3.2.1.4/3.2.1.91	0.00317469	0.00261507	0.20394	domestic	cellulase
	CBM6	-	0.00369029	0.00536729	3.92148e-06	wild	cellulose-binding domain family
	CBM2	-	0.00161506	0.00178856	0.00958158	wild	cellulose-binding domain family
	CBM9	-	0.00155376	0.00155094	0.368363	wild	cellulose-binding domain family
	CBM4	-	0.000901935	0.000924407	0.259513	wild	cellulose-binding domain family
	CBM37	-	0.000666286	0.000836496	0.110696	wild	cellulose-binding domain family
	CBM3	-	0.000549	0.00084111	0.00118898	wild	cellulose-binding domain family
	AA10	-	6.51372e-05	0.000332639	3.17799e-08	wild	lytic cellulose monooxygenase
	CBM72	-	0.000101995	0.000155268	9.03829e-05	wild	cellulose-binding domain family
	CBM16	-	0.000112679	0.000108037	0.110696	domestic	cellulose-binding domain family
	CBM1	-	4.29303e-05	8.28864e-05	1.82472e-10	wild	cellulose-binding domain family
	CBM10	-	4.90294e-05	7.05029e-05	4.46325e-05	wild	cellulose-binding domain family
	CBM30	-	5.5446e-05	5.50284e-05	0.0413413	wild	cellulose-binding domain family
	CBM64	-	2.89178e-05	4.5174e-05	7.97194e-05	wild	cellulose-binding domain family
	CBM46	-	1.90388e-05	1.97774e-05	0.4168	wild	cellulose-binding domain family
	CBM59	-	1.88538e-05	1.72477e-05	0.121762	domestic	cellulose-binding domain family
	CBM63	-	9.84541e-06	2.04873e-05	0.000176518	wild	cellulose-binding domain family
	CBM44	-	7.99455e-06	9.93061e-06	0.0572717	wild	cellulose-binding domain family
	CBM28	-	6.16556e-06	5.59485e-06	0.13664	domestic	cellulose-binding domain family
	CBM17	-	6.16752e-06	5.41729e-06	0.152697	domestic	cellulose-binding domain family
	AA9	-	8.23161e-08	7.39892e-06	1.8597e-05	wild	lytic cellulose monooxygenase
	CBM49	-	2.3209e-07	6.87049e-06	2.00218e-05	wild	cellulose-binding domain family
	CBM8	-	2.38715e-06	2.09329e-06	0.411342	domestic	cellulose-binding domain family
	AA15	-	1.13379e-07	2.12735e-07	0.409868	domestic	lytic cellulose monooxygenase
