# Supplementary material for: Gut Microbiome Characteristics in feral and domesticated horses from different geographic locations
Source: Commun Biol. 2022 Feb 25;5:172. doi: 10.1038/s42003-022-03116-2 (PMC8881449; doi:10.1038/s42003-022-03116-2)
Supplement: Supplementary file 5 — Supplementary data 3 [file 42003_2022_3116_MOESM5_ESM.xlsx]

## Sheet: complete
Supplementary Data 1
Supplementary Data 3. Reference genomes used in this study	type	size	taxon	strain	Superkingdom	Phylum	Class	Order	Family	Genus	Species	Strains
GCA_001623825.2	Complete	4978429	1454640	CDC H2662	Bacteria	Proteobacteria	Gammaproteobacteria	Enterobacterales	Enterobacteriaceae	Salmonella	Salmonella enterica	Salmonella enterica subsp. enterica serovar Typhimurium str. CDC H2662
GCA_000623435.2	Complete	4685848	1412498	SA19983126	Bacteria	Proteobacteria	Gammaproteobacteria	Enterobacterales	Enterobacteriaceae	Salmonella	Salmonella enterica	Salmonella enterica subsp. enterica serovar Enteritidis str. SA19983126
GCA_001620135.2	Complete	4954715	1454593	USDA-ARS-USMARC-1765	Bacteria	Proteobacteria	Gammaproteobacteria	Enterobacterales	Enterobacteriaceae	Salmonella	Salmonella enterica	Salmonella enterica subsp. enterica serovar Anatum str. USDA-ARS-USMARC-1765
GCA_001447095.1	Complete	4946154	58712	GT-38	Bacteria	Proteobacteria	Gammaproteobacteria	Enterobacterales	Enterobacteriaceae	Salmonella	Salmonella enterica	Salmonella enterica subsp. enterica serovar Anatum
GCA_001623645.1	Complete	5008298	1454641	CDC 2010K-1587	Bacteria	Proteobacteria	Gammaproteobacteria	Enterobacterales	Enterobacteriaceae	Salmonella	Salmonella enterica	Salmonella enterica subsp. enterica serovar Typhimurium str. CDC 2010K-1587
GCA_001890285.1	Complete	5611726	562	9000	Bacteria	Proteobacteria	Gammaproteobacteria	Enterobacterales	Enterobacteriaceae	Escherichia	Escherichia coli	UNIDENTIFIED
GCA_002142715.1	Complete	5400073	562	strain Z247	Bacteria	Proteobacteria	Gammaproteobacteria	Enterobacterales	Enterobacteriaceae	Escherichia	Escherichia coli	UNIDENTIFIED
GCA_002310595.1	Complete	5361252	562	144	Bacteria	Proteobacteria	Gammaproteobacteria	Enterobacterales	Enterobacteriaceae	Escherichia	Escherichia coli	UNIDENTIFIED
GCA_002843685.1	Complete	4643559	511145	K-12 substr. MG1655	Bacteria	Proteobacteria	Gammaproteobacteria	Enterobacterales	Enterobacteriaceae	Escherichia	Escherichia coli	Escherichia coli str. K-12 substr. MG1655
GCA_001007915.1	Complete	5288947	562	CFSAN029787	Bacteria	Proteobacteria	Gammaproteobacteria	Enterobacterales	Enterobacteriaceae	Escherichia	Escherichia coli	UNIDENTIFIED
GCA_001987255.1	Complete	4108498	520	I315	Bacteria	Proteobacteria	Betaproteobacteria	Burkholderiales	Alcaligenaceae	Bordetella	Bordetella pertussis	UNIDENTIFIED
GCA_001988395.1	Complete	4106379	520	J194	Bacteria	Proteobacteria	Betaproteobacteria	Burkholderiales	Alcaligenaceae	Bordetella	Bordetella pertussis	UNIDENTIFIED
GCA_001987375.1	Complete	4091930	520	I380	Bacteria	Proteobacteria	Betaproteobacteria	Burkholderiales	Alcaligenaceae	Bordetella	Bordetella pertussis	UNIDENTIFIED
GCA_002286095.1	Complete	4103196	520	D799	Bacteria	Proteobacteria	Betaproteobacteria	Burkholderiales	Alcaligenaceae	Bordetella	Bordetella pertussis	UNIDENTIFIED
GCA_001605195.1	Complete	4103349	520	H542	Bacteria	Proteobacteria	Betaproteobacteria	Burkholderiales	Alcaligenaceae	Bordetella	Bordetella pertussis	UNIDENTIFIED
GCA_000786505.1	Complete	4412379	1427516	49-02	Bacteria	Actinobacteria	Actinobacteria	Corynebacteriales	Mycobacteriaceae	Mycobacterium	Mycobacterium tuberculosis	Mycobacterium tuberculosis 49-02
GCA_001544955.1	Complete	4401829	1773	22115	Bacteria	Actinobacteria	Actinobacteria	Corynebacteriales	Mycobacteriaceae	Mycobacterium	Mycobacterium tuberculosis	UNIDENTIFIED
GCA_001998485.1	Complete	4411532	1334074	TRS28	Bacteria	Actinobacteria	Actinobacteria	Corynebacteriales	Mycobacteriaceae	Mycobacterium	Mycobacterium tuberculosis	Mycobacterium tuberculosis TRS28
GCA_000220435.1	Complete	4364777	882099	BTB05-552	Bacteria	Actinobacteria	Actinobacteria	Corynebacteriales	Mycobacteriaceae	Mycobacterium	Mycobacterium tuberculosis	Mycobacterium tuberculosis BTB05-552
GCA_002447555.1	Complete	4411137	1773	LE371	Bacteria	Actinobacteria	Actinobacteria	Corynebacteriales	Mycobacteriaceae	Mycobacterium	Mycobacterium tuberculosis	UNIDENTIFIED
GCA_001913175.1	Complete	5627728	573	Kp_Goe_121641	Bacteria	Proteobacteria	Gammaproteobacteria	Enterobacterales	Enterobacteriaceae	Klebsiella	Klebsiella pneumoniae	UNIDENTIFIED
GCA_002180175.1	Complete	5746129	573	AR_0146	Bacteria	Proteobacteria	Gammaproteobacteria	Enterobacterales	Enterobacteriaceae	Klebsiella	Klebsiella pneumoniae	UNIDENTIFIED
GCA_002197505.1	Complete	5726558	573	AR_0125	Bacteria	Proteobacteria	Gammaproteobacteria	Enterobacterales	Enterobacteriaceae	Klebsiella	Klebsiella pneumoniae	UNIDENTIFIED
GCA_001902355.1	Complete	5778578	573	Kp_Goe_62629	Bacteria	Proteobacteria	Gammaproteobacteria	Enterobacterales	Enterobacteriaceae	Klebsiella	Klebsiella pneumoniae	UNIDENTIFIED
GCA_001902535.1	Complete	5513536	573	CAV1417	Bacteria	Proteobacteria	Gammaproteobacteria	Enterobacterales	Enterobacteriaceae	Klebsiella	Klebsiella pneumoniae	UNIDENTIFIED
GCA_001549675.1	Complete	2770164	46170	TMUS2134	Bacteria	Firmicutes	Bacilli	Bacillales	Staphylococcaceae	Staphylococcus	Staphylococcus aureus	Staphylococcus aureus subsp. aureus
GCA_001611365.1	Complete	2767129	1280	ST20130942	Bacteria	Firmicutes	Bacilli	Bacillales	Staphylococcaceae	Staphylococcus	Staphylococcus aureus	UNIDENTIFIED
GCA_001618305.1	Complete	2793465	1280	RIVM6519	Bacteria	Firmicutes	Bacilli	Bacillales	Staphylococcaceae	Staphylococcus	Staphylococcus aureus	UNIDENTIFIED
GCA_000418345.1	Complete	2983456	1321369	Bmb9393	Bacteria	Firmicutes	Bacilli	Bacillales	Staphylococcaceae	Staphylococcus	Staphylococcus aureus	Staphylococcus aureus Bmb9393
GCA_000934265.1	Complete	2726524	1280	79_S10	Bacteria	Firmicutes	Bacilli	Bacillales	Staphylococcaceae	Staphylococcus	Staphylococcus aureus	UNIDENTIFIED
GCA_001027125.1	Complete	2896586	1639	L2625	Bacteria	Firmicutes	Bacilli	Bacillales	Listeriaceae	Listeria	Listeria monocytogenes	UNIDENTIFIED
GCA_000026705.1	Complete	2912690	568819	Clip80459	Bacteria	Firmicutes	Bacilli	Bacillales	Listeriaceae	Listeria	Listeria monocytogenes	Listeria monocytogenes serotype 4b str. CLIP 80459
GCA_000307025.1	Complete	2951805	882095	ATCC 19117	Bacteria	Firmicutes	Bacilli	Bacillales	Listeriaceae	Listeria	Listeria monocytogenes	Listeria monocytogenes ATCC 19117
GCA_002240265.1	Complete	2974302	1386000	03-5473	Bacteria	Firmicutes	Bacilli	Bacillales	Listeriaceae	Listeria	Listeria monocytogenes	Listeria monocytogenes serotype 1/2a str. 03-5473
GCA_002214045.1	Complete	2999305	1196187	10-0814	Bacteria	Firmicutes	Bacilli	Bacillales	Listeriaceae	Listeria	Listeria monocytogenes	Listeria monocytogenes serotype 1/2a str. 10-0814
GCA_001653375.1	Complete	1617826	210	L7	Bacteria	Proteobacteria	Epsilonproteobacteria	Campylobacterales	Helicobacteraceae	Helicobacter	Helicobacter pylori	UNIDENTIFIED
GCA_002953555.1	Complete	1668735	210	dRdM2addM2	Bacteria	Proteobacteria	Epsilonproteobacteria	Campylobacterales	Helicobacteraceae	Helicobacter	Helicobacter pylori	UNIDENTIFIED
GCA_001549855.1	Complete	1562125	210	ML2	Bacteria	Proteobacteria	Epsilonproteobacteria	Campylobacterales	Helicobacteraceae	Helicobacter	Helicobacter pylori	UNIDENTIFIED
GCA_000498315.1	Complete	1660425	1407462	BM012A	Bacteria	Proteobacteria	Epsilonproteobacteria	Campylobacterales	Helicobacteraceae	Helicobacter	Helicobacter pylori	Helicobacter pylori BM012A
GCA_002357675.1	Complete	1631634	210	F70	Bacteria	Proteobacteria	Epsilonproteobacteria	Campylobacterales	Helicobacteraceae	Helicobacter	Helicobacter pylori	UNIDENTIFIED
GCA_900243355.1	Complete	7756224	287	RW109	Bacteria	Proteobacteria	Gammaproteobacteria	Pseudomonadales	Pseudomonadaceae	Pseudomonas	Pseudomonas aeruginosa	UNIDENTIFIED
GCA_002968515.1	Complete	6463575	287	AR_0360	Bacteria	Proteobacteria	Gammaproteobacteria	Pseudomonadales	Pseudomonadaceae	Pseudomonas	Pseudomonas aeruginosa	UNIDENTIFIED
GCA_000284555.1	Complete	6764661	1089456	NCGM2.S1	Bacteria	Proteobacteria	Gammaproteobacteria	Pseudomonadales	Pseudomonadaceae	Pseudomonas	Pseudomonas aeruginosa	Pseudomonas aeruginosa NCGM2.S1
GCA_001722005.2	Complete	6959251	287	DN1	Bacteria	Proteobacteria	Gammaproteobacteria	Pseudomonadales	Pseudomonadaceae	Pseudomonas	Pseudomonas aeruginosa	UNIDENTIFIED
GCA_000504045.1	Complete	6580038	1415629	MTB-1	Bacteria	Proteobacteria	Gammaproteobacteria	Pseudomonadales	Pseudomonadaceae	Pseudomonas	Pseudomonas aeruginosa	Pseudomonas aeruginosa MTB-1
GCA_000772225.1	Complete	1691939	1408176	F38011	Bacteria	Proteobacteria	Epsilonproteobacteria	Campylobacterales	Campylobacteraceae	Campylobacter	Campylobacter jejuni	Campylobacter jejuni subsp. jejuni F38011
GCA_000493495.1	Complete	1669329	1347340	4031	Bacteria	Proteobacteria	Epsilonproteobacteria	Campylobacterales	Campylobacteraceae	Campylobacter	Campylobacter jejuni	Campylobacter jejuni 4031
GCA_002028305.1	Complete	1618194	32022	ATCC 35925	Bacteria	Proteobacteria	Epsilonproteobacteria	Campylobacterales	Campylobacteraceae	Campylobacter	Campylobacter jejuni	Campylobacter jejuni subsp. jejuni
GCA_000466065.2	Complete	1719369	1380768	00-2538	Bacteria	Proteobacteria	Epsilonproteobacteria	Campylobacterales	Campylobacteraceae	Campylobacter	Campylobacter jejuni	Campylobacter jejuni subsp. jejuni 00-2538
GCA_001506505.1	Complete	1631266	197	CJ677CC529	Bacteria	Proteobacteria	Epsilonproteobacteria	Campylobacterales	Campylobacteraceae	Campylobacter	Campylobacter jejuni	UNIDENTIFIED
GCA_002776935.1	Complete	1043042	813	SQ07	Bacteria	Chlamydiae	Chlamydiia	Chlamydiales	Chlamydiaceae	Chlamydia	Chlamydia trachomatis	UNIDENTIFIED
GCA_002192635.1	Complete	1040250	813	434Bu	Bacteria	Chlamydiae	Chlamydiia	Chlamydiales	Chlamydiaceae	Chlamydia	Chlamydia trachomatis	UNIDENTIFIED
GCA_000318845.1	Complete	1046584	1071770	L1/115	Bacteria	Chlamydiae	Chlamydiia	Chlamydiales	Chlamydiaceae	Chlamydia	Chlamydia trachomatis	Chlamydia trachomatis L1/115
GCA_001655455.1	Complete	1050210	813	E-8873	Bacteria	Chlamydiae	Chlamydiia	Chlamydiales	Chlamydiaceae	Chlamydia	Chlamydia trachomatis	UNIDENTIFIED
GCA_000319045.1	Complete	1046218	1071780	L2b/Ams3	Bacteria	Chlamydiae	Chlamydiia	Chlamydiales	Chlamydiaceae	Chlamydia	Chlamydia trachomatis	Chlamydia trachomatis L2b/Ams3
GCA_001902375.1	Complete	4080621	470	XDR-BJ83	Bacteria	Proteobacteria	Gammaproteobacteria	Pseudomonadales	Moraxellaceae	Acinetobacter	Acinetobacter baumannii	UNIDENTIFIED
GCA_000419385.1	Complete	4042229	1096995	BJAB07104	Bacteria	Proteobacteria	Gammaproteobacteria	Pseudomonadales	Moraxellaceae	Acinetobacter	Acinetobacter baumannii	Acinetobacter baumannii BJAB07104
GCA_000021145.1	Complete	3760981	557600	AB307-0294	Bacteria	Proteobacteria	Gammaproteobacteria	Pseudomonadales	Moraxellaceae	Acinetobacter	Acinetobacter baumannii	Acinetobacter baumannii AB307-0294
GCA_001399655.1	Complete	4131161	470	D36	Bacteria	Proteobacteria	Gammaproteobacteria	Pseudomonadales	Moraxellaceae	Acinetobacter	Acinetobacter baumannii	UNIDENTIFIED
GCA_002947845.1	Complete	4101751	470	AR_0063	Bacteria	Proteobacteria	Gammaproteobacteria	Pseudomonadales	Moraxellaceae	Acinetobacter	Acinetobacter baumannii	UNIDENTIFIED
GCA_000260515.1	Complete	7231415	884204	1026b	Bacteria	Proteobacteria	Betaproteobacteria	Burkholderiales	Burkholderiaceae	Burkholderia	Burkholderia pseudomallei	Burkholderia pseudomallei 1026b
GCA_000439695.1	Complete	7428072	1335307	MSHR305	Bacteria	Proteobacteria	Betaproteobacteria	Burkholderiales	Burkholderiaceae	Burkholderia	Burkholderia pseudomallei	Burkholderia pseudomallei MSHR305
GCA_001275585.1	Complete	7127033	28450	350105	Bacteria	Proteobacteria	Betaproteobacteria	Burkholderiales	Burkholderiaceae	Burkholderia	Burkholderia pseudomallei	UNIDENTIFIED
GCA_000756065.1	Complete	7297804	1306421	MSHR5855	Bacteria	Proteobacteria	Betaproteobacteria	Burkholderiales	Burkholderiaceae	Burkholderia	Burkholderia pseudomallei	Burkholderia pseudomallei MSHR5855
GCA_001974745.1	Complete	7285806	28450	MSHR6522	Bacteria	Proteobacteria	Betaproteobacteria	Burkholderiales	Burkholderiaceae	Burkholderia	Burkholderia pseudomallei	UNIDENTIFIED
GCA_900155855.1	Complete	2170276	1311	BM110	Bacteria	Firmicutes	Bacilli	Lactobacillales	Streptococcaceae	Streptococcus	Streptococcus agalactiae	UNIDENTIFIED
GCA_002881575.1	Complete	1848972	1311	SA256	Bacteria	Firmicutes	Bacilli	Lactobacillales	Streptococcaceae	Streptococcus	Streptococcus agalactiae	UNIDENTIFIED
GCA_001026925.1	Complete	2092071	1311	SS1	Bacteria	Firmicutes	Bacilli	Lactobacillales	Streptococcaceae	Streptococcus	Streptococcus agalactiae	UNIDENTIFIED
GCA_002882645.1	Complete	1841984	1311	SA346	Bacteria	Firmicutes	Bacilli	Lactobacillales	Streptococcaceae	Streptococcus	Streptococcus agalactiae	UNIDENTIFIED
GCA_002881195.1	Complete	1848839	1311	SA73	Bacteria	Firmicutes	Bacilli	Lactobacillales	Streptococcaceae	Streptococcus	Streptococcus agalactiae	UNIDENTIFIED
GCA_002191395.1	Complete	3312622	29459	BwIM_JOR_13	Bacteria	Proteobacteria	Alphaproteobacteria	Rhizobiales	Brucellaceae	Brucella	Brucella melitensis	UNIDENTIFIED
GCA_002192035.1	Complete	3313251	29459	BwIM_SYR_10	Bacteria	Proteobacteria	Alphaproteobacteria	Rhizobiales	Brucellaceae	Brucella	Brucella melitensis	UNIDENTIFIED
GCA_900236455.1	Complete	3295212	29459	1	Bacteria	Proteobacteria	Alphaproteobacteria	Rhizobiales	Brucellaceae	Brucella	Brucella melitensis	UNIDENTIFIED
GCA_000740415.1	Complete	3294775	224914	16M	Bacteria	Proteobacteria	Alphaproteobacteria	Rhizobiales	Brucellaceae	Brucella	Brucella melitensis	Brucella melitensis bv. 1 str. 16M
GCA_002191275.1	Complete	3311132	29459	BwIM_IRN_28	Bacteria	Proteobacteria	Alphaproteobacteria	Rhizobiales	Brucellaceae	Brucella	Brucella melitensis	UNIDENTIFIED
GCA_002556605.1	Complete	2264467	487	M26263	Bacteria	Proteobacteria	Betaproteobacteria	Neisseriales	Neisseriaceae	Neisseria	Neisseria meningitidis	UNIDENTIFIED
GCA_001750825.1	Complete	2191116	487	331401	Bacteria	Proteobacteria	Betaproteobacteria	Neisseriales	Neisseriaceae	Neisseria	Neisseria meningitidis	UNIDENTIFIED
GCA_001974965.1	Complete	2264278	487	38277	Bacteria	Proteobacteria	Betaproteobacteria	Neisseriales	Neisseriaceae	Neisseria	Neisseria meningitidis	UNIDENTIFIED
GCA_000009105.1	Complete	2184406	122587	Z2491	Bacteria	Proteobacteria	Betaproteobacteria	Neisseriales	Neisseriaceae	Neisseria	Neisseria meningitidis	Neisseria meningitidis Z2491
GCA_002073235.2	Complete	2397461	487	FDAARGOS_214	Bacteria	Proteobacteria	Betaproteobacteria	Neisseriales	Neisseriaceae	Neisseria	Neisseria meningitidis	UNIDENTIFIED
GCA_002290305.1	Complete	4072939	1423	TLO3	Bacteria	Firmicutes	Bacilli	Bacillales	Bacillaceae	Bacillus	Bacillus subtilis	UNIDENTIFIED
GCA_000155375.1	Complete	4214643	535024	SMY	Bacteria	Firmicutes	Bacilli	Bacillales	Bacillaceae	Bacillus	Bacillus subtilis	Bacillus subtilis subsp. subtilis str. SMY
GCA_001698525.1	Complete	2680328	135461	PS38	Bacteria	Firmicutes	Bacilli	Bacillales	Bacillaceae	Bacillus	Bacillus subtilis	Bacillus subtilis subsp. subtilis
GCA_000186085.1	Complete	4292969	535026	NCIB 3610	Bacteria	Firmicutes	Bacilli	Bacillales	Bacillaceae	Bacillus	Bacillus subtilis	Bacillus subtilis subsp. subtilis str. NCIB 3610
GCA_000523045.1	Complete	4043042	1204342	BEST7003	Bacteria	Firmicutes	Bacilli	Bacillales	Bacillaceae	Bacillus	Bacillus subtilis	Bacillus subtilis BEST7003
GCA_000835185.1	Complete	5642468	1396	S2-8	Bacteria	Firmicutes	Bacilli	Bacillales	Bacillaceae	Bacillus	Bacillus cereus	UNIDENTIFIED
GCA_000161055.1	Complete	5436173	526974	BDRD-ST24	Bacteria	Firmicutes	Bacilli	Bacillales	Bacillaceae	Bacillus	Bacillus cereus	Bacillus cereus BDRD-ST24
GCA_000832805.1	Complete	5720073	269801	G9241	Bacteria	Firmicutes	Bacilli	Bacillales	Bacillaceae	Bacillus	Bacillus cereus	Bacillus cereus G9241
GCA_000021305.1	Complete	5736823	405531	G9842	Bacteria	Firmicutes	Bacilli	Bacillales	Bacillaceae	Bacillus	Bacillus cereus	Bacillus cereus G9842
GCA_000021225.1	Complete	5599857	405534	AH187	Bacteria	Firmicutes	Bacilli	Bacillales	Bacillaceae	Bacillus	Bacillus cereus	Bacillus cereus AH187
GCA_000730405.1	Complete	2338144	1719	CS_10	Bacteria	Actinobacteria	Actinobacteria	Corynebacteriales	Corynebacteriaceae	Corynebacterium	Corynebacterium pseudotuberculosis	UNIDENTIFIED
GCA_001867125.1	Complete	2365075	1719	43	Bacteria	Actinobacteria	Actinobacteria	Corynebacteriales	Corynebacteriaceae	Corynebacterium	Corynebacterium pseudotuberculosis	UNIDENTIFIED
GCA_000227605.2	Complete	2369387	935697	CIP 52.97	Bacteria	Actinobacteria	Actinobacteria	Corynebacteriales	Corynebacteriaceae	Corynebacterium	Corynebacterium pseudotuberculosis	Corynebacterium pseudotuberculosis CIP 52.97
GCA_002155265.1	Complete	2337763	1719	ATCC 19410	Bacteria	Actinobacteria	Actinobacteria	Corynebacteriales	Corynebacteriaceae	Corynebacterium	Corynebacterium pseudotuberculosis	UNIDENTIFIED
GCA_002072715.1	Complete	2339255	1719	SigmaE	Bacteria	Actinobacteria	Actinobacteria	Corynebacteriales	Corynebacteriaceae	Corynebacterium	Corynebacterium pseudotuberculosis	UNIDENTIFIED
GCA_001752865.1	Complete	3404162	446	C2_S	Bacteria	Proteobacteria	Gammaproteobacteria	Legionellales	Legionellaceae	Legionella	Legionella pneumophila	UNIDENTIFIED
GCA_000306865.1	Complete	3617686	91891	Lorraine	Bacteria	Proteobacteria	Gammaproteobacteria	Legionellales	Legionellaceae	Legionella	Legionella pneumophila	Legionella pneumophila subsp. pneumophila
GCA_001766335.1	Complete	3363998	91891	FFI105	Bacteria	Proteobacteria	Gammaproteobacteria	Legionellales	Legionellaceae	Legionella	Legionella pneumophila	Legionella pneumophila subsp. pneumophila
GCA_001766295.1	Complete	3431761	91891	FFI103	Bacteria	Proteobacteria	Gammaproteobacteria	Legionellales	Legionellaceae	Legionella	Legionella pneumophila	Legionella pneumophila subsp. pneumophila
GCA_900119785.1	Complete	3430562	446	ST42	Bacteria	Proteobacteria	Gammaproteobacteria	Legionellales	Legionellaceae	Legionella	Legionella pneumophila	UNIDENTIFIED
GCA_001039695.2	Complete	1726248	1314	H293	Bacteria	Firmicutes	Bacilli	Lactobacillales	Streptococcaceae	Streptococcus	Streptococcus pyogenes	UNIDENTIFIED
GCA_000006785.2	Complete	1852433	160490	SF370	Bacteria	Firmicutes	Bacilli	Lactobacillales	Streptococcaceae	Streptococcus	Streptococcus pyogenes	Streptococcus pyogenes M1 GAS
GCA_000230295.1	Complete	1827308	487215	Alab49	Bacteria	Firmicutes	Bacilli	Lactobacillales	Streptococcaceae	Streptococcus	Streptococcus pyogenes	Streptococcus pyogenes Alab49
GCA_001014305.1	Complete	1811968	1314	D471	Bacteria	Firmicutes	Bacilli	Lactobacillales	Streptococcaceae	Streptococcus	Streptococcus pyogenes	UNIDENTIFIED
GCA_001547815.1	Complete	1745332	1314	MTB313	Bacteria	Firmicutes	Bacilli	Lactobacillales	Streptococcaceae	Streptococcus	Streptococcus pyogenes	UNIDENTIFIED
GCA_002759295.1	Complete	5179726	473423	CFBP6989	Bacteria	Proteobacteria	Gammaproteobacteria	Xanthomonadales	Xanthomonadaceae	Xanthomonas	Xanthomonas citri	Xanthomonas citri pv. phaseoli var. fuscans
GCA_002759175.1	Complete	5191147	473423	CFBP6994R	Bacteria	Proteobacteria	Gammaproteobacteria	Xanthomonadales	Xanthomonadaceae	Xanthomonas	Xanthomonas citri	Xanthomonas citri pv. phaseoli var. fuscans
GCA_002218265.1	Complete	5155996	473426	CFBP7112	Bacteria	Proteobacteria	Gammaproteobacteria	Xanthomonadales	Xanthomonadaceae	Xanthomonas	Xanthomonas citri	Xanthomonas citri pv. vignicola
GCA_000961295.1	Complete	5223417	611301	jx5	Bacteria	Proteobacteria	Gammaproteobacteria	Xanthomonadales	Xanthomonadaceae	Xanthomonas	Xanthomonas citri	Xanthomonas citri subsp. citri
GCA_000488895.1	Complete	5520322	1365649	CFBP 7119	Bacteria	Proteobacteria	Gammaproteobacteria	Xanthomonadales	Xanthomonadaceae	Xanthomonas	Xanthomonas citri	Xanthomonas citri pv. glycines CFBP 7119
GCA_000292705.1	Complete	6334630	1217737	HD-789	Bacteria	Firmicutes	Bacilli	Bacillales	Bacillaceae	Bacillus	Bacillus thuringiensis	Bacillus thuringiensis HD-789
GCA_000161715.1	Complete	6731790	527019	IBL 200	Bacteria	Firmicutes	Bacilli	Bacillales	Bacillaceae	Bacillus	Bacillus thuringiensis	Bacillus thuringiensis IBL 200
GCA_000835235.1	Complete	6859474	29339	HD 1	Bacteria	Firmicutes	Bacilli	Bacillales	Bacillaceae	Bacillus	Bacillus thuringiensis	Bacillus thuringiensis serovar kurstaki
GCA_000832925.1	Complete	5291389	1428	HD682	Bacteria	Firmicutes	Bacilli	Bacillales	Bacillaceae	Bacillus	Bacillus thuringiensis	UNIDENTIFIED
GCA_001183785.1	Complete	6198448	180850	HD521	Bacteria	Firmicutes	Bacilli	Bacillales	Bacillaceae	Bacillus	Bacillus thuringiensis	Bacillus thuringiensis serovar indiana
GCA_000832585.1	Complete	5294803	1392	Pasteur	Bacteria	Firmicutes	Bacilli	Bacillales	Bacillaceae	Bacillus	Bacillus anthracis	UNIDENTIFIED
GCA_000742655.1	Complete	5331737	1392	2000031021	Bacteria	Firmicutes	Bacilli	Bacillales	Bacillaceae	Bacillus	Bacillus anthracis	UNIDENTIFIED
GCA_001683215.1	Complete	5227094	1392	PR07	Bacteria	Firmicutes	Bacilli	Bacillales	Bacillaceae	Bacillus	Bacillus anthracis	UNIDENTIFIED
GCA_000558985.1	Complete	5508663	1412842	9080-G	Bacteria	Firmicutes	Bacilli	Bacillales	Bacillaceae	Bacillus	Bacillus anthracis	Bacillus anthracis 9080-G
GCA_001990245.1	Complete	5410351	1392	SPV842_15	Bacteria	Firmicutes	Bacilli	Bacillales	Bacillaceae	Bacillus	Bacillus anthracis	UNIDENTIFIED
GCA_001278015.1	Complete	3237652	1590	5-2	Bacteria	Firmicutes	Bacilli	Lactobacillales	Lactobacillaceae	Lactobacillus	Lactobacillus plantarum	UNIDENTIFIED
GCA_002173655.1	Complete	3331364	1590	SRCM102022	Bacteria	Firmicutes	Bacilli	Lactobacillales	Lactobacillaceae	Lactobacillus	Lactobacillus plantarum	UNIDENTIFIED
GCA_002943545.1	Complete	3407054	1590	X7021	Bacteria	Firmicutes	Bacilli	Lactobacillales	Lactobacillaceae	Lactobacillus	Lactobacillus plantarum	UNIDENTIFIED
GCA_002109405.1	Complete	3196967	1590	JBE490	Bacteria	Firmicutes	Bacilli	Lactobacillales	Lactobacillaceae	Lactobacillus	Lactobacillus plantarum	UNIDENTIFIED
GCA_002220175.1	Complete	3325676	1590	dm	Bacteria	Firmicutes	Bacilli	Lactobacillales	Lactobacillaceae	Lactobacillus	Lactobacillus plantarum	UNIDENTIFIED
GCA_001685645.1	Complete	3929772	492670	S3-1	Bacteria	Firmicutes	Bacilli	Bacillales	Bacillaceae	Bacillus	Bacillus velezensis	UNIDENTIFIED
GCA_000455585.1	Complete	3889532	1150476	UCMB5113	Bacteria	Firmicutes	Bacilli	Bacillales	Bacillaceae	Bacillus	Bacillus velezensis	Bacillus velezensis UCMB5113
GCA_001536925.1	Complete	3862757	492670	B25	Bacteria	Firmicutes	Bacilli	Bacillales	Bacillaceae	Bacillus	Bacillus velezensis	UNIDENTIFIED
GCA_002192235.1	Complete	3929760	492670	GQJK49	Bacteria	Firmicutes	Bacilli	Bacillales	Bacillaceae	Bacillus	Bacillus velezensis	UNIDENTIFIED
GCA_001593395.2	Complete	4167153	492670	CC09	Bacteria	Firmicutes	Bacilli	Bacillales	Bacillaceae	Bacillus	Bacillus velezensis	UNIDENTIFIED
GCA_000246755.1	Complete	1139330	491078	SamoaD	Bacteria	Spirochaetes	Spirochaetia	Spirochaetales	Spirochaetaceae	Treponema	Treponema pallidum	Treponema pallidum subsp. pertenue str. SamoaD
GCA_001628695.1	Complete	1139223	161	Amoy	Bacteria	Spirochaetes	Spirochaetia	Spirochaetales	Spirochaetaceae	Treponema	Treponema pallidum	Treponema pallidum subsp. pallidum
GCA_000410555.1	Complete	1139569	455434	SS14	Bacteria	Spirochaetes	Spirochaetia	Spirochaetales	Spirochaetaceae	Treponema	Treponema pallidum	Treponema pallidum subsp. pallidum SS14
GCA_000813285.1	Complete	1137653	1155776	Bosnia A	Bacteria	Spirochaetes	Spirochaetia	Spirochaetales	Spirochaetaceae	Treponema	Treponema pallidum	Treponema pallidum subsp. endemicum str. Bosnia A
GCA_001713055.1	Complete	1139184	161	PT_SIF1135	Bacteria	Spirochaetes	Spirochaetia	Spirochaetales	Spirochaetaceae	Treponema	Treponema pallidum	Treponema pallidum subsp. pallidum
GCA_001298485.1	Complete	2572333	1352	64/3	Bacteria	Firmicutes	Bacilli	Lactobacillales	Enterococcaceae	Enterococcus	Enterococcus faecium	UNIDENTIFIED
GCA_002850515.1	Complete	2496099	1352	WEFA23	Bacteria	Firmicutes	Bacilli	Lactobacillales	Enterococcaceae	Enterococcus	Enterococcus faecium	UNIDENTIFIED
GCA_002761555.1	Complete	2736595	1352	16-346	Bacteria	Firmicutes	Bacilli	Lactobacillales	Enterococcaceae	Enterococcus	Enterococcus faecium	UNIDENTIFIED
GCA_002848725.1	Complete	3126139	1352	Efaecium_ER04526.5A	Bacteria	Firmicutes	Bacilli	Lactobacillales	Enterococcaceae	Enterococcus	Enterococcus faecium	UNIDENTIFIED
GCA_001721005.1	Complete	3223081	1352	ISMMS_VRE_4	Bacteria	Firmicutes	Bacilli	Lactobacillales	Enterococcaceae	Enterococcus	Enterococcus faecium	UNIDENTIFIED
GCA_000147095.1	Complete	2240045	189423	670-6B	Bacteria	Firmicutes	Bacilli	Lactobacillales	Streptococcaceae	Streptococcus	Streptococcus pneumoniae	Streptococcus pneumoniae 670-6B
GCA_002813955.1	Complete	2079194	1313	11A	Bacteria	Firmicutes	Bacilli	Lactobacillales	Streptococcaceae	Streptococcus	Streptococcus pneumoniae	UNIDENTIFIED
GCA_002947575.1	Complete	2221315	1313	335	Bacteria	Firmicutes	Bacilli	Lactobacillales	Streptococcaceae	Streptococcus	Streptococcus pneumoniae	UNIDENTIFIED
GCA_000251085.2	Complete	2150813	1130804	ST556	Bacteria	Firmicutes	Bacilli	Lactobacillales	Streptococcaceae	Streptococcus	Streptococcus pneumoniae	Streptococcus pneumoniae ST556
GCA_000006885.1	Complete	2160842	170187	TIGR4; ATCC BAA-334	Bacteria	Firmicutes	Bacilli	Lactobacillales	Streptococcaceae	Streptococcus	Streptococcus pneumoniae	Streptococcus pneumoniae TIGR4
GCA_001272755.1	Complete	816565	1263756	54089	Bacteria	Tenericutes	Mollicutes	Mycoplasmatales	Mycoplasmataceae	Mycoplasma	Mycoplasma pneumoniae	Mycoplasma pneumoniae 54089
GCA_001272875.1	Complete	817169	2104	M2192	Bacteria	Tenericutes	Mollicutes	Mycoplasmatales	Mycoplasmataceae	Mycoplasma	Mycoplasma pneumoniae	UNIDENTIFIED
GCA_001558175.1	Complete	816498	2104	C267	Bacteria	Tenericutes	Mollicutes	Mycoplasmatales	Mycoplasmataceae	Mycoplasma	Mycoplasma pneumoniae	UNIDENTIFIED
GCA_001272735.1	Complete	816404	1263758	51494	Bacteria	Tenericutes	Mollicutes	Mycoplasmatales	Mycoplasmataceae	Mycoplasma	Mycoplasma pneumoniae	Mycoplasma pneumoniae 51494
GCA_001272855.1	Complete	817045	1263763	M1139	Bacteria	Tenericutes	Mollicutes	Mycoplasmatales	Mycoplasmataceae	Mycoplasma	Mycoplasma pneumoniae	Mycoplasma pneumoniae M1139
GCA_002945855.1	Complete	4119932	1496	12-00011	Bacteria	Firmicutes	Clostridia	Clostridiales	Peptostreptococcaceae	Clostridioides	Clostridioides difficile	UNIDENTIFIED
GCA_000210455.1	Complete	4179867	699033	2007855	Bacteria	Firmicutes	Clostridia	Clostridiales	Peptostreptococcaceae	Clostridioides	Clostridioides difficile	Clostridioides difficile 2007855
GCA_001447175.1	Complete	4298263	1496	Z31	Bacteria	Firmicutes	Clostridia	Clostridiales	Peptostreptococcaceae	Clostridioides	Clostridioides difficile	UNIDENTIFIED
GCA_002073735.2	Complete	4286148	1496	FDAARGOS_267	Bacteria	Firmicutes	Clostridia	Clostridiales	Peptostreptococcaceae	Clostridioides	Clostridioides difficile	UNIDENTIFIED
GCA_000154685.1	Complete	4332988	479834	QCD-37x79	Bacteria	Firmicutes	Clostridia	Clostridiales	Peptostreptococcaceae	Clostridioides	Clostridioides difficile	Clostridioides difficile QCD-37x79
GCA_000833535.1	Complete	1892789	177416	SHU-S4	Bacteria	Proteobacteria	Gammaproteobacteria	Thiotrichales	Francisellaceae	Francisella	Francisella tularensis	Francisella tularensis subsp. tularensis SCHU S4
GCA_000833355.1	Complete	1870206	1450527	D9876	Bacteria	Proteobacteria	Gammaproteobacteria	Thiotrichales	Francisellaceae	Francisella	Francisella tularensis	Francisella tularensis subsp. novicida D9876
GCA_000009325.1	Complete	1892616	393115	FSC 198	Bacteria	Proteobacteria	Gammaproteobacteria	Thiotrichales	Francisellaceae	Francisella	Francisella tularensis	Francisella tularensis subsp. tularensis FSC198
GCA_001412545.1	Complete	1899676	263	T01	Bacteria	Proteobacteria	Gammaproteobacteria	Thiotrichales	Francisellaceae	Francisella	Francisella tularensis	UNIDENTIFIED
GCA_001262115.1	Complete	1898140	119856	WY96	Bacteria	Proteobacteria	Gammaproteobacteria	Thiotrichales	Francisellaceae	Francisella	Francisella tularensis	Francisella tularensis subsp. tularensis
GCA_001997225.1	Complete	4182004	55601	PF7	Bacteria	Proteobacteria	Gammaproteobacteria	Vibrionales	Vibrionaceae	Vibrio	Vibrio anguillarum	UNIDENTIFIED
GCA_001990045.1	Complete	4258926	55601	-	Bacteria	Proteobacteria	Gammaproteobacteria	Vibrionales	Vibrionaceae	Vibrio	Vibrio anguillarum	UNIDENTIFIED
GCA_000786425.1	Complete	4373835	55601	NB10	Bacteria	Proteobacteria	Gammaproteobacteria	Vibrionales	Vibrionaceae	Vibrio	Vibrio anguillarum	UNIDENTIFIED
GCA_002291265.1	Complete	4141906	55601	ATCC-68554	Bacteria	Proteobacteria	Gammaproteobacteria	Vibrionales	Vibrionaceae	Vibrio	Vibrio anguillarum	UNIDENTIFIED
GCA_001990085.1	Complete	4253109	55601	6018/1	Bacteria	Proteobacteria	Gammaproteobacteria	Vibrionales	Vibrionaceae	Vibrio	Vibrio anguillarum	UNIDENTIFIED
GCA_000834315.1	Complete	4728318	386656	Pestoides F	Bacteria	Proteobacteria	Gammaproteobacteria	Enterobacterales	Yersiniaceae	Yersinia	Yersinia pestis	Yersinia pestis Pestoides F
GCA_000835005.1	Complete	4572683	632	Nairobi	Bacteria	Proteobacteria	Gammaproteobacteria	Enterobacterales	Yersiniaceae	Yersinia	Yersinia pestis	UNIDENTIFIED
GCA_000009065.1	Complete	4829855	214092	CO92	Bacteria	Proteobacteria	Gammaproteobacteria	Enterobacterales	Yersiniaceae	Yersinia	Yersinia pestis	Yersinia pestis CO92
GCA_000222975.1	Complete	4658411	1035377	A1122	Bacteria	Proteobacteria	Gammaproteobacteria	Enterobacterales	Yersiniaceae	Yersinia	Yersinia pestis	Yersinia pestis A1122
GCA_000022845.1	Complete	4725788	637386	Z176003	Bacteria	Proteobacteria	Gammaproteobacteria	Enterobacterales	Yersiniaceae	Yersinia	Yersinia pestis	Yersinia pestis Z176003
GCA_002946655.1	Complete	4061419	686	HC1037	Bacteria	Proteobacteria	Gammaproteobacteria	Vibrionales	Vibrionaceae	Vibrio	Vibrio cholerae	Vibrio cholerae O1 biovar El Tor
GCA_000829215.1	Complete	4030944	1420885	MS6	Bacteria	Proteobacteria	Gammaproteobacteria	Vibrionales	Vibrionaceae	Vibrio	Vibrio cholerae	Vibrio cholerae MS6
GCA_000021625.1	Complete	4135300	345073	O395	Bacteria	Proteobacteria	Gammaproteobacteria	Vibrionales	Vibrionaceae	Vibrio	Vibrio cholerae	Vibrio cholerae O395
GCA_002313025.1	Complete	4095733	666	FORC_055	Bacteria	Proteobacteria	Gammaproteobacteria	Vibrionales	Vibrionaceae	Vibrio	Vibrio cholerae	UNIDENTIFIED
GCA_002749635.1	Complete	4063073	666	E7946	Bacteria	Proteobacteria	Gammaproteobacteria	Vibrionales	Vibrionaceae	Vibrio	Vibrio cholerae	UNIDENTIFIED
GCA_002838485.1	Complete	2589602	1685	215W447a	Bacteria	Actinobacteria	Actinobacteria	Bifidobacteriales	Bifidobacteriaceae	Bifidobacterium	Bifidobacterium breve	UNIDENTIFIED
GCA_002838585.1	Complete	2464852	1685	CNCM I-4321	Bacteria	Actinobacteria	Actinobacteria	Bifidobacteriales	Bifidobacteriaceae	Bifidobacterium	Bifidobacterium breve	UNIDENTIFIED
GCA_002838685.1	Complete	2289791	1685	NRBB49	Bacteria	Actinobacteria	Actinobacteria	Bifidobacteriales	Bifidobacteriaceae	Bifidobacterium	Bifidobacterium breve	UNIDENTIFIED
GCA_000213865.1	Complete	2327492	866777	ACS-071-V-Sch8b	Bacteria	Actinobacteria	Actinobacteria	Bifidobacteriales	Bifidobacteriaceae	Bifidobacterium	Bifidobacterium breve	Bifidobacterium breve ACS-071-V-Sch8b
GCA_002838405.1	Complete	2402272	1685	NRBB51	Bacteria	Actinobacteria	Actinobacteria	Bifidobacteriales	Bifidobacteriaceae	Bifidobacterium	Bifidobacterium breve	UNIDENTIFIED
GCA_000827955.1	Complete	3611898	1491	NCTC 8550	Bacteria	Firmicutes	Clostridia	Clostridiales	Clostridiaceae	Clostridium	Clostridium botulinum	UNIDENTIFIED
GCA_000019545.1	Complete	4259691	498214	Loch Maree	Bacteria	Firmicutes	Clostridia	Clostridiales	Clostridiaceae	Clostridium	Clostridium botulinum	Clostridium botulinum A3 str. Loch Maree
GCA_000789355.1	Complete	3914604	1415774	202F	Bacteria	Firmicutes	Clostridia	Clostridiales	Clostridiaceae	Clostridium	Clostridium botulinum	Clostridium botulinum 202F
GCA_002865845.1	Complete	4159640	1491	Af650	Bacteria	Firmicutes	Clostridia	Clostridiales	Clostridiaceae	Clostridium	Clostridium botulinum	UNIDENTIFIED
GCA_000020285.1	Complete	3659644	508767	Alaska E43	Bacteria	Firmicutes	Clostridia	Clostridiales	Clostridiaceae	Clostridium	Clostridium botulinum	Clostridium botulinum E3 str. Alaska E43
GCA_002290785.1	Complete	3380583	235	57750	Bacteria	Proteobacteria	Alphaproteobacteria	Rhizobiales	Brucellaceae	Brucella	Brucella abortus	UNIDENTIFIED
GCA_002291305.1	Complete	3823413	235	21614	Bacteria	Proteobacteria	Alphaproteobacteria	Rhizobiales	Brucellaceae	Brucella	Brucella abortus	UNIDENTIFIED
GCA_002291205.1	Complete	3302933	235	33295	Bacteria	Proteobacteria	Alphaproteobacteria	Rhizobiales	Brucellaceae	Brucella	Brucella abortus	UNIDENTIFIED
GCA_000755125.1	Complete	3444257	235	ZW053	Bacteria	Proteobacteria	Alphaproteobacteria	Rhizobiales	Brucellaceae	Brucella	Brucella abortus	UNIDENTIFIED
GCA_002290665.1	Complete	3302607	235	40046	Bacteria	Proteobacteria	Alphaproteobacteria	Rhizobiales	Brucellaceae	Brucella	Brucella abortus	UNIDENTIFIED
GCA_000006865.1	Complete	2365589	272623	IL1403	Bacteria	Firmicutes	Bacilli	Lactobacillales	Streptococcaceae	Lactococcus	Lactococcus lactis	Lactococcus lactis subsp. lactis Il1403
GCA_002078895.1	Complete	2752187	1359	JM1	Bacteria	Firmicutes	Bacilli	Lactobacillales	Streptococcaceae	Lactococcus	Lactococcus lactis	Lactococcus lactis subsp. cremoris
GCA_002078395.1	Complete	2368671	1360	184	Bacteria	Firmicutes	Bacilli	Lactobacillales	Streptococcaceae	Lactococcus	Lactococcus lactis	Lactococcus lactis subsp. lactis
GCA_002078375.1	Complete	2486488	1359	158	Bacteria	Firmicutes	Bacilli	Lactobacillales	Streptococcaceae	Lactococcus	Lactococcus lactis	Lactococcus lactis subsp. cremoris
GCA_000025045.1	Complete	2635654	684738	KF147	Bacteria	Firmicutes	Bacilli	Lactobacillales	Streptococcaceae	Lactococcus	Lactococcus lactis	Lactococcus lactis subsp. lactis KF147
GCA_002201815.1	Complete	4989546	550	AR_0050	Bacteria	Proteobacteria	Gammaproteobacteria	Enterobacterales	Enterobacteriaceae	Enterobacter	Enterobacter cloacae	UNIDENTIFIED
GCA_002303275.1	Complete	5087499	550	M12X01451	Bacteria	Proteobacteria	Gammaproteobacteria	Enterobacterales	Enterobacteriaceae	Enterobacter	Enterobacter cloacae	UNIDENTIFIED
GCA_001022055.1	Complete	5004730	550	CAV1668	Bacteria	Proteobacteria	Gammaproteobacteria	Enterobacterales	Enterobacteriaceae	Enterobacter	Enterobacter cloacae	UNIDENTIFIED
GCA_001022255.1	Complete	4973529	550	CAV1669	Bacteria	Proteobacteria	Gammaproteobacteria	Enterobacterales	Enterobacteriaceae	Enterobacter	Enterobacter cloacae	UNIDENTIFIED
GCA_000210775.1	Complete	4908759	718254	NCTC 9394	Bacteria	Proteobacteria	Gammaproteobacteria	Enterobacterales	Enterobacteriaceae	Enterobacter	Enterobacter cloacae	Enterobacter cloacae subsp. cloacae NCTC 9394
GCA_900143575.1	Complete	2561645	1307	LS9N	Bacteria	Firmicutes	Bacilli	Lactobacillales	Streptococcaceae	Streptococcus	Streptococcus suis	UNIDENTIFIED
GCA_001572685.1	Complete	2302206	1307	NSUI060	Bacteria	Firmicutes	Bacilli	Lactobacillales	Streptococcaceae	Streptococcus	Streptococcus suis	UNIDENTIFIED
GCA_000026725.1	Complete	2095898	568813	SC84	Bacteria	Firmicutes	Bacilli	Lactobacillales	Streptococcaceae	Streptococcus	Streptococcus suis	Streptococcus suis SC84
GCA_000294495.1	Complete	1980887	1184252	S735	Bacteria	Firmicutes	Bacilli	Lactobacillales	Streptococcaceae	Streptococcus	Streptococcus suis	Streptococcus suis S735
GCA_001640765.1	Complete	2142184	1307	DN13	Bacteria	Firmicutes	Bacilli	Lactobacillales	Streptococcaceae	Streptococcus	Streptococcus suis	UNIDENTIFIED
GCA_002850195.1	Complete	4705038	64187	MAI95	Bacteria	Proteobacteria	Gammaproteobacteria	Xanthomonadales	Xanthomonadaceae	Xanthomonas	Xanthomonas oryzae	Xanthomonas oryzae pv. oryzae
GCA_001042775.1	Complete	4790622	129394	BLS279	Bacteria	Proteobacteria	Gammaproteobacteria	Xanthomonadales	Xanthomonadaceae	Xanthomonas	Xanthomonas oryzae	Xanthomonas oryzae pv. oryzicola
GCA_000948075.1	Complete	5016623	1458476	PXO86	Bacteria	Proteobacteria	Gammaproteobacteria	Xanthomonadales	Xanthomonadaceae	Xanthomonas	Xanthomonas oryzae	Xanthomonas oryzae pv. oryzae PXO86
GCA_002850215.1	Complete	4698819	64187	MAI99	Bacteria	Proteobacteria	Gammaproteobacteria	Xanthomonadales	Xanthomonadaceae	Xanthomonas	Xanthomonas oryzae	Xanthomonas oryzae pv. oryzae
GCA_001746715.1	Complete	4936308	64187	PXO563	Bacteria	Proteobacteria	Gammaproteobacteria	Xanthomonadales	Xanthomonadaceae	Xanthomonas	Xanthomonas oryzae	Xanthomonas oryzae pv. oryzae
GCA_002356755.1	Complete	1284027	35790	M99023	Bacteria	Proteobacteria	Alphaproteobacteria	Rickettsiales	Rickettsiaceae	Rickettsia	Rickettsia japonica	UNIDENTIFIED
GCA_002357235.1	Complete	1284009	35790	HH07124	Bacteria	Proteobacteria	Alphaproteobacteria	Rickettsiales	Rickettsiaceae	Rickettsia	Rickettsia japonica	UNIDENTIFIED
GCA_002356775.1	Complete	1284150	35790	M99015	Bacteria	Proteobacteria	Alphaproteobacteria	Rickettsiales	Rickettsiaceae	Rickettsia	Rickettsia japonica	UNIDENTIFIED
GCA_002357275.1	Complete	1283942	35790	HH-1	Bacteria	Proteobacteria	Alphaproteobacteria	Rickettsiales	Rickettsiaceae	Rickettsia	Rickettsia japonica	UNIDENTIFIED
GCA_002357075.1	Complete	1283464	35790	3416	Bacteria	Proteobacteria	Alphaproteobacteria	Rickettsiales	Rickettsiaceae	Rickettsia	Rickettsia japonica	UNIDENTIFIED
GCA_000013585.1	Complete	4574284	373384	8401	Bacteria	Proteobacteria	Gammaproteobacteria	Enterobacterales	Enterobacteriaceae	Shigella	Shigella flexneri	Shigella flexneri 5 str. 8401
GCA_002949695.1	Complete	4508802	623	98-3193	Bacteria	Proteobacteria	Gammaproteobacteria	Enterobacterales	Enterobacteriaceae	Shigella	Shigella flexneri	UNIDENTIFIED
GCA_001578125.1	Complete	4853344	374923	228	Bacteria	Proteobacteria	Gammaproteobacteria	Enterobacterales	Enterobacteriaceae	Shigella	Shigella flexneri	Shigella flexneri 1a
GCA_002741635.1	Complete	4906368	2049486	94-3007	Bacteria	Proteobacteria	Gammaproteobacteria	Enterobacterales	Enterobacteriaceae	Shigella	Shigella flexneri	Shigella flexneri 7b
GCA_002950335.1	Complete	4646378	623	NCTC 9728	Bacteria	Proteobacteria	Gammaproteobacteria	Enterobacterales	Enterobacteriaceae	Shigella	Shigella flexneri	UNIDENTIFIED
GCA_000698885.1	Complete	1845495	1408178	ASCC 1275	Bacteria	Firmicutes	Bacilli	Lactobacillales	Streptococcaceae	Streptococcus	Streptococcus thermophilus	Streptococcus thermophilus ASCC 1275
GCA_001855705.1	Complete	1869510	1308	ND07	Bacteria	Firmicutes	Bacilli	Lactobacillales	Streptococcaceae	Streptococcus	Streptococcus thermophilus	UNIDENTIFIED
GCA_000572065.1	Complete	1789314	1435974	TH982	Bacteria	Firmicutes	Bacilli	Lactobacillales	Streptococcaceae	Streptococcus	Streptococcus thermophilus	Streptococcus thermophilus TH982
GCA_001514435.1	Complete	1787436	1308	S9	Bacteria	Firmicutes	Bacilli	Lactobacillales	Streptococcaceae	Streptococcus	Streptococcus thermophilus	UNIDENTIFIED
GCA_001663795.1	Complete	1856787	1308	KLDS SM	Bacteria	Firmicutes	Bacilli	Lactobacillales	Streptococcaceae	Streptococcus	Streptococcus thermophilus	UNIDENTIFIED
GCA_001610675.1	Complete	5330954	36809	FLAC054	Bacteria	Actinobacteria	Actinobacteria	Corynebacteriales	Mycobacteriaceae	Mycobacterium	Mycobacterium abscessus	UNIDENTIFIED
GCA_001606315.1	Complete	5188507	36809	FLAC029	Bacteria	Actinobacteria	Actinobacteria	Corynebacteriales	Mycobacteriaceae	Mycobacterium	Mycobacterium abscessus	UNIDENTIFIED
GCA_001606235.1	Complete	4869298	36809	FLAC005	Bacteria	Actinobacteria	Actinobacteria	Corynebacteriales	Mycobacteriaceae	Mycobacterium	Mycobacterium abscessus	UNIDENTIFIED
GCA_001606255.1	Complete	5064478	36809	FLAC007	Bacteria	Actinobacteria	Actinobacteria	Corynebacteriales	Mycobacteriaceae	Mycobacterium	Mycobacterium abscessus	UNIDENTIFIED
GCA_001610635.1	Complete	4939234	36809	FLAC048	Bacteria	Actinobacteria	Actinobacteria	Corynebacteriales	Mycobacteriaceae	Mycobacterium	Mycobacterium abscessus	UNIDENTIFIED
GCA_002346205.1	Complete	5736590	13373	JHU	Bacteria	Proteobacteria	Betaproteobacteria	Burkholderiales	Burkholderiaceae	Burkholderia	Burkholderia mallei	UNIDENTIFIED
GCA_002346005.1	Complete	5728982	13373	Turkey10	Bacteria	Proteobacteria	Betaproteobacteria	Burkholderiales	Burkholderiaceae	Burkholderia	Burkholderia mallei	UNIDENTIFIED
GCA_000959625.1	Complete	5780439	13373	2002721276	Bacteria	Proteobacteria	Betaproteobacteria	Burkholderiales	Burkholderiaceae	Burkholderia	Burkholderia mallei	UNIDENTIFIED
GCA_000755845.1	Complete	5647769	13373	6	Bacteria	Proteobacteria	Betaproteobacteria	Burkholderiales	Burkholderiaceae	Burkholderia	Burkholderia mallei	UNIDENTIFIED
GCA_002346125.1	Complete	5747822	13373	Turkey6	Bacteria	Proteobacteria	Betaproteobacteria	Burkholderiales	Burkholderiaceae	Burkholderia	Burkholderia mallei	UNIDENTIFIED
GCA_002220535.1	Complete	5155137	615	UMH8	Bacteria	Proteobacteria	Gammaproteobacteria	Enterobacterales	Yersiniaceae	Serratia	Serratia marcescens	UNIDENTIFIED
GCA_002205475.1	Complete	5241555	615	S2I7	Bacteria	Proteobacteria	Gammaproteobacteria	Enterobacterales	Yersiniaceae	Serratia	Serratia marcescens	UNIDENTIFIED
GCA_002947235.1	Complete	5495515	615	AR_0027	Bacteria	Proteobacteria	Gammaproteobacteria	Enterobacterales	Yersiniaceae	Serratia	Serratia marcescens	UNIDENTIFIED
GCA_002220575.1	Complete	5221717	615	UMH11	Bacteria	Proteobacteria	Gammaproteobacteria	Enterobacterales	Yersiniaceae	Serratia	Serratia marcescens	UNIDENTIFIED
GCA_001672055.1	Complete	5125866	615	U36365	Bacteria	Proteobacteria	Gammaproteobacteria	Enterobacterales	Yersiniaceae	Serratia	Serratia marcescens	UNIDENTIFIED
GCA_000016465.1	Complete	1813033	374930	PittEE	Bacteria	Proteobacteria	Gammaproteobacteria	Pasteurellales	Pasteurellaceae	Haemophilus	Haemophilus influenzae	Haemophilus influenzae PittEE
GCA_001856725.1	Complete	1829217	727	NML-Hia-1	Bacteria	Proteobacteria	Gammaproteobacteria	Pasteurellales	Pasteurellaceae	Haemophilus	Haemophilus influenzae	UNIDENTIFIED
GCA_002966735.1	Complete	1813865	727	11P6H	Bacteria	Proteobacteria	Gammaproteobacteria	Pasteurellales	Pasteurellaceae	Haemophilus	Haemophilus influenzae	UNIDENTIFIED
GCA_001457655.1	Complete	1890645	727	NCTC8143	Bacteria	Proteobacteria	Gammaproteobacteria	Pasteurellales	Pasteurellaceae	Haemophilus	Haemophilus influenzae	UNIDENTIFIED
GCA_000197875.1	Complete	1985832	866630	F3031	Bacteria	Proteobacteria	Gammaproteobacteria	Pasteurellales	Pasteurellaceae	Haemophilus	Haemophilus influenzae	Haemophilus influenzae F3031
GCA_002774995.1	Complete	1570970	573658	MAGTRE	Bacteria	Proteobacteria	Alphaproteobacteria	Rhizobiales	UNIDENTIFIED	Candidatus Hodgkinia	Candidatus Hodgkinia cicadicola	UNIDENTIFIED
GCA_000831405.1	Complete	133698	573658	TETUND1	Bacteria	Proteobacteria	Alphaproteobacteria	Rhizobiales	UNIDENTIFIED	Candidatus Hodgkinia	Candidatus Hodgkinia cicadicola	UNIDENTIFIED
GCA_002774925.1	Complete	1201556	573658	MAGTDC	Bacteria	Proteobacteria	Alphaproteobacteria	Rhizobiales	UNIDENTIFIED	Candidatus Hodgkinia	Candidatus Hodgkinia cicadicola	UNIDENTIFIED
GCA_002776615.1	Complete	126271	573658	TETLIM4	Bacteria	Proteobacteria	Alphaproteobacteria	Rhizobiales	UNIDENTIFIED	Candidatus Hodgkinia	Candidatus Hodgkinia cicadicola	UNIDENTIFIED
GCA_002844105.1	Complete	129540	573658	TETCHI1a	Bacteria	Proteobacteria	Alphaproteobacteria	Rhizobiales	UNIDENTIFIED	Candidatus Hodgkinia	Candidatus Hodgkinia cicadicola	UNIDENTIFIED
GCA_000255915.1	Complete	2407578	1132496	HN06	Bacteria	Proteobacteria	Gammaproteobacteria	Pasteurellales	Pasteurellaceae	Pasteurella	Pasteurella multocida	Pasteurella multocida subsp. multocida str. HN06
GCA_000754275.1	Complete	2271840	747	ATCC 43137	Bacteria	Proteobacteria	Gammaproteobacteria	Pasteurellales	Pasteurellaceae	Pasteurella	Pasteurella multocida	UNIDENTIFIED
GCA_000259545.1	Complete	2378127	584721	3480	Bacteria	Proteobacteria	Gammaproteobacteria	Pasteurellales	Pasteurellaceae	Pasteurella	Pasteurella multocida	Pasteurella multocida subsp. multocida str. 3480
GCA_002310275.1	Complete	2292620	747	375-A/15	Bacteria	Proteobacteria	Gammaproteobacteria	Pasteurellales	Pasteurellaceae	Pasteurella	Pasteurella multocida	UNIDENTIFIED
GCA_001956795.1	Complete	2325026	1436299	HN07	Bacteria	Proteobacteria	Gammaproteobacteria	Pasteurellales	Pasteurellaceae	Pasteurella	Pasteurella multocida	Pasteurella multocida subsp. multocida str. HN07
GCA_002950175.1	Complete	4694914	622	ATCC 9754	Bacteria	Proteobacteria	Gammaproteobacteria	Enterobacterales	Enterobacteriaceae	Shigella	Shigella dysenteriae	UNIDENTIFIED
GCA_002949345.1	Complete	5106332	622	204/96	Bacteria	Proteobacteria	Gammaproteobacteria	Enterobacterales	Enterobacteriaceae	Shigella	Shigella dysenteriae	UNIDENTIFIED
GCA_002950075.1	Complete	4843745	622	ATCC 49346	Bacteria	Proteobacteria	Gammaproteobacteria	Enterobacterales	Enterobacteriaceae	Shigella	Shigella dysenteriae	UNIDENTIFIED
GCA_002949415.1	Complete	4679231	622	2017C-4522	Bacteria	Proteobacteria	Gammaproteobacteria	Enterobacterales	Enterobacteriaceae	Shigella	Shigella dysenteriae	UNIDENTIFIED
GCA_002949655.1	Complete	5100169	622	96-3162	Bacteria	Proteobacteria	Gammaproteobacteria	Enterobacterales	Enterobacteriaceae	Shigella	Shigella dysenteriae	UNIDENTIFIED
GCA_001647835.1	Complete	1634243	730	GHA2	Bacteria	Proteobacteria	Gammaproteobacteria	Pasteurellales	Pasteurellaceae	Haemophilus	[Haemophilus] ducreyi	UNIDENTIFIED
GCA_001043195.1	Complete	1651603	730	NZS2	Bacteria	Proteobacteria	Gammaproteobacteria	Pasteurellales	Pasteurellaceae	Haemophilus	[Haemophilus] ducreyi	UNIDENTIFIED
GCA_001647815.1	Complete	1622156	730	GHA1	Bacteria	Proteobacteria	Gammaproteobacteria	Pasteurellales	Pasteurellaceae	Haemophilus	[Haemophilus] ducreyi	UNIDENTIFIED
GCA_001647895.1	Complete	1769925	730	GHA8	Bacteria	Proteobacteria	Gammaproteobacteria	Pasteurellales	Pasteurellaceae	Haemophilus	[Haemophilus] ducreyi	UNIDENTIFIED
GCA_001647655.1	Complete	1667451	730	VAN1	Bacteria	Proteobacteria	Gammaproteobacteria	Pasteurellales	Pasteurellaceae	Haemophilus	[Haemophilus] ducreyi	UNIDENTIFIED
GCA_001767335.1	Complete	5846746	1150601	JB	Bacteria	Proteobacteria	Gammaproteobacteria	Pseudomonadales	Pseudomonadaceae	Pseudomonas	Pseudomonas putida	Pseudomonas putida JB
GCA_000183645.1	Complete	5731541	931281	BIRD-1	Bacteria	Proteobacteria	Gammaproteobacteria	Pseudomonadales	Pseudomonadaceae	Pseudomonas	Pseudomonas putida	Pseudomonas putida BIRD-1
GCA_000226035.3	Complete	6377271	1081940	B6-2	Bacteria	Proteobacteria	Gammaproteobacteria	Pseudomonadales	Pseudomonadaceae	Pseudomonas	Pseudomonas putida	Pseudomonas putida B6-2
GCA_000691565.1	Complete	6484062	303	DLL-E4	Bacteria	Proteobacteria	Gammaproteobacteria	Pseudomonadales	Pseudomonadaceae	Pseudomonas	Pseudomonas putida	UNIDENTIFIED
GCA_002736045.1	Complete	6180967	303	E46	Bacteria	Proteobacteria	Gammaproteobacteria	Pseudomonadales	Pseudomonadaceae	Pseudomonas	Pseudomonas putida	UNIDENTIFIED
GCA_001878715.1	Complete	5758958	294	CREA-C16	Bacteria	Proteobacteria	Gammaproteobacteria	Pseudomonadales	Pseudomonadaceae	Pseudomonas	Pseudomonas fluorescens	UNIDENTIFIED
GCA_000237065.1	Complete	6845832	1114970	F113	Bacteria	Proteobacteria	Gammaproteobacteria	Pseudomonadales	Pseudomonadaceae	Pseudomonas	Pseudomonas fluorescens	Pseudomonas fluorescens F113
GCA_000963495.1	Complete	6136735	1334632	PICF7	Bacteria	Proteobacteria	Gammaproteobacteria	Pseudomonadales	Pseudomonadaceae	Pseudomonas	Pseudomonas fluorescens	Pseudomonas fluorescens PICF7
GCA_001307155.1	Complete	6391871	294	FW300-N2E3	Bacteria	Proteobacteria	Gammaproteobacteria	Pseudomonadales	Pseudomonadaceae	Pseudomonas	Pseudomonas fluorescens	UNIDENTIFIED
GCA_000968415.1	Complete	6694199	294	LBUM223	Bacteria	Proteobacteria	Gammaproteobacteria	Pseudomonadales	Pseudomonadaceae	Pseudomonas	Pseudomonas fluorescens	UNIDENTIFIED
GCA_000174075.1	Complete	642011	593275	LSR1 (Acyrthosiphon pisum)	Bacteria	Proteobacteria	Gammaproteobacteria	Enterobacterales	Erwiniaceae	Buchnera	Buchnera aphidicola	Buchnera aphidicola str. LSR1 (Acyrthosiphon pisum)
GCA_000021065.1	Complete	641895	561501	Tuc7	Bacteria	Proteobacteria	Gammaproteobacteria	Enterobacterales	Erwiniaceae	Buchnera	Buchnera aphidicola	Buchnera aphidicola str. Tuc7 (Acyrthosiphon pisum)
GCA_900128735.1	Complete	451961	1878935	BCiconfinis	Bacteria	Proteobacteria	Gammaproteobacteria	Enterobacterales	Erwiniaceae	Buchnera	Buchnera aphidicola	Buchnera aphidicola (Cinara confinis)
GCA_000521525.1	Complete	651306	1009856	USDA	Bacteria	Proteobacteria	Gammaproteobacteria	Enterobacterales	Erwiniaceae	Buchnera	Buchnera aphidicola	Buchnera aphidicola str. USDA (Myzus persicae)
GCA_000521565.1	Complete	651316	1009858	G002	Bacteria	Proteobacteria	Gammaproteobacteria	Enterobacterales	Erwiniaceae	Buchnera	Buchnera aphidicola	Buchnera aphidicola str. G002 (Myzus persicae)
GCA_001865555.1	Complete	1767110	195	BG2108	Bacteria	Proteobacteria	Epsilonproteobacteria	Campylobacterales	Campylobacteraceae	Campylobacter	Campylobacter coli	UNIDENTIFIED
GCA_000470055.1	Complete	1584486	1367491	76339	Bacteria	Proteobacteria	Epsilonproteobacteria	Campylobacterales	Campylobacteraceae	Campylobacter	Campylobacter coli	Campylobacter coli 76339
GCA_001865535.1	Complete	1924810	195	ZV1224	Bacteria	Proteobacteria	Epsilonproteobacteria	Campylobacterales	Campylobacteraceae	Campylobacter	Campylobacter coli	UNIDENTIFIED
GCA_000583775.1	Complete	1872235	1183379	RM4661	Bacteria	Proteobacteria	Epsilonproteobacteria	Campylobacterales	Campylobacteraceae	Campylobacter	Campylobacter coli	Campylobacter coli RM4661
GCA_001865475.1	Complete	1735653	195	MG1116	Bacteria	Proteobacteria	Epsilonproteobacteria	Campylobacterales	Campylobacteraceae	Campylobacter	Campylobacter coli	UNIDENTIFIED
GCA_000011325.1	Complete	3309401	196627	ATCC 13032	Bacteria	Actinobacteria	Actinobacteria	Corynebacteriales	Corynebacteriaceae	Corynebacterium	Corynebacterium glutamicum	Corynebacterium glutamicum ATCC 13032
GCA_000828015.1	Complete	3229314	1718	B253	Bacteria	Actinobacteria	Actinobacteria	Corynebacteriales	Corynebacteriaceae	Corynebacterium	Corynebacterium glutamicum	UNIDENTIFIED
GCA_002220135.1	Complete	3319925	1718	WM001	Bacteria	Actinobacteria	Actinobacteria	Corynebacteriales	Corynebacteriaceae	Corynebacterium	Corynebacterium glutamicum	UNIDENTIFIED
GCA_000742715.1	Complete	3192886	1718	ATCC 21831	Bacteria	Actinobacteria	Actinobacteria	Corynebacteriales	Corynebacteriaceae	Corynebacterium	Corynebacterium glutamicum	UNIDENTIFIED
GCA_002163915.1	Complete	3306634	1718	TQ2223	Bacteria	Actinobacteria	Actinobacteria	Corynebacteriales	Corynebacteriaceae	Corynebacterium	Corynebacterium glutamicum	UNIDENTIFIED
GCA_000197855.1	Complete	3417386	859656	CFBP2957	Bacteria	Proteobacteria	Betaproteobacteria	Burkholderiales	Burkholderiaceae	Ralstonia	Ralstonia solanacearum	Ralstonia solanacearum CFBP2957
GCA_001891105.1	Complete	6042968	305	EP1	Bacteria	Proteobacteria	Betaproteobacteria	Burkholderiales	Burkholderiaceae	Ralstonia	Ralstonia solanacearum	UNIDENTIFIED
GCA_000215325.1	Complete	5430263	1031711	Po82	Bacteria	Proteobacteria	Betaproteobacteria	Burkholderiales	Burkholderiaceae	Ralstonia	Ralstonia solanacearum	Ralstonia solanacearum Po82
GCA_002894285.1	Complete	6000712	305	RSCM	Bacteria	Proteobacteria	Betaproteobacteria	Burkholderiales	Burkholderiaceae	Ralstonia	Ralstonia solanacearum	UNIDENTIFIED
GCA_001586135.1	Complete	5463256	305	KACC 10722	Bacteria	Proteobacteria	Betaproteobacteria	Burkholderiales	Burkholderiaceae	Ralstonia	Ralstonia solanacearum	UNIDENTIFIED
GCA_000168875.3	Complete	2102302	360116	MSU Goat Q177	Bacteria	Proteobacteria	Gammaproteobacteria	Legionellales	Coxiellaceae	Coxiella	Coxiella burnetii	Coxiella burnetii 'MSU Goat Q177'
GCA_000019865.1	Complete	2008870	434923	CbuG_Q212	Bacteria	Proteobacteria	Gammaproteobacteria	Legionellales	Coxiellaceae	Coxiella	Coxiella burnetii	Coxiella burnetii CbuG_Q212
GCA_000017105.1	Complete	2212937	434922	Dugway 5J108-111	Bacteria	Proteobacteria	Gammaproteobacteria	Legionellales	Coxiellaceae	Coxiella	Coxiella burnetii	Coxiella burnetii Dugway 5J108-111
GCA_001572765.1	Complete	2013572	777	3345937	Bacteria	Proteobacteria	Gammaproteobacteria	Legionellales	Coxiellaceae	Coxiella	Coxiella burnetii	UNIDENTIFIED
GCA_000767035.1	Complete	2101438	1321945	Namibia	Bacteria	Proteobacteria	Gammaproteobacteria	Legionellales	Coxiellaceae	Coxiella	Coxiella burnetii	Coxiella burnetii str. Namibia
GCA_000830905.1	Complete	1382308	1432060	CG4	Bacteria	Chloroflexi	Dehalococcoidia	Dehalococcoidales	Dehalococcoidaceae	Dehalococcoides	Dehalococcoides mccartyi	Dehalococcoides mccartyi CG4
GCA_000830925.1	Complete	1486678	1432059	CG1	Bacteria	Chloroflexi	Dehalococcoidia	Dehalococcoidales	Dehalococcoidaceae	Dehalococcoides	Dehalococcoides mccartyi	Dehalococcoides mccartyi CG1
GCA_002007845.1	Complete	1428463	61435	KBDCA1	Bacteria	Chloroflexi	Dehalococcoidia	Dehalococcoidales	Dehalococcoidaceae	Dehalococcoides	Dehalococcoides mccartyi	UNIDENTIFIED
GCA_002007825.1	Complete	1329198	61435	KBTCE2	Bacteria	Chloroflexi	Dehalococcoidia	Dehalococcoidales	Dehalococcoidaceae	Dehalococcoides	Dehalococcoides mccartyi	UNIDENTIFIED
GCA_000025025.1	Complete	1413462	311424	VS	Bacteria	Chloroflexi	Dehalococcoidia	Dehalococcoidales	Dehalococcoidaceae	Dehalococcoides	Dehalococcoides mccartyi	Dehalococcoides mccartyi VS
GCA_002892575.1	Complete	2379874	431947	ATCC 33277	Bacteria	Bacteroidetes	Bacteroidia	Bacteroidales	Porphyromonadaceae	Porphyromonas	Porphyromonas gingivalis	Porphyromonas gingivalis ATCC 33277
GCA_002754155.1	Complete	2254720	837	KCOM 2800	Bacteria	Bacteroidetes	Bacteroidia	Bacteroidales	Porphyromonadaceae	Porphyromonas	Porphyromonas gingivalis	UNIDENTIFIED
GCA_002892555.1	Complete	2334880	837	TDC 60	Bacteria	Bacteroidetes	Bacteroidia	Bacteroidales	Porphyromonadaceae	Porphyromonas	Porphyromonas gingivalis	UNIDENTIFIED
GCA_002753975.1	Complete	2478317	837	KCOM 2801	Bacteria	Bacteroidetes	Bacteroidia	Bacteroidales	Porphyromonadaceae	Porphyromonas	Porphyromonas gingivalis	UNIDENTIFIED
GCA_002754015.1	Complete	2374087	837	KCOM 2802	Bacteria	Bacteroidetes	Bacteroidia	Bacteroidales	Porphyromonadaceae	Porphyromonas	Porphyromonas gingivalis	UNIDENTIFIED
GCA_000835145.1	Complete	3953361	1292358	KHG19	Bacteria	Firmicutes	Bacilli	Bacillales	Bacillaceae	Bacillus	Bacillus amyloliquefaciens	Bacillus amyloliquefaciens KHG19
GCA_001889285.1	Complete	3989393	1390	LM2303	Bacteria	Firmicutes	Bacilli	Bacillales	Bacillaceae	Bacillus	Bacillus amyloliquefaciens	UNIDENTIFIED
GCA_000204275.1	Complete	4001985	1001582	LL3	Bacteria	Firmicutes	Bacilli	Bacillales	Bacillaceae	Bacillus	Bacillus amyloliquefaciens	Bacillus amyloliquefaciens LL3
GCA_000221645.1	Complete	3939203	1034836	XH7	Bacteria	Firmicutes	Bacilli	Bacillales	Bacillaceae	Bacillus	Bacillus amyloliquefaciens	Bacillus amyloliquefaciens XH7
GCA_000242855.2	Complete	3936866	1091041	IT-45	Bacteria	Firmicutes	Bacilli	Bacillales	Bacillaceae	Bacillus	Bacillus amyloliquefaciens	Bacillus amyloliquefaciens IT-45
GCA_000147775.3	Complete	6978785	698936	BL225C	Bacteria	Proteobacteria	Alphaproteobacteria	Rhizobiales	Rhizobiaceae	Sinorhizobium	Sinorhizobium meliloti	Sinorhizobium meliloti BL225C
GCA_000218265.1	Complete	7173736	707241	SM11	Bacteria	Proteobacteria	Alphaproteobacteria	Rhizobiales	Rhizobiaceae	Sinorhizobium	Sinorhizobium meliloti	Sinorhizobium meliloti SM11
GCA_000346065.1	Complete	6693185	1286640	2011	Bacteria	Proteobacteria	Alphaproteobacteria	Rhizobiales	Rhizobiaceae	Sinorhizobium	Sinorhizobium meliloti	Sinorhizobium meliloti 2011
GCA_001050915.2	Complete	7692912	1401243	RU11/001	Bacteria	Proteobacteria	Alphaproteobacteria	Rhizobiales	Rhizobiaceae	Sinorhizobium	Sinorhizobium meliloti	Sinorhizobium meliloti RU11/001
GCA_002197045.1	Complete	7140241	382	Rm41	Bacteria	Proteobacteria	Alphaproteobacteria	Rhizobiales	Rhizobiaceae	Sinorhizobium	Sinorhizobium meliloti	UNIDENTIFIED
GCA_900103055.1	Complete	2392976	216816	Su859	Bacteria	Actinobacteria	Actinobacteria	Bifidobacteriales	Bifidobacteriaceae	Bifidobacterium	Bifidobacterium longum	UNIDENTIFIED
GCA_000497735.1	Complete	2372966	1322347	E18	Bacteria	Actinobacteria	Actinobacteria	Bifidobacteriales	Bifidobacteriaceae	Bifidobacterium	Bifidobacterium longum	Bifidobacterium longum E18
GCA_000219455.1	Complete	2395764	1035817	KACC 91563	Bacteria	Actinobacteria	Actinobacteria	Bifidobacteriales	Bifidobacteriaceae	Bifidobacterium	Bifidobacterium longum	Bifidobacterium longum subsp. longum KACC 91563
GCA_000210755.1	Complete	2384987	722911	F8	Bacteria	Actinobacteria	Actinobacteria	Bifidobacteriales	Bifidobacteriaceae	Bifidobacterium	Bifidobacterium longum	Bifidobacterium longum subsp. longum F8
GCA_001725985.1	Complete	2421287	1679	AH1206	Bacteria	Actinobacteria	Actinobacteria	Bifidobacteriales	Bifidobacteriaceae	Bifidobacterium	Bifidobacterium longum	Bifidobacterium longum subsp. longum
GCA_000298475.2	Complete	1148342	1218356	WS/RT/E30	Bacteria	Chlamydiae	Chlamydiia	Chlamydiales	Chlamydiaceae	Chlamydia	Chlamydia psittaci	Chlamydia psittaci WS/RT/E30
GCA_002752735.1	Complete	1179934	83554	GIMC 2005:CpsCP1	Bacteria	Chlamydiae	Chlamydiia	Chlamydiales	Chlamydiaceae	Chlamydia	Chlamydia psittaci	UNIDENTIFIED
GCA_002752715.1	Complete	1179913	83554	GIMC 2004:CpsAP23	Bacteria	Chlamydiae	Chlamydiia	Chlamydiales	Chlamydiaceae	Chlamydia	Chlamydia psittaci	UNIDENTIFIED
GCA_000270405.1	Complete	1172197	1112252	01DC11	Bacteria	Chlamydiae	Chlamydiia	Chlamydiales	Chlamydiaceae	Chlamydia	Chlamydia psittaci	Chlamydia psittaci 01DC11
GCA_000191925.1	Complete	1179213	331636	6BC	Bacteria	Chlamydiae	Chlamydiia	Chlamydiales	Chlamydiaceae	Chlamydia	Chlamydia psittaci	Chlamydia psittaci 6BC
GCA_002220985.2	Complete	5376691	670	MAVP-R	Bacteria	Proteobacteria	Gammaproteobacteria	Vibrionales	Vibrionaceae	Vibrio	Vibrio parahaemolyticus	UNIDENTIFIED
GCA_000430405.1	Complete	5223562	1338034	FDA_R31	Bacteria	Proteobacteria	Gammaproteobacteria	Vibrionales	Vibrionaceae	Vibrio	Vibrio parahaemolyticus	Vibrio parahaemolyticus O1:Kuk str. FDA_R31
GCA_001188185.2	Complete	5149217	670	10329	Bacteria	Proteobacteria	Gammaproteobacteria	Vibrionales	Vibrionaceae	Vibrio	Vibrio parahaemolyticus	UNIDENTIFIED
GCA_001887055.1	Complete	5045560	670	FORC_018	Bacteria	Proteobacteria	Gammaproteobacteria	Vibrionales	Vibrionaceae	Vibrio	Vibrio parahaemolyticus	UNIDENTIFIED
GCA_001951115.1	Complete	4708005	670	1682	Bacteria	Proteobacteria	Gammaproteobacteria	Vibrionales	Vibrionaceae	Vibrio	Vibrio parahaemolyticus	UNIDENTIFIED
GCA_000403575.1	Complete	5025748	1281283	CN15	Bacteria	Proteobacteria	Gammaproteobacteria	Xanthomonadales	Xanthomonadaceae	Xanthomonas	Xanthomonas campestris	Xanthomonas campestris pv. campestris str. CN15
GCA_000012105.1	Complete	5148708	314565	8004	Bacteria	Proteobacteria	Gammaproteobacteria	Xanthomonadales	Xanthomonadaceae	Xanthomonas	Xanthomonas campestris	Xanthomonas campestris pv. campestris str. 8004
GCA_002776835.1	Complete	5261244	1358019	CN18	Bacteria	Proteobacteria	Gammaproteobacteria	Xanthomonadales	Xanthomonadaceae	Xanthomonas	Xanthomonas campestris	Xanthomonas campestris pv. campestris str. CN18
GCA_000070605.1	Complete	5079002	340	B100	Bacteria	Proteobacteria	Gammaproteobacteria	Xanthomonadales	Xanthomonadaceae	Xanthomonas	Xanthomonas campestris	Xanthomonas campestris pv. campestris
GCA_002776775.1	Complete	5115137	1358017	CN12	Bacteria	Proteobacteria	Gammaproteobacteria	Xanthomonadales	Xanthomonadaceae	Xanthomonas	Xanthomonas campestris	Xanthomonas campestris pv. campestris str. CN12
GCA_002892185.1	Complete	4248079	221822	P54	Bacteria	Proteobacteria	Alphaproteobacteria	Rhodobacterales	Rhodobacteraceae	Phaeobacter	Phaeobacter inhibens	UNIDENTIFIED
GCA_002892225.1	Complete	4648923	221822	P83	Bacteria	Proteobacteria	Alphaproteobacteria	Rhodobacterales	Rhodobacteraceae	Phaeobacter	Phaeobacter inhibens	UNIDENTIFIED
GCA_002892065.1	Complete	4777546	221822	P66	Bacteria	Proteobacteria	Alphaproteobacteria	Rhodobacterales	Rhodobacteraceae	Phaeobacter	Phaeobacter inhibens	UNIDENTIFIED
GCA_002892265.1	Complete	4109120	221822	P48	Bacteria	Proteobacteria	Alphaproteobacteria	Rhodobacterales	Rhodobacteraceae	Phaeobacter	Phaeobacter inhibens	UNIDENTIFIED
GCA_000154745.2	Complete	4160918	383629	2.1	Bacteria	Proteobacteria	Alphaproteobacteria	Rhodobacterales	Rhodobacteraceae	Phaeobacter	Phaeobacter inhibens	Phaeobacter inhibens 2.10
GCA_000162235.2	Complete	2268272	469604	3_1_36A2	Bacteria	Fusobacteria	Fusobacteriia	Fusobacteriales	Fusobacteriaceae	Fusobacterium	Fusobacterium nucleatum	Fusobacterium nucleatum subsp. vincentii 3_1_36A2
GCA_001296145.1	Complete	2310804	76859	KCOM 1325	Bacteria	Fusobacteria	Fusobacteriia	Fusobacteriales	Fusobacteriaceae	Fusobacterium	Fusobacterium nucleatum	Fusobacterium nucleatum subsp. animalis
GCA_002211645.1	Complete	2322902	76859	ChDC F332	Bacteria	Fusobacteria	Fusobacteriia	Fusobacteriales	Fusobacteriaceae	Fusobacterium	Fusobacterium nucleatum	Fusobacterium nucleatum subsp. animalis
GCA_000007325.1	Complete	2174500	190304	ATCC 25586	Bacteria	Fusobacteria	Fusobacteriia	Fusobacteriales	Fusobacteriaceae	Fusobacterium	Fusobacterium nucleatum	Fusobacterium nucleatum subsp. nucleatum ATCC 25586
GCA_000163915.2	Complete	2190228	469602	3_1_27	Bacteria	Fusobacteria	Fusobacteriia	Fusobacteriales	Fusobacteriaceae	Fusobacterium	Fusobacterium nucleatum	Fusobacterium nucleatum subsp. vincentii 3_1_27
GCA_000172575.2	Complete	2739625	474186	OG1RF	Bacteria	Firmicutes	Bacilli	Lactobacillales	Enterococcaceae	Enterococcus	Enterococcus faecalis	Enterococcus faecalis OG1RF
GCA_001689055.2	Complete	3026009	1351	KB1	Bacteria	Firmicutes	Bacilli	Lactobacillales	Enterococcaceae	Enterococcus	Enterococcus faecalis	UNIDENTIFIED
GCA_001886675.1	Complete	2668255	1351	L12	Bacteria	Firmicutes	Bacilli	Lactobacillales	Enterococcaceae	Enterococcus	Enterococcus faecalis	UNIDENTIFIED
GCA_001878735.1	Complete	2693039	1351	L9	Bacteria	Firmicutes	Bacilli	Lactobacillales	Enterococcaceae	Enterococcus	Enterococcus faecalis	UNIDENTIFIED
GCA_001931845.1	Complete	2711602	1351	AMB05	Bacteria	Firmicutes	Bacilli	Lactobacillales	Enterococcaceae	Enterococcus	Enterococcus faecalis	UNIDENTIFIED
GCA_001715425.1	Complete	3315231	29461	2004000577	Bacteria	Proteobacteria	Alphaproteobacteria	Rhizobiales	Brucellaceae	Brucella	Brucella suis	UNIDENTIFIED
GCA_000875695.1	Complete	3315086	29461	Human/AR/US/1981	Bacteria	Proteobacteria	Alphaproteobacteria	Rhizobiales	Brucellaceae	Brucella	Brucella suis	UNIDENTIFIED
GCA_000755085.1	Complete	3493279	29461	ZW046	Bacteria	Proteobacteria	Alphaproteobacteria	Rhizobiales	Brucellaceae	Brucella	Brucella suis	UNIDENTIFIED
GCA_000740435.1	Complete	3313865	29461	BSP	Bacteria	Proteobacteria	Alphaproteobacteria	Rhizobiales	Brucellaceae	Brucella	Brucella suis	UNIDENTIFIED
GCA_000223195.1	Complete	3315163	204722	1330	Bacteria	Proteobacteria	Alphaproteobacteria	Rhizobiales	Brucellaceae	Brucella	Brucella suis	Brucella suis 1330
GCA_001932795.1	Complete	3429719	1238	PM51819A	Bacteria	Proteobacteria	Gammaproteobacteria	Thiotrichales	Piscirickettsiaceae	Piscirickettsia	Piscirickettsia salmonis	UNIDENTIFIED
GCA_001534725.1	Complete	3423535	1238	CGR02	Bacteria	Proteobacteria	Gammaproteobacteria	Thiotrichales	Piscirickettsiaceae	Piscirickettsia	Piscirickettsia salmonis	UNIDENTIFIED
GCA_001932895.1	Complete	3509728	1238	PM22180B	Bacteria	Proteobacteria	Gammaproteobacteria	Thiotrichales	Piscirickettsiaceae	Piscirickettsia	Piscirickettsia salmonis	UNIDENTIFIED
GCA_001932735.1	Complete	3349099	1238	PM21567A	Bacteria	Proteobacteria	Gammaproteobacteria	Thiotrichales	Piscirickettsiaceae	Piscirickettsia	Piscirickettsia salmonis	UNIDENTIFIED
GCA_001932755.1	Complete	3308199	1238	PM23019A	Bacteria	Proteobacteria	Gammaproteobacteria	Thiotrichales	Piscirickettsiaceae	Piscirickettsia	Piscirickettsia salmonis	UNIDENTIFIED
GCA_000344355.2	Complete	6630003	1104679	ICMP 18708	Bacteria	Proteobacteria	Gammaproteobacteria	Pseudomonadales	Pseudomonadaceae	Pseudomonas	Pseudomonas syringae	Pseudomonas syringae pv. actinidiae ICMP 18708
GCA_002024285.1	Complete	6620009	103796	CRAFRU 12.29	Bacteria	Proteobacteria	Gammaproteobacteria	Pseudomonadales	Pseudomonadaceae	Pseudomonas	Pseudomonas syringae	Pseudomonas syringae pv. actinidiae
GCA_001482725.1	Complete	5918899	199201	ATCC 10859	Bacteria	Proteobacteria	Gammaproteobacteria	Pseudomonadales	Pseudomonadaceae	Pseudomonas	Pseudomonas syringae	Pseudomonas syringae pv. lapsa
GCA_002905815.2	Complete	5929959	321	Pss9097	Bacteria	Proteobacteria	Gammaproteobacteria	Pseudomonadales	Pseudomonadaceae	Pseudomonas	Pseudomonas syringae	Pseudomonas syringae pv. syringae
GCA_000344335.2	Complete	6507519	1104678	ICMP 9853	Bacteria	Proteobacteria	Gammaproteobacteria	Pseudomonadales	Pseudomonadaceae	Pseudomonas	Pseudomonas syringae	Pseudomonas syringae pv. actinidiae ICMP 9853
GCA_001999785.1	Complete	7499459	95486	VC7848	Bacteria	Proteobacteria	Betaproteobacteria	Burkholderiales	Burkholderiaceae	Burkholderia	Burkholderia cenocepacia	UNIDENTIFIED
GCA_000764955.1	Complete	6612421	95486	DWS 37E-2	Bacteria	Proteobacteria	Betaproteobacteria	Burkholderiales	Burkholderiaceae	Burkholderia	Burkholderia cenocepacia	UNIDENTIFIED
GCA_001999885.1	Complete	7634498	95486	VC12308	Bacteria	Proteobacteria	Betaproteobacteria	Burkholderiales	Burkholderiaceae	Burkholderia	Burkholderia cenocepacia	UNIDENTIFIED
GCA_000236215.4	Complete	7714893	1055524	H111	Bacteria	Proteobacteria	Betaproteobacteria	Burkholderiales	Burkholderiaceae	Burkholderia	Burkholderia cenocepacia	Burkholderia cenocepacia H111
GCA_002007585.1	Complete	7664894	95486	CR318	Bacteria	Proteobacteria	Betaproteobacteria	Burkholderiales	Burkholderiaceae	Burkholderia	Burkholderia cenocepacia	UNIDENTIFIED
GCA_001469655.1	Complete	2491961	1747	PA_12_1_L1	Bacteria	Actinobacteria	Actinobacteria	Propionibacteriales	Propionibacteriaceae	Cutibacterium	Cutibacterium acnes	UNIDENTIFIED
GCA_000231215.1	Complete	2488626	1091045	ATCC 11828	Bacteria	Actinobacteria	Actinobacteria	Propionibacteriales	Propionibacteriaceae	Cutibacterium	Cutibacterium acnes	Cutibacterium acnes subsp. defendens ATCC 11828
GCA_000217615.1	Complete	2560282	1031709	6609	Bacteria	Actinobacteria	Actinobacteria	Propionibacteriales	Propionibacteriaceae	Cutibacterium	Cutibacterium acnes	Propionibacterium acnes 6609
GCA_000240015.1	Complete	2489623	1114966	P.acn33	Bacteria	Actinobacteria	Actinobacteria	Propionibacteriales	Propionibacteriaceae	Cutibacterium	Cutibacterium acnes	Cutibacterium acnes TypeIA2 P.acn33
GCA_001281065.1	Complete	2522438	1747	KCOM 1861 (= ChDC B594)	Bacteria	Actinobacteria	Actinobacteria	Propionibacteriales	Propionibacteriaceae	Cutibacterium	Cutibacterium acnes	UNIDENTIFIED
GCA_000022965.1	Complete	1938483	555970	DSM 10140	Bacteria	Actinobacteria	Actinobacteria	Bifidobacteriales	Bifidobacteriaceae	Bifidobacterium	Bifidobacterium animalis	Bifidobacterium animalis subsp. lactis DSM 10140
GCA_000092765.1	Complete	1944050	573236	V9	Bacteria	Actinobacteria	Actinobacteria	Bifidobacteriales	Bifidobacteriaceae	Bifidobacterium	Bifidobacterium animalis	Bifidobacterium animalis subsp. lactis V9
GCA_000414215.1	Complete	1938606	1281781	Bl12	Bacteria	Actinobacteria	Actinobacteria	Bifidobacteriales	Bifidobacteriaceae	Bifidobacterium	Bifidobacterium animalis	Bifidobacterium animalis subsp. lactis Bl12
GCA_000471945.1	Complete	1963012	1167629	ATCC 27673	Bacteria	Actinobacteria	Actinobacteria	Bifidobacteriales	Bifidobacteriaceae	Bifidobacterium	Bifidobacterium animalis	Bifidobacterium animalis subsp. lactis ATCC 27673
GCA_000818055.1	Complete	1938624	302911	BF052	Bacteria	Actinobacteria	Actinobacteria	Bifidobacteriales	Bifidobacteriaceae	Bifidobacterium	Bifidobacterium animalis	Bifidobacterium animalis subsp. lactis
GCA_001544775.1	Complete	4336227	1765	30	Bacteria	Actinobacteria	Actinobacteria	Corynebacteriales	Mycobacteriaceae	Mycobacterium	Mycobacterium bovis	UNIDENTIFIED
GCA_001293105.1	Complete	4363945	1765	BCG-1	Bacteria	Actinobacteria	Actinobacteria	Corynebacteriales	Mycobacteriaceae	Mycobacterium	Mycobacterium bovis	UNIDENTIFIED
GCA_001274555.1	Complete	4370138	33892	Russia 368	Bacteria	Actinobacteria	Actinobacteria	Corynebacteriales	Mycobacteriaceae	Mycobacterium	Mycobacterium bovis	Mycobacterium bovis BCG
GCA_000194075.3	Complete	4334064	998092	63839	Bacteria	Actinobacteria	Actinobacteria	Corynebacteriales	Mycobacteriaceae	Mycobacterium	Mycobacterium bovis	Mycobacterium bovis BCG str. ATCC 35743
GCA_001483905.1	Complete	4370705	1765	BCG-1 (Russia)	Bacteria	Actinobacteria	Actinobacteria	Corynebacteriales	Mycobacteriaceae	Mycobacterium	Mycobacterium bovis	UNIDENTIFIED
GCA_000056065.1	Complete	1864998	390333	ATCC 11842	Bacteria	Firmicutes	Bacilli	Lactobacillales	Lactobacillaceae	Lactobacillus	Lactobacillus delbrueckii	Lactobacillus delbrueckii subsp. bulgaricus ATCC 11842 = JCM 1002
GCA_002285775.1	Complete	2237608	29397	KCTC 3034	Bacteria	Firmicutes	Bacilli	Lactobacillales	Lactobacillaceae	Lactobacillus	Lactobacillus delbrueckii	Lactobacillus delbrueckii subsp. lactis
GCA_002278095.1	Complete	2165984	888027	DSM 20072	Bacteria	Firmicutes	Bacilli	Lactobacillales	Lactobacillaceae	Lactobacillus	Lactobacillus delbrueckii	Lactobacillus delbrueckii subsp. lactis DSM 20072
GCA_002000885.1	Complete	1861754	1585	ND04	Bacteria	Firmicutes	Bacilli	Lactobacillales	Lactobacillaceae	Lactobacillus	Lactobacillus delbrueckii	Lactobacillus delbrueckii subsp. bulgaricus
GCA_001469775.1	Complete	1875071	1585	MN-BM-F01	Bacteria	Firmicutes	Bacilli	Lactobacillales	Lactobacillaceae	Lactobacillus	Lactobacillus delbrueckii	Lactobacillus delbrueckii subsp. bulgaricus
GCA_000758285.1	Complete	5169415	1299330	2285 (R)	Bacteria	Actinobacteria	Actinobacteria	Corynebacteriales	Mycobacteriaceae	Mycobacterium	Mycobacterium avium	Mycobacterium avium subsp. avium 2285 (R)
GCA_000390085.1	Complete	4829424	1199187	MAP4	Bacteria	Actinobacteria	Actinobacteria	Corynebacteriales	Mycobacteriaceae	Mycobacterium	Mycobacterium avium	Mycobacterium avium subsp. paratuberculosis MAP4
GCA_002208705.2	Complete	4832477	1770	FDAARGOS_305	Bacteria	Actinobacteria	Actinobacteria	Corynebacteriales	Mycobacteriaceae	Mycobacterium	Mycobacterium avium	Mycobacterium avium subsp. paratuberculosis
GCA_000829075.1	Complete	5145928	1229671	TH135	Bacteria	Actinobacteria	Actinobacteria	Corynebacteriales	Mycobacteriaceae	Mycobacterium	Mycobacterium avium	Mycobacterium avium subsp. hominissuis TH135
GCA_001653355.1	Complete	4829781	1770	MAP/TANUVAS/TN/India/2008	Bacteria	Actinobacteria	Actinobacteria	Corynebacteriales	Mycobacteriaceae	Mycobacterium	Mycobacterium avium	Mycobacterium avium subsp. paratuberculosis
GCA_002950035.1	Complete	5295594	621	ATCC 35964	Bacteria	Proteobacteria	Gammaproteobacteria	Enterobacterales	Enterobacteriaceae	Shigella	Shigella boydii	UNIDENTIFIED
GCA_002949175.1	Complete	4726294	621	NCTC 9850	Bacteria	Proteobacteria	Gammaproteobacteria	Enterobacterales	Enterobacteriaceae	Shigella	Shigella boydii	UNIDENTIFIED
GCA_002949895.1	Complete	4842430	621	DMB SH135	Bacteria	Proteobacteria	Gammaproteobacteria	Enterobacterales	Enterobacteriaceae	Shigella	Shigella boydii	UNIDENTIFIED
GCA_000012025.1	Complete	4646520	300268	Sb227	Bacteria	Proteobacteria	Gammaproteobacteria	Enterobacterales	Enterobacteriaceae	Shigella	Shigella boydii	Shigella boydii Sb227
GCA_002949475.1	Complete	4887224	621	59-248	Bacteria	Proteobacteria	Gammaproteobacteria	Enterobacterales	Enterobacteriaceae	Shigella	Shigella boydii	UNIDENTIFIED
GCA_002073375.2	Complete	2489049	1717	FDAARGOS_197	Bacteria	Actinobacteria	Actinobacteria	Corynebacteriales	Corynebacteriaceae	Corynebacterium	Corynebacterium diphtheriae	UNIDENTIFIED
GCA_000255175.1	Complete	2499189	698963	C7 (beta)	Bacteria	Actinobacteria	Actinobacteria	Corynebacteriales	Corynebacteriaceae	Corynebacterium	Corynebacterium diphtheriae	Corynebacterium diphtheriae C7 (beta)
GCA_000241915.1	Complete	2449071	698972	INCA 402	Bacteria	Actinobacteria	Actinobacteria	Corynebacteriales	Corynebacteriaceae	Corynebacterium	Corynebacterium diphtheriae	Corynebacterium diphtheriae INCA 402
GCA_000195815.1	Complete	2488635	257309	NCTC 13129	Bacteria	Actinobacteria	Actinobacteria	Corynebacteriales	Corynebacteriaceae	Corynebacterium	Corynebacterium diphtheriae	Corynebacterium diphtheriae NCTC 13129
GCA_002843135.1	Complete	2406896	1450520	ISS 3319	Bacteria	Actinobacteria	Actinobacteria	Corynebacteriales	Corynebacteriaceae	Corynebacterium	Corynebacterium diphtheriae	Corynebacterium diphtheriae bv. mitis str. ISS 3319
GCA_001183745.1	Complete	2806148	438	Ab3	Bacteria	Proteobacteria	Alphaproteobacteria	Rhodospirillales	Acetobacteraceae	Acetobacter	Acetobacter pasteurianus	UNIDENTIFIED
GCA_000241585.3	Complete	3100990	1006554	NBRC 101655	Bacteria	Proteobacteria	Alphaproteobacteria	Rhodospirillales	Acetobacteraceae	Acetobacter	Acetobacter pasteurianus	Acetobacter pasteurianus NBRC 101655
GCA_000010885.1	Complete	3339649	634455	IFO 3283 substr. IFO 3283-22	Bacteria	Proteobacteria	Alphaproteobacteria	Rhodospirillales	Acetobacteraceae	Acetobacter	Acetobacter pasteurianus	Acetobacter pasteurianus IFO 3283-22
GCA_000010865.1	Complete	3338426	634454	IFO 3283 substr. IFO 3283-07	Bacteria	Proteobacteria	Alphaproteobacteria	Rhodospirillales	Acetobacteraceae	Acetobacter	Acetobacter pasteurianus	Acetobacter pasteurianus IFO 3283-07
GCA_000010965.1	Complete	3336990	634459	IFO 3283 substr. IFO 3283-12	Bacteria	Proteobacteria	Alphaproteobacteria	Rhodospirillales	Acetobacteraceae	Acetobacter	Acetobacter pasteurianus	Acetobacter pasteurianus IFO 3283-12
GCA_001914255.1	Complete	4275585	1402	YNP1-TSU	Bacteria	Firmicutes	Bacilli	Bacillales	Bacillaceae	Bacillus	Bacillus licheniformis	UNIDENTIFIED
GCA_002236895.1	Complete	4287720	1402	BL-010	Bacteria	Firmicutes	Bacilli	Bacillales	Bacillaceae	Bacillus	Bacillus licheniformis	UNIDENTIFIED
GCA_001726125.1	Complete	4422181	1402	BL1202	Bacteria	Firmicutes	Bacilli	Bacillales	Bacillaceae	Bacillus	Bacillus licheniformis	UNIDENTIFIED
GCA_001596055.1	Complete	4252398	1402	HRBL-15TDI7	Bacteria	Firmicutes	Bacilli	Bacillales	Bacillaceae	Bacillus	Bacillus licheniformis	UNIDENTIFIED
GCA_002174255.1	Complete	4438492	1402	SRCM100027	Bacteria	Firmicutes	Bacilli	Bacillales	Bacillaceae	Bacillus	Bacillus licheniformis	UNIDENTIFIED
GCA_002945235.1	Complete	4012640	584	GN2	Bacteria	Proteobacteria	Gammaproteobacteria	Enterobacterales	Morganellaceae	Proteus	Proteus mirabilis	UNIDENTIFIED
GCA_001281545.1	Complete	3793000	584	CYPM1	Bacteria	Proteobacteria	Gammaproteobacteria	Enterobacterales	Morganellaceae	Proteus	Proteus mirabilis	UNIDENTIFIED
GCA_000783595.2	Complete	4044233	584	FDAARGOS_80	Bacteria	Proteobacteria	Gammaproteobacteria	Enterobacterales	Morganellaceae	Proteus	Proteus mirabilis	UNIDENTIFIED
GCA_001281565.1	Complete	3794983	584	CYPV1	Bacteria	Proteobacteria	Gammaproteobacteria	Enterobacterales	Morganellaceae	Proteus	Proteus mirabilis	UNIDENTIFIED
GCA_000784015.2	Complete	4105573	584	FDAARGOS_60	Bacteria	Proteobacteria	Gammaproteobacteria	Enterobacterales	Morganellaceae	Proteus	Proteus mirabilis	UNIDENTIFIED
GCA_001718615.1	Complete	6767931	57975	2002721121	Bacteria	Proteobacteria	Betaproteobacteria	Burkholderiales	Burkholderiaceae	Burkholderia	Burkholderia thailandensis	UNIDENTIFIED
GCA_002386205.1	Complete	6729847	57975	FDAARGOS_426	Bacteria	Proteobacteria	Betaproteobacteria	Burkholderiales	Burkholderiaceae	Burkholderia	Burkholderia thailandensis	UNIDENTIFIED
GCA_000706745.1	Complete	6684359	1249667	USAMRU Malaysia #20	Bacteria	Proteobacteria	Betaproteobacteria	Burkholderiales	Burkholderiaceae	Burkholderia	Burkholderia thailandensis	Burkholderia thailandensis USAMRU Malaysia #20
GCA_001718295.1	Complete	6729001	57975	2003015869	Bacteria	Proteobacteria	Betaproteobacteria	Burkholderiales	Burkholderiaceae	Burkholderia	Burkholderia thailandensis	UNIDENTIFIED
GCA_000959425.1	Complete	6722801	1249660	2002721643	Bacteria	Proteobacteria	Betaproteobacteria	Burkholderiales	Burkholderiaceae	Burkholderia	Burkholderia thailandensis	Burkholderia thailandensis 2002721643
GCA_001708615.1	Complete	4787042	630	YE5	Bacteria	Proteobacteria	Gammaproteobacteria	Enterobacterales	Yersiniaceae	Yersinia	Yersinia enterocolitica	UNIDENTIFIED
GCA_000968115.1	Complete	4940199	1262462	YE53/03	Bacteria	Proteobacteria	Gammaproteobacteria	Enterobacterales	Yersiniaceae	Yersinia	Yersinia enterocolitica	Yersinia enterocolitica (type O:5) str. YE53/03
GCA_001708655.1	Complete	4838744	630	YE3	Bacteria	Proteobacteria	Gammaproteobacteria	Enterobacterales	Yersiniaceae	Yersinia	Yersinia enterocolitica	UNIDENTIFIED
GCA_000192105.1	Complete	4621811	994476	105.5R(r)	Bacteria	Proteobacteria	Gammaproteobacteria	Enterobacterales	Yersiniaceae	Yersinia	Yersinia enterocolitica	Yersinia enterocolitica subsp. palearctica 105.5R(r)
GCA_000834735.1	Complete	4603945	630	2516-87	Bacteria	Proteobacteria	Gammaproteobacteria	Enterobacterales	Yersiniaceae	Yersinia	Yersinia enterocolitica	UNIDENTIFIED
GCA_002286235.1	Complete	2972590	47715	LR5	Bacteria	Firmicutes	Bacilli	Lactobacillales	Lactobacillaceae	Lactobacillus	Lactobacillus rhamnosus	UNIDENTIFIED
GCA_002287945.1	Complete	3013149	1380361	DSM 14870	Bacteria	Firmicutes	Bacilli	Lactobacillales	Lactobacillaceae	Lactobacillus	Lactobacillus rhamnosus	Lactobacillus rhamnosus DSM 14870
GCA_000026505.1	Complete	3010111	568703	GG (ATCC 53103)	Bacteria	Firmicutes	Bacilli	Lactobacillales	Lactobacillaceae	Lactobacillus	Lactobacillus rhamnosus	Lactobacillus rhamnosus GG
GCA_000418495.1	Complete	2990900	1318634	LOCK908	Bacteria	Firmicutes	Bacilli	Lactobacillales	Lactobacillaceae	Lactobacillus	Lactobacillus rhamnosus	Lactobacillus rhamnosus LOCK908
GCA_001721925.1	Complete	2934954	47715	LRB	Bacteria	Firmicutes	Bacilli	Lactobacillales	Lactobacillaceae	Lactobacillus	Lactobacillus rhamnosus	UNIDENTIFIED
GCA_001456315.1	Complete	2877548	2371	Hib4	Bacteria	Proteobacteria	Gammaproteobacteria	Xanthomonadales	Xanthomonadaceae	Xylella	Xylella fastidiosa	UNIDENTIFIED
GCA_001456195.1	Complete	2748594	2371	3124	Bacteria	Proteobacteria	Gammaproteobacteria	Xanthomonadales	Xanthomonadaceae	Xylella	Xylella fastidiosa	UNIDENTIFIED
GCA_001456235.1	Complete	2867237	2371	J1a12	Bacteria	Proteobacteria	Gammaproteobacteria	Xanthomonadales	Xanthomonadaceae	Xylella	Xylella fastidiosa	UNIDENTIFIED
GCA_000148405.1	Complete	2517383	788929	GB514	Bacteria	Proteobacteria	Gammaproteobacteria	Xanthomonadales	Xanthomonadaceae	Xylella	Xylella fastidiosa	Xylella fastidiosa subsp. fastidiosa GB514
GCA_000698825.1	Complete	2666577	1401256	MUL0034	Bacteria	Proteobacteria	Gammaproteobacteria	Xanthomonadales	Xanthomonadaceae	Xylella	Xylella fastidiosa	Xylella fastidiosa MUL0034
GCA_000024305.1	Complete	2748647	425944	L.D.8.5	Archaea	Crenarchaeota	Thermoprotei	Sulfolobales	Sulfolobaceae	Sulfolobus	Sulfolobus islandicus	Sulfolobus islandicus L.D.8.5
GCA_000022465.1	Complete	2702058	439386	Y.G.57.14	Archaea	Crenarchaeota	Thermoprotei	Sulfolobales	Sulfolobaceae	Sulfolobus	Sulfolobus islandicus	Sulfolobus islandicus Y.G.57.14
GCA_000022425.1	Complete	2692402	427318	M.16.27	Archaea	Crenarchaeota	Thermoprotei	Sulfolobales	Sulfolobaceae	Sulfolobus	Sulfolobus islandicus	Sulfolobus islandicus M.16.27
GCA_000245095.2	Complete	2645252	1132497	M.16.2	Archaea	Crenarchaeota	Thermoprotei	Sulfolobales	Sulfolobaceae	Sulfolobus	Sulfolobus islandicus	Sulfolobus islandicus M.16.2
GCA_000245175.2	Complete	2601131	1132501	M.16.23	Archaea	Crenarchaeota	Thermoprotei	Sulfolobales	Sulfolobaceae	Sulfolobus	Sulfolobus islandicus	Sulfolobus islandicus M.16.23
GCA_000972685.1	Complete	3745123	1408	W3	Bacteria	Firmicutes	Bacilli	Bacillales	Bacillaceae	Bacillus	Bacillus pumilus	UNIDENTIFIED
GCA_001431785.1	Complete	3787818	1408	NJ-V2	Bacteria	Firmicutes	Bacilli	Bacillales	Bacillaceae	Bacillus	Bacillus pumilus	UNIDENTIFIED
GCA_000590455.1	Complete	3763493	1408	MTCC B6033	Bacteria	Firmicutes	Bacilli	Bacillales	Bacillaceae	Bacillus	Bacillus pumilus	UNIDENTIFIED
GCA_900186955.1	Complete	3855667	1408	NCTC10337	Bacteria	Firmicutes	Bacilli	Bacillales	Bacillaceae	Bacillus	Bacillus pumilus	UNIDENTIFIED
GCA_001704975.1	Complete	3710774	1408	PDSLzg-1	Bacteria	Firmicutes	Bacilli	Bacillales	Bacillaceae	Bacillus	Bacillus pumilus	UNIDENTIFIED
GCA_000439515.1	Complete	4624578	1300255	Ionian Sea U4	Bacteria	Proteobacteria	Gammaproteobacteria	Alteromonadales	Alteromonadaceae	Alteromonas	Alteromonas mediterranea	Alteromonas mediterranea U4
GCA_000439495.1	Complete	4397537	1300254	MED64	Bacteria	Proteobacteria	Gammaproteobacteria	Alteromonadales	Alteromonadaceae	Alteromonas	Alteromonas mediterranea	Alteromonas mediterranea MED64
GCA_000439575.1	Complete	4931660	1300258	UM7	Bacteria	Proteobacteria	Gammaproteobacteria	Alteromonadales	Alteromonadaceae	Alteromonas	Alteromonas mediterranea	Alteromonas mediterranea UM7
GCA_001562295.1	Complete	4910574	314275	U10	Bacteria	Proteobacteria	Gammaproteobacteria	Alteromonadales	Alteromonadaceae	Alteromonas	Alteromonas mediterranea	UNIDENTIFIED
GCA_001886395.1	Complete	4927947	314275	CP48	Bacteria	Proteobacteria	Gammaproteobacteria	Alteromonadales	Alteromonadaceae	Alteromonas	Alteromonas mediterranea	UNIDENTIFIED
GCA_002073395.2	Complete	2540323	28035	FDAARGOS_222	Bacteria	Firmicutes	Bacilli	Bacillales	Staphylococcaceae	Staphylococcus	Staphylococcus lugdunensis	UNIDENTIFIED
GCA_002096155.1	Complete	2600937	28035	VISLISI_27	Bacteria	Firmicutes	Bacilli	Bacillales	Staphylococcaceae	Staphylococcus	Staphylococcus lugdunensis	UNIDENTIFIED
GCA_001558775.1	Complete	2571829	28035	FDAARGOS_141	Bacteria	Firmicutes	Bacilli	Bacillales	Staphylococcaceae	Staphylococcus	Staphylococcus lugdunensis	UNIDENTIFIED
GCA_002096975.1	Complete	2500687	28035	C_33	Bacteria	Firmicutes	Bacilli	Bacillales	Staphylococcaceae	Staphylococcus	Staphylococcus lugdunensis	UNIDENTIFIED
GCA_002096115.1	Complete	2546158	28035	VISLISI_21	Bacteria	Firmicutes	Bacilli	Bacillales	Staphylococcaceae	Staphylococcus	Staphylococcus lugdunensis	UNIDENTIFIED
GCA_001292615.2	Complete	4592899	173	RCA	Bacteria	Spirochaetes	Spirochaetia	UNIDENTIFIED	Leptospiraceae	Leptospira	Leptospira interrogans	UNIDENTIFIED
GCA_001443305.1	Complete	4692322	38347	Hardjoprajitno	Bacteria	Spirochaetes	Spirochaetia	UNIDENTIFIED	Leptospiraceae	Leptospira	Leptospira interrogans	Leptospira interrogans serovar Hardjo-prajitno
GCA_002073495.2	Complete	4630763	44275	FDAARGOS_203	Bacteria	Spirochaetes	Spirochaetia	UNIDENTIFIED	Leptospiraceae	Leptospira	Leptospira interrogans	Leptospira interrogans serovar Copenhageni
GCA_001293065.1	Complete	4762150	1279460	Norma	Bacteria	Spirochaetes	Spirochaetia	UNIDENTIFIED	Leptospiraceae	Leptospira	Leptospira interrogans	Leptospira interrogans serovar Hardjo str. Norma
GCA_000092565.1	Complete	4698134	189518	56601	Bacteria	Spirochaetes	Spirochaetia	UNIDENTIFIED	Leptospiraceae	Leptospira	Leptospira interrogans	Leptospira interrogans serovar Lai str. 56601
GCA_001047275.1	Complete	2173235	485	35/02	Bacteria	Proteobacteria	Betaproteobacteria	Neisseriales	Neisseriaceae	Neisseria	Neisseria gonorrhoeae	UNIDENTIFIED
GCA_000006845.1	Complete	2153922	242231	FA 1090	Bacteria	Proteobacteria	Betaproteobacteria	Neisseriales	Neisseriaceae	Neisseria	Neisseria gonorrhoeae	Neisseria gonorrhoeae FA 1090
GCA_001047255.1	Complete	2168698	485	FA6140	Bacteria	Proteobacteria	Betaproteobacteria	Neisseriales	Neisseriaceae	Neisseria	Neisseria gonorrhoeae	UNIDENTIFIED
GCA_001661135.1	Complete	2220340	485	34769	Bacteria	Proteobacteria	Betaproteobacteria	Neisseriales	Neisseriaceae	Neisseria	Neisseria gonorrhoeae	UNIDENTIFIED
GCA_002073535.2	Complete	2212454	485	FDAARGOS_204	Bacteria	Proteobacteria	Betaproteobacteria	Neisseriales	Neisseriaceae	Neisseria	Neisseria gonorrhoeae	UNIDENTIFIED
GCA_001922445.1	Complete	5098116	546	BD	Bacteria	Proteobacteria	Gammaproteobacteria	Enterobacterales	Enterobacteriaceae	Citrobacter	Citrobacter freundii	UNIDENTIFIED
GCA_002786865.1	Complete	5357480	546	CRCB-101	Bacteria	Proteobacteria	Gammaproteobacteria	Enterobacterales	Enterobacteriaceae	Citrobacter	Citrobacter freundii	UNIDENTIFIED
GCA_000648515.1	Complete	5371331	1333848	CFNIH1	Bacteria	Proteobacteria	Gammaproteobacteria	Enterobacterales	Enterobacteriaceae	Citrobacter	Citrobacter freundii	Citrobacter freundii CFNIH1
GCA_002946635.1	Complete	4784656	546	AR_0023	Bacteria	Proteobacteria	Gammaproteobacteria	Enterobacterales	Enterobacteriaceae	Citrobacter	Citrobacter freundii	UNIDENTIFIED
GCA_002796505.1	Complete	5035189	546	AR_0022	Bacteria	Proteobacteria	Gammaproteobacteria	Enterobacterales	Enterobacteriaceae	Citrobacter	Citrobacter freundii	UNIDENTIFIED
GCA_000020665.1	Complete	4573969	391008	R551-3	Bacteria	Proteobacteria	Gammaproteobacteria	Xanthomonadales	Xanthomonadaceae	Stenotrophomonas	Stenotrophomonas maltophilia	Stenotrophomonas maltophilia R551-3
GCA_002951115.1	Complete	4820221	40324	FDAARGOS_92	Bacteria	Proteobacteria	Gammaproteobacteria	Xanthomonadales	Xanthomonadaceae	Stenotrophomonas	Stenotrophomonas maltophilia	UNIDENTIFIED
GCA_002847385.1	Complete	4739049	40324	CSM2	Bacteria	Proteobacteria	Gammaproteobacteria	Xanthomonadales	Xanthomonadaceae	Stenotrophomonas	Stenotrophomonas maltophilia	UNIDENTIFIED
GCA_000344215.1	Complete	4787769	1190567	EPM1	Bacteria	Proteobacteria	Gammaproteobacteria	Xanthomonadales	Xanthomonadaceae	Stenotrophomonas	Stenotrophomonas maltophilia	Stenotrophomonas maltophilia EPM1
GCA_001274655.1	Complete	4509724	40324	ISMMS2	Bacteria	Proteobacteria	Gammaproteobacteria	Xanthomonadales	Xanthomonadaceae	Stenotrophomonas	Stenotrophomonas maltophilia	UNIDENTIFIED
GCA_000971645.2	Complete	2850726	96345	PG2	Bacteria	Bacteroidetes	Flavobacteriia	Flavobacteriales	Flavobacteriaceae	Flavobacterium	Flavobacterium psychrophilum	UNIDENTIFIED
GCA_000754365.1	Complete	2835130	1452725	FPG101	Bacteria	Bacteroidetes	Flavobacteriia	Flavobacteriales	Flavobacteriaceae	Flavobacterium	Flavobacterium psychrophilum	Flavobacterium psychrophilum FPG101
GCA_000971575.2	Complete	2848408	96345	5	Bacteria	Bacteroidetes	Flavobacteriia	Flavobacteriales	Flavobacteriaceae	Flavobacterium	Flavobacterium psychrophilum	UNIDENTIFIED
GCA_000971605.2	Complete	2847905	96345	MH1	Bacteria	Bacteroidetes	Flavobacteriia	Flavobacteriales	Flavobacteriaceae	Flavobacterium	Flavobacterium psychrophilum	UNIDENTIFIED
GCA_000739395.1	Complete	2900735	96345	CSF259-93	Bacteria	Bacteroidetes	Flavobacteriia	Flavobacteriales	Flavobacteriaceae	Flavobacterium	Flavobacterium psychrophilum	UNIDENTIFIED
GCA_000819505.1	Complete	5000814	1419584	J-1	Bacteria	Proteobacteria	Gammaproteobacteria	Aeromonadales	Aeromonadaceae	Aeromonas	Aeromonas hydrophila	Aeromonas hydrophila J-1
GCA_000963645.1	Complete	4908265	644	AH10	Bacteria	Proteobacteria	Gammaproteobacteria	Aeromonadales	Aeromonadaceae	Aeromonas	Aeromonas hydrophila	UNIDENTIFIED
GCA_001455365.1	Complete	5145887	644	JBN2301	Bacteria	Proteobacteria	Gammaproteobacteria	Aeromonadales	Aeromonadaceae	Aeromonas	Aeromonas hydrophila	UNIDENTIFIED
GCA_000612075.2	Complete	4796281	1448139	YL17	Bacteria	Proteobacteria	Gammaproteobacteria	Aeromonadales	Aeromonadaceae	Aeromonas	Aeromonas hydrophila	Aeromonas hydrophila YL17
GCA_000014805.1	Complete	4744448	380703	ATCC 7966	Bacteria	Proteobacteria	Gammaproteobacteria	Aeromonadales	Aeromonadaceae	Aeromonas	Aeromonas hydrophila	Aeromonas hydrophila subsp. hydrophila ATCC 7966
GCA_002953535.1	Complete	5268677	663	J207	Bacteria	Proteobacteria	Gammaproteobacteria	Vibrionales	Vibrionaceae	Vibrio	Vibrio alginolyticus	UNIDENTIFIED
GCA_001469735.1	Complete	5724939	663	ATCC 33787	Bacteria	Proteobacteria	Gammaproteobacteria	Vibrionales	Vibrionaceae	Vibrio	Vibrio alginolyticus	UNIDENTIFIED
GCA_002953975.1	Complete	5178268	663	FDAARGOS_114	Bacteria	Proteobacteria	Gammaproteobacteria	Vibrionales	Vibrionaceae	Vibrio	Vibrio alginolyticus	UNIDENTIFIED
GCA_002149105.1	Complete	5674090	663	K04M3	Bacteria	Proteobacteria	Gammaproteobacteria	Vibrionales	Vibrionaceae	Vibrio	Vibrio alginolyticus	UNIDENTIFIED
GCA_002149065.1	Complete	5362829	663	K09K1	Bacteria	Proteobacteria	Gammaproteobacteria	Vibrionales	Vibrionaceae	Vibrio	Vibrio alginolyticus	UNIDENTIFIED
GCA_900087165.1	Complete	2655373	1744	PFRJS8	Bacteria	Actinobacteria	Actinobacteria	Propionibacteriales	Propionibacteriaceae	Propionibacterium	Propionibacterium freudenreichii	UNIDENTIFIED
GCA_900087375.1	Complete	2613734	1744	PFRJS12	Bacteria	Actinobacteria	Actinobacteria	Propionibacteriales	Propionibacteriaceae	Propionibacterium	Propionibacterium freudenreichii	UNIDENTIFIED
GCA_900086925.1	Complete	2654663	1744	PFRJS4	Bacteria	Actinobacteria	Actinobacteria	Propionibacteriales	Propionibacteriaceae	Propionibacterium	Propionibacterium freudenreichii	UNIDENTIFIED
GCA_900097245.1	Complete	2702157	1744	PFRJS25	Bacteria	Actinobacteria	Actinobacteria	Propionibacteriales	Propionibacteriaceae	Propionibacterium	Propionibacterium freudenreichii	UNIDENTIFIED
GCA_900087185.1	Complete	2537402	1744	PFRJS11	Bacteria	Actinobacteria	Actinobacteria	Propionibacteriales	Propionibacteriaceae	Propionibacterium	Propionibacterium freudenreichii	UNIDENTIFIED
GCA_000934225.1	Complete	2339868	1282	949_S8	Bacteria	Firmicutes	Bacilli	Bacillales	Staphylococcaceae	Staphylococcus	Staphylococcus epidermidis	UNIDENTIFIED
GCA_900086615.1	Complete	2841173	1282	BPH0662	Bacteria	Firmicutes	Bacilli	Bacillales	Staphylococcaceae	Staphylococcus	Staphylococcus epidermidis	UNIDENTIFIED
GCA_000751035.1	Complete	2597508	1449752	PM221	Bacteria	Firmicutes	Bacilli	Bacillales	Staphylococcaceae	Staphylococcus	Staphylococcus epidermidis	Staphylococcus epidermidis PM221
GCA_000011925.1	Complete	2643840	176279	RP62A	Bacteria	Firmicutes	Bacilli	Bacillales	Staphylococcaceae	Staphylococcus	Staphylococcus epidermidis	Staphylococcus epidermidis RP62A
GCA_002749515.1	Complete	2437836	1282	SE95	Bacteria	Firmicutes	Bacilli	Bacillales	Staphylococcaceae	Staphylococcus	Staphylococcus epidermidis	UNIDENTIFIED
GCA_000342305.2	Complete	5745612	748003	VVyb1(BT3)	Bacteria	Proteobacteria	Gammaproteobacteria	Vibrionales	Vibrionaceae	Vibrio	Vibrio vulnificus	Vibrio vulnificus VVyb1(BT3)
GCA_000039765.1	Complete	5126696	216895	CMCP6	Bacteria	Proteobacteria	Gammaproteobacteria	Vibrionales	Vibrionaceae	Vibrio	Vibrio vulnificus	Vibrio vulnificus CMCP6
GCA_001675245.1	Complete	5229231	672	FORC_017	Bacteria	Proteobacteria	Gammaproteobacteria	Vibrionales	Vibrionaceae	Vibrio	Vibrio vulnificus	UNIDENTIFIED
GCA_002224265.1	Complete	5007160	1219061	ATCC 27562	Bacteria	Proteobacteria	Gammaproteobacteria	Vibrionales	Vibrionaceae	Vibrio	Vibrio vulnificus	Vibrio vulnificus NBRC 15645 = ATCC 27562
GCA_002850455.1	Complete	5074562	672	VV2014DJH	Bacteria	Proteobacteria	Gammaproteobacteria	Vibrionales	Vibrionaceae	Vibrio	Vibrio vulnificus	UNIDENTIFIED
GCA_001664205.1	Complete	6752556	396	R630	Bacteria	Proteobacteria	Alphaproteobacteria	Rhizobiales	Rhizobiaceae	Rhizobium	Rhizobium phaseoli	UNIDENTIFIED
GCA_001664245.1	Complete	6630699	396	R620	Bacteria	Proteobacteria	Alphaproteobacteria	Rhizobiales	Rhizobiaceae	Rhizobium	Rhizobium phaseoli	UNIDENTIFIED
GCA_001664105.1	Complete	6740745	396	N261	Bacteria	Proteobacteria	Alphaproteobacteria	Rhizobiales	Rhizobiaceae	Rhizobium	Rhizobium phaseoli	UNIDENTIFIED
GCA_001664405.1	Complete	6906405	396	N771	Bacteria	Proteobacteria	Alphaproteobacteria	Rhizobiales	Rhizobiaceae	Rhizobium	Rhizobium phaseoli	UNIDENTIFIED
GCA_000172715.2	Complete	6665454	526949	Brasil 5	Bacteria	Proteobacteria	Alphaproteobacteria	Rhizobiales	Rhizobiaceae	Rhizobium	Rhizobium phaseoli	Rhizobium phaseoli Brasil 5
GCA_000376645.1	Complete	2731870	1316932	M42548	Bacteria	Proteobacteria	Gammaproteobacteria	Pasteurellales	Pasteurellaceae	Mannheimia	Mannheimia haemolytica	Mannheimia haemolytica M42548
GCA_000439735.1	Complete	2658507	1366053	USMARC_2286	Bacteria	Proteobacteria	Gammaproteobacteria	Pasteurellales	Pasteurellaceae	Mannheimia	Mannheimia haemolytica	Mannheimia haemolytica USMARC_2286
GCA_000422145.1	Complete	2681844	1261126	D153	Bacteria	Proteobacteria	Gammaproteobacteria	Pasteurellales	Pasteurellaceae	Mannheimia	Mannheimia haemolytica	Mannheimia haemolytica D153
GCA_002285595.1	Complete	2746467	75985	187	Bacteria	Proteobacteria	Gammaproteobacteria	Pasteurellales	Pasteurellaceae	Mannheimia	Mannheimia haemolytica	UNIDENTIFIED
GCA_000427275.1	Complete	2501382	1311759	D171	Bacteria	Proteobacteria	Gammaproteobacteria	Pasteurellales	Pasteurellaceae	Mannheimia	Mannheimia haemolytica	Mannheimia haemolytica D171
GCA_000834475.1	Complete	4765387	502801	PB1/+	Bacteria	Proteobacteria	Gammaproteobacteria	Enterobacterales	Yersiniaceae	Yersinia	Yersinia pseudotuberculosis	Yersinia pseudotuberculosis PB1/+
GCA_000750315.1	Complete	4806594	633	ATCC 6904	Bacteria	Proteobacteria	Gammaproteobacteria	Enterobacterales	Yersiniaceae	Yersinia	Yersinia pseudotuberculosis	UNIDENTIFIED
GCA_000834415.1	Complete	4774559	633	EP2/+	Bacteria	Proteobacteria	Gammaproteobacteria	Enterobacterales	Yersiniaceae	Yersinia	Yersinia pseudotuberculosis	UNIDENTIFIED
GCA_000834375.1	Complete	4689436	502800	YPIII	Bacteria	Proteobacteria	Gammaproteobacteria	Enterobacterales	Yersiniaceae	Yersinia	Yersinia pseudotuberculosis	Yersinia pseudotuberculosis YPIII
GCA_000834435.1	Complete	4728337	633	1	Bacteria	Proteobacteria	Gammaproteobacteria	Enterobacterales	Yersiniaceae	Yersinia	Yersinia pseudotuberculosis	UNIDENTIFIED
GCA_002356135.1	Complete	2012416	1613	MTCC 25067	Bacteria	Firmicutes	Bacilli	Lactobacillales	Lactobacillaceae	Lactobacillus	Lactobacillus fermentum	UNIDENTIFIED
GCA_000966835.2	Complete	2098510	1613	LfQi6	Bacteria	Firmicutes	Bacilli	Lactobacillales	Lactobacillaceae	Lactobacillus	Lactobacillus fermentum	UNIDENTIFIED
GCA_001941785.1	Complete	2272328	1613	SNUV175	Bacteria	Firmicutes	Bacilli	Lactobacillales	Lactobacillaceae	Lactobacillus	Lactobacillus fermentum	UNIDENTIFIED
GCA_002119645.1	Complete	2239921	1613	FTDC 8312	Bacteria	Firmicutes	Bacilli	Lactobacillales	Lactobacillaceae	Lactobacillus	Lactobacillus fermentum	UNIDENTIFIED
GCA_001854105.1	Complete	2098685	1613	47-7	Bacteria	Firmicutes	Bacilli	Lactobacillales	Lactobacillaceae	Lactobacillus	Lactobacillus fermentum	UNIDENTIFIED
GCA_000011445.1	Complete	1211703	272632	PG1	Bacteria	Tenericutes	Mollicutes	Mycoplasmatales	Mycoplasmataceae	Mycoplasma	Mycoplasma mycoides	Mycoplasma mycoides subsp. mycoides SC str. PG1
GCA_001564435.1	Complete	1188848	2103	T1/44	Bacteria	Tenericutes	Mollicutes	Mycoplasmatales	Mycoplasmataceae	Mycoplasma	Mycoplasma mycoides	Mycoplasma mycoides subsp. mycoides
GCA_000023685.1	Complete	1084586	436113	GM12	Bacteria	Tenericutes	Mollicutes	Mycoplasmatales	Mycoplasmataceae	Mycoplasma	Mycoplasma mycoides	Mycoplasma mycoides subsp. capri str. GM12
GCA_001267815.1	Complete	1085764	40477	GM12	Bacteria	Tenericutes	Mollicutes	Mycoplasmatales	Mycoplasmataceae	Mycoplasma	Mycoplasma mycoides	Mycoplasma mycoides subsp. capri
GCA_001554095.1	Complete	1149615	2103	Ben181	Bacteria	Tenericutes	Mollicutes	Mycoplasmatales	Mycoplasmataceae	Mycoplasma	Mycoplasma mycoides	Mycoplasma mycoides subsp. mycoides
GCA_001548195.1	Complete	2737273	28131	17-2	Bacteria	Bacteroidetes	Bacteroidia	Bacteroidales	Prevotellaceae	Prevotella	Prevotella intermedia	UNIDENTIFIED
GCA_001953935.1	Complete	2736315	28131	strain 17	Bacteria	Bacteroidetes	Bacteroidia	Bacteroidales	Prevotellaceae	Prevotella	Prevotella intermedia	UNIDENTIFIED
GCA_002355195.1	Complete	3148117	28131	OMA14	Bacteria	Bacteroidetes	Bacteroidia	Bacteroidales	Prevotellaceae	Prevotella	Prevotella intermedia	UNIDENTIFIED
GCA_002763975.1	Complete	2813841	28131	KCOM 1944	Bacteria	Bacteroidetes	Bacteroidia	Bacteroidales	Prevotellaceae	Prevotella	Prevotella intermedia	UNIDENTIFIED
GCA_002763715.1	Complete	2764740	28131	KCOM 1949	Bacteria	Bacteroidetes	Bacteroidia	Bacteroidales	Prevotellaceae	Prevotella	Prevotella intermedia	UNIDENTIFIED
GCA_900234355.1	Complete	2098105	1599	J64	Bacteria	Firmicutes	Bacilli	Lactobacillales	Lactobacillaceae	Lactobacillus	Lactobacillus sakei	UNIDENTIFIED
GCA_002370355.1	Complete	1943136	1423833	LT-13	Bacteria	Firmicutes	Bacilli	Lactobacillales	Lactobacillaceae	Lactobacillus	Lactobacillus sakei	Lactobacillus sakei subsp. sakei DSM 20017 = JCM 1157
GCA_002105575.1	Complete	2079964	1599	Probio65	Bacteria	Firmicutes	Bacilli	Lactobacillales	Lactobacillaceae	Lactobacillus	Lactobacillus sakei	UNIDENTIFIED
GCA_002224565.1	Complete	2056563	1599	FAM18311	Bacteria	Firmicutes	Bacilli	Lactobacillales	Lactobacillaceae	Lactobacillus	Lactobacillus sakei	UNIDENTIFIED
GCA_002953655.1	Complete	2103571	1599	DS4	Bacteria	Firmicutes	Bacilli	Lactobacillales	Lactobacillaceae	Lactobacillus	Lactobacillus sakei	UNIDENTIFIED
GCA_001006025.1	Complete	2084058	1587	MB2-1	Bacteria	Firmicutes	Bacilli	Lactobacillales	Lactobacillaceae	Lactobacillus	Lactobacillus helveticus	UNIDENTIFIED
GCA_002849935.1	Complete	2255245	1587	FAM8105	Bacteria	Firmicutes	Bacilli	Lactobacillales	Lactobacillaceae	Lactobacillus	Lactobacillus helveticus	UNIDENTIFIED
GCA_000165775.3	Complete	2129206	880633	R0052	Bacteria	Firmicutes	Bacilli	Lactobacillales	Lactobacillaceae	Lactobacillus	Lactobacillus helveticus	Lactobacillus helveticus R0052
GCA_001702095.1	Complete	2058319	1587	D76	Bacteria	Firmicutes	Bacilli	Lactobacillales	Lactobacillaceae	Lactobacillus	Lactobacillus helveticus	UNIDENTIFIED
GCA_002849915.1	Complete	2049030	1587	FAM8627	Bacteria	Firmicutes	Bacilli	Lactobacillales	Lactobacillaceae	Lactobacillus	Lactobacillus helveticus	UNIDENTIFIED
GCA_001854085.1	Complete	3343822	1502	FORC_025	Bacteria	Firmicutes	Clostridia	Clostridiales	Clostridiaceae	Clostridium	Clostridium perfringens	UNIDENTIFIED
GCA_001304735.1	Complete	3395109	1502	FORC_003	Bacteria	Firmicutes	Clostridia	Clostridiales	Clostridiaceae	Clostridium	Clostridium perfringens	UNIDENTIFIED
GCA_000009685.1	Complete	3085740	195102	13	Bacteria	Firmicutes	Clostridia	Clostridiales	Clostridiaceae	Clostridium	Clostridium perfringens	Clostridium perfringens str. 13
GCA_001579765.1	Complete	3571229	1502	JP55	Bacteria	Firmicutes	Clostridia	Clostridiales	Clostridiaceae	Clostridium	Clostridium perfringens	UNIDENTIFIED
GCA_000013285.1	Complete	3256683	195103	ATCC 13124	Bacteria	Firmicutes	Clostridia	Clostridiales	Clostridiaceae	Clostridium	Clostridium perfringens	Clostridium perfringens ATCC 13124
GCA_002310535.1	Complete	4093812	1117645	AR6-8	Bacteria	Bacteroidetes	Flavobacteriia	Flavobacteriales	Flavobacteriaceae	Elizabethkingia	Elizabethkingia anophelis	UNIDENTIFIED
GCA_001618505.2	Complete	3853453	1117645	CSID_3000521207	Bacteria	Bacteroidetes	Flavobacteriia	Flavobacteriales	Flavobacteriaceae	Elizabethkingia	Elizabethkingia anophelis	UNIDENTIFIED
GCA_001618545.2	Complete	3931222	1117645	CSID_3015183681	Bacteria	Bacteroidetes	Flavobacteriia	Flavobacteriales	Flavobacteriaceae	Elizabethkingia	Elizabethkingia anophelis	UNIDENTIFIED
GCA_000240095.3	Complete	4093812	1117646	Ag1	Bacteria	Bacteroidetes	Flavobacteriia	Flavobacteriales	Flavobacteriaceae	Elizabethkingia	Elizabethkingia anophelis	Elizabethkingia anophelis Ag1
GCA_000495935.2	Complete	4369828	1338011	NUHP1	Bacteria	Bacteroidetes	Flavobacteriia	Flavobacteriales	Flavobacteriaceae	Elizabethkingia	Elizabethkingia anophelis	Elizabethkingia anophelis NUHP1
GCA_000147035.1	Complete	276511	706194	CARI	Bacteria	Bacteroidetes	Flavobacteriia	Flavobacteriales	UNIDENTIFIED	Candidatus Sulcia	Candidatus Sulcia muelleri	Candidatus Sulcia muelleri CARI
GCA_001447915.1	Complete	190657	336810	PUNC	Bacteria	Bacteroidetes	Flavobacteriia	Flavobacteriales	UNIDENTIFIED	Candidatus Sulcia	Candidatus Sulcia muelleri	UNIDENTIFIED
GCA_000831465.1	Complete	270029	336810	TETUND	Bacteria	Bacteroidetes	Flavobacteriia	Flavobacteriales	UNIDENTIFIED	Candidatus Sulcia	Candidatus Sulcia muelleri	UNIDENTIFIED
GCA_000754305.1	Complete	244618	336810	BGSS	Bacteria	Bacteroidetes	Flavobacteriia	Flavobacteriales	UNIDENTIFIED	Candidatus Sulcia	Candidatus Sulcia muelleri	UNIDENTIFIED
GCA_000442635.1	Complete	190733	1343076	ALF	Bacteria	Bacteroidetes	Flavobacteriia	Flavobacteriales	UNIDENTIFIED	Candidatus Sulcia	Candidatus Sulcia muelleri	Candidatus Sulcia muelleri str. Sulcia-ALF
GCA_000698865.1	Complete	7122173	587753	PA23	Bacteria	Proteobacteria	Gammaproteobacteria	Pseudomonadales	Pseudomonadaceae	Pseudomonas	Pseudomonas chlororaphis	UNIDENTIFIED
GCA_000963835.1	Complete	6662896	587753	PCL1606	Bacteria	Proteobacteria	Gammaproteobacteria	Pseudomonadales	Pseudomonadaceae	Pseudomonas	Pseudomonas chlororaphis	UNIDENTIFIED
GCA_001602135.1	Complete	6837781	587753	189	Bacteria	Proteobacteria	Gammaproteobacteria	Pseudomonadales	Pseudomonadaceae	Pseudomonas	Pseudomonas chlororaphis	UNIDENTIFIED
GCA_000281915.1	Complete	6666321	1038921	30-84	Bacteria	Proteobacteria	Gammaproteobacteria	Pseudomonadales	Pseudomonadaceae	Pseudomonas	Pseudomonas chlororaphis	Pseudomonas chlororaphis subsp. aureofaciens 30-84
GCA_001023535.1	Complete	6360256	587753	UFB2	Bacteria	Proteobacteria	Gammaproteobacteria	Pseudomonadales	Pseudomonadaceae	Pseudomonas	Pseudomonas chlororaphis	UNIDENTIFIED
GCA_001874425.3	Complete	6126117	1406	YC0573	Bacteria	Firmicutes	Bacilli	Bacillales	Paenibacillaceae	Paenibacillus	Paenibacillus polymyxa	UNIDENTIFIED
GCA_000237325.1	Complete	6231122	1052684	M1	Bacteria	Firmicutes	Bacilli	Bacillales	Paenibacillaceae	Paenibacillus	Paenibacillus polymyxa	Paenibacillus polymyxa M1
GCA_000819665.1	Complete	5829236	1406	Sb3-1	Bacteria	Firmicutes	Bacilli	Bacillales	Paenibacillaceae	Paenibacillus	Paenibacillus polymyxa	UNIDENTIFIED
GCA_001922145.1	Complete	6091803	1406	ATCC 15970	Bacteria	Firmicutes	Bacilli	Bacillales	Paenibacillaceae	Paenibacillus	Paenibacillus polymyxa	UNIDENTIFIED
GCA_000785455.1	Complete	5762608	1406	CF05	Bacteria	Firmicutes	Bacilli	Bacillales	Paenibacillaceae	Paenibacillus	Paenibacillus polymyxa	UNIDENTIFIED
GCA_000024145.1	Complete	1248550	406984	LPCoLN	Bacteria	Chlamydiae	Chlamydiia	Chlamydiales	Chlamydiaceae	Chlamydia	Chlamydia pneumoniae	Chlamydophila pneumoniae LPCoLN
GCA_001007065.1	Complete	1228579	83558	CWL011	Bacteria	Chlamydiae	Chlamydiia	Chlamydiales	Chlamydiaceae	Chlamydia	Chlamydia pneumoniae	UNIDENTIFIED
GCA_001007125.1	Complete	1229887	83558	CM1	Bacteria	Chlamydiae	Chlamydiia	Chlamydiales	Chlamydiaceae	Chlamydia	Chlamydia pneumoniae	UNIDENTIFIED
GCA_001007085.1	Complete	1228576	83558	Wien3	Bacteria	Chlamydiae	Chlamydiia	Chlamydiales	Chlamydiaceae	Chlamydia	Chlamydia pneumoniae	UNIDENTIFIED
GCA_001007045.1	Complete	1228523	83558	K7	Bacteria	Chlamydiae	Chlamydiia	Chlamydiales	Chlamydiaceae	Chlamydia	Chlamydia pneumoniae	UNIDENTIFIED
GCA_001548355.1	Complete	6343376	571	JKo3	Bacteria	Proteobacteria	Gammaproteobacteria	Enterobacterales	Enterobacteriaceae	Klebsiella	Klebsiella oxytoca	UNIDENTIFIED
GCA_001870185.1	Complete	6582387	571	CAV1015	Bacteria	Proteobacteria	Gammaproteobacteria	Enterobacterales	Enterobacteriaceae	Klebsiella	Klebsiella oxytoca	UNIDENTIFIED
GCA_002947505.1	Complete	6245141	571	AR_0028	Bacteria	Proteobacteria	Gammaproteobacteria	Enterobacterales	Enterobacteriaceae	Klebsiella	Klebsiella oxytoca	UNIDENTIFIED
GCA_001022195.1	Complete	7227285	571	CAV1374	Bacteria	Proteobacteria	Gammaproteobacteria	Enterobacterales	Enterobacteriaceae	Klebsiella	Klebsiella oxytoca	UNIDENTIFIED
GCA_002906435.1	Complete	6518214	571	KONIH5	Bacteria	Proteobacteria	Gammaproteobacteria	Enterobacterales	Enterobacteriaceae	Klebsiella	Klebsiella oxytoca	UNIDENTIFIED
GCA_000283795.1	Complete	1267197	1105105	Arizona	Bacteria	Proteobacteria	Alphaproteobacteria	Rickettsiales	Rickettsiaceae	Rickettsia	Rickettsia rickettsii	Rickettsia rickettsii str. Arizona
GCA_000283955.1	Complete	1255681	1105104	Brazil	Bacteria	Proteobacteria	Alphaproteobacteria	Rickettsiales	Rickettsiaceae	Rickettsia	Rickettsia rickettsii	Rickettsia rickettsii str. Brazil
GCA_000017445.3	Complete	1268201	452659	Iowa	Bacteria	Proteobacteria	Alphaproteobacteria	Rickettsiales	Rickettsiaceae	Rickettsia	Rickettsia rickettsii	Rickettsia rickettsii str. Iowa
GCA_000283815.1	Complete	1269837	1105100	Hino	Bacteria	Proteobacteria	Alphaproteobacteria	Rickettsiales	Rickettsiaceae	Rickettsia	Rickettsia rickettsii	Rickettsia rickettsii str. Hino
GCA_000831525.1	Complete	1257005	1338411	R	Bacteria	Proteobacteria	Alphaproteobacteria	Rickettsiales	Rickettsiaceae	Rickettsia	Rickettsia rickettsii	Rickettsia rickettsii str. R
GCA_000769635.1	Complete	2466435	65058	5146	Bacteria	Actinobacteria	Actinobacteria	Corynebacteriales	Corynebacteriaceae	Corynebacterium	Corynebacterium ulcerans	UNIDENTIFIED
GCA_000767415.1	Complete	2484335	65058	210932	Bacteria	Actinobacteria	Actinobacteria	Corynebacteriales	Corynebacteriaceae	Corynebacterium	Corynebacterium ulcerans	UNIDENTIFIED
GCA_000215665.1	Complete	2606374	945712	BR-AD22	Bacteria	Actinobacteria	Actinobacteria	Corynebacteriales	Corynebacteriaceae	Corynebacterium	Corynebacterium ulcerans	Corynebacterium ulcerans BR-AD22
GCA_000767685.1	Complete	2442826	1006579	FRC11	Bacteria	Actinobacteria	Actinobacteria	Corynebacteriales	Corynebacteriaceae	Corynebacterium	Corynebacterium ulcerans	Corynebacterium ulcerans FRC11
GCA_000215645.1	Complete	2502095	945711	809	Bacteria	Actinobacteria	Actinobacteria	Corynebacteriales	Corynebacteriaceae	Corynebacterium	Corynebacterium ulcerans	Corynebacterium ulcerans 809
GCA_000015645.1	Complete	1669886	146891	AS9601	Bacteria	Cyanobacteria	UNIDENTIFIED	Synechococcales	Prochloraceae	Prochlorococcus	Prochlorococcus marinus	Prochlorococcus marinus str. AS9601
GCA_000012645.1	Complete	1709204	74546	MIT 9312	Bacteria	Cyanobacteria	UNIDENTIFIED	Synechococcales	Prochloraceae	Prochlorococcus	Prochlorococcus marinus	Prochlorococcus marinus str. MIT 9312
GCA_000015965.1	Complete	1641879	167546	MIT 9301	Bacteria	Cyanobacteria	UNIDENTIFIED	Synechococcales	Prochloraceae	Prochlorococcus	Prochlorococcus marinus	Prochlorococcus marinus str. MIT 9301
GCA_000007925.1	Complete	1751080	167539	CCMP1375; SS120	Bacteria	Cyanobacteria	UNIDENTIFIED	Synechococcales	Prochloraceae	Prochlorococcus	Prochlorococcus marinus	Prochlorococcus marinus subsp. marinus str. CCMP1375
GCA_000012465.1	Complete	1842899	59920	NATL2A	Bacteria	Cyanobacteria	UNIDENTIFIED	Synechococcales	Prochloraceae	Prochlorococcus	Prochlorococcus marinus	Prochlorococcus marinus str. NATL2A
GCA_000807975.1	Complete	2723202	1334191	BSO 464	Bacteria	Firmicutes	Bacilli	Lactobacillales	Lactobacillaceae	Lactobacillus	Lactobacillus brevis	Lactobacillus brevis BSO 464
GCA_001676805.1	Complete	2552671	1580	NPS-QW-145	Bacteria	Firmicutes	Bacilli	Lactobacillales	Lactobacillaceae	Lactobacillus	Lactobacillus brevis	UNIDENTIFIED
GCA_002117375.1	Complete	2882014	1580	TMW 1.2111	Bacteria	Firmicutes	Bacilli	Lactobacillales	Lactobacillaceae	Lactobacillus	Lactobacillus brevis	UNIDENTIFIED
GCA_002138395.1	Complete	2477732	1580	100D8	Bacteria	Firmicutes	Bacilli	Lactobacillales	Lactobacillaceae	Lactobacillus	Lactobacillus brevis	UNIDENTIFIED
GCA_002117225.1	Complete	2673552	1580	TMW 1.2112	Bacteria	Firmicutes	Bacilli	Lactobacillales	Lactobacillaceae	Lactobacillus	Lactobacillus brevis	UNIDENTIFIED
GCA_002865565.1	Complete	3039280	1597	HD1.7	Bacteria	Firmicutes	Bacilli	Lactobacillales	Lactobacillaceae	Lactobacillus	Lactobacillus paracasei	UNIDENTIFIED
GCA_002442835.1	Complete	2969707	1597	FAM18149	Bacteria	Firmicutes	Bacilli	Lactobacillales	Lactobacillaceae	Lactobacillus	Lactobacillus paracasei	UNIDENTIFIED
GCA_000582665.1	Complete	3064279	1446494	N1115	Bacteria	Firmicutes	Bacilli	Lactobacillales	Lactobacillaceae	Lactobacillus	Lactobacillus paracasei	Lactobacillus paracasei N1115
GCA_000829035.1	Complete	3017804	1226298	JCM 8130	Bacteria	Firmicutes	Bacilli	Lactobacillales	Lactobacillaceae	Lactobacillus	Lactobacillus paracasei	Lactobacillus paracasei subsp. paracasei JCM 8130
GCA_001191565.1	Complete	2973347	1597	CAUH35	Bacteria	Firmicutes	Bacilli	Lactobacillales	Lactobacillaceae	Lactobacillus	Lactobacillus paracasei	UNIDENTIFIED
GCA_000512955.1	Complete	1896413	427140	KFRI-MG	Bacteria	Firmicutes	Bacilli	Lactobacillales	Leuconostocaceae	Leuconostoc	Leuconostoc mesenteroides	Leuconostoc mesenteroides KFRI-MG
GCA_001047695.1	Complete	1854727	33966	DSM 20484	Bacteria	Firmicutes	Bacilli	Lactobacillales	Leuconostocaceae	Leuconostoc	Leuconostoc mesenteroides	Leuconostoc mesenteroides subsp. dextranicum
GCA_002117185.1	Complete	2124039	33967	BD1710	Bacteria	Firmicutes	Bacilli	Lactobacillales	Leuconostocaceae	Leuconostoc	Leuconostoc mesenteroides	Leuconostoc mesenteroides subsp. mesenteroides
GCA_001886915.1	Complete	1983917	2026657	DRC1506	Bacteria	Firmicutes	Bacilli	Lactobacillales	Leuconostocaceae	Leuconostoc	Leuconostoc mesenteroides	Leuconostoc mesenteroides subsp. jonggajibkimchii
GCA_002148235.1	Complete	1946876	33967	FM06	Bacteria	Firmicutes	Bacilli	Lactobacillales	Leuconostocaceae	Leuconostoc	Leuconostoc mesenteroides	Leuconostoc mesenteroides subsp. mesenteroides
GCA_001593585.2	Complete	5297800	548	FDAARGOS_139	Bacteria	Proteobacteria	Gammaproteobacteria	Enterobacterales	Enterobacteriaceae	Klebsiella	Klebsiella aerogenes	UNIDENTIFIED
GCA_000215745.1	Complete	5280350	1028307	KCTC 2190	Bacteria	Proteobacteria	Gammaproteobacteria	Enterobacterales	Enterobacteriaceae	Klebsiella	Klebsiella aerogenes	Klebsiella aerogenes KCTC 2190
GCA_001021995.1	Complete	5138968	548	CAV1320	Bacteria	Proteobacteria	Gammaproteobacteria	Enterobacterales	Enterobacteriaceae	Klebsiella	Klebsiella aerogenes	UNIDENTIFIED
GCA_001571545.2	Complete	5626434	548	G7	Bacteria	Proteobacteria	Gammaproteobacteria	Enterobacterales	Enterobacteriaceae	Klebsiella	Klebsiella aerogenes	UNIDENTIFIED
GCA_002796525.1	Complete	5332334	548	AR_0009	Bacteria	Proteobacteria	Gammaproteobacteria	Enterobacterales	Enterobacteriaceae	Klebsiella	Klebsiella aerogenes	UNIDENTIFIED
GCA_000827855.1	Complete	357461	1163752	BT-Q	Bacteria	Proteobacteria	Gammaproteobacteria	Oceanospirillales	Halomonadaceae	Candidatus Portiera	Candidatus Portiera aleyrodidarum	Candidatus Portiera aleyrodidarum MED (Bemisia tabaci)
GCA_000292685.1	Complete	358242	1206109	BT-B	Bacteria	Proteobacteria	Gammaproteobacteria	Oceanospirillales	Halomonadaceae	Candidatus Portiera	Candidatus Portiera aleyrodidarum	Candidatus Portiera aleyrodidarum BT-B-HRs
GCA_002285875.1	Complete	352068	1163752	MEAM1	Bacteria	Proteobacteria	Gammaproteobacteria	Oceanospirillales	Halomonadaceae	Candidatus Portiera	Candidatus Portiera aleyrodidarum	Candidatus Portiera aleyrodidarum MED (Bemisia tabaci)
GCA_000953395.1	Complete	280822	91844	TV-BCN	Bacteria	Proteobacteria	Gammaproteobacteria	Oceanospirillales	Halomonadaceae	Candidatus Portiera	Candidatus Portiera aleyrodidarum	UNIDENTIFIED
GCA_000298385.1	Complete	357472	1239881	BT-QVLC	Bacteria	Proteobacteria	Gammaproteobacteria	Oceanospirillales	Halomonadaceae	Candidatus Portiera	Candidatus Portiera aleyrodidarum	Candidatus Portiera aleyrodidarum BT-QVLC
GCA_000286735.1	Complete	965525	1159200	NY01_2001.047-5-1P	Bacteria	Tenericutes	Mollicutes	Mycoplasmatales	Mycoplasmataceae	Mycoplasma	Mycoplasma gallisepticum	Mycoplasma gallisepticum NY01_2001.047-5-1P
GCA_000025365.1	Complete	1012027	710128	R(high)	Bacteria	Tenericutes	Mollicutes	Mycoplasmatales	Mycoplasmataceae	Mycoplasma	Mycoplasma gallisepticum	Mycoplasma gallisepticum str. R(high)
GCA_000286755.1	Complete	939844	1159201	WI01_2001.043-13-2P	Bacteria	Tenericutes	Mollicutes	Mycoplasmatales	Mycoplasmataceae	Mycoplasma	Mycoplasma gallisepticum	Mycoplasma gallisepticum WI01_2001.043-13-2P
GCA_000211545.6	Complete	985433	1006581	S6	Bacteria	Tenericutes	Mollicutes	Mycoplasmatales	Mycoplasmataceae	Mycoplasma	Mycoplasma gallisepticum	Mycoplasma gallisepticum S6
GCA_000286775.1	Complete	938869	1159202	NC06_2006.080-5-2P	Bacteria	Tenericutes	Mollicutes	Mycoplasmatales	Mycoplasmataceae	Mycoplasma	Mycoplasma gallisepticum	Mycoplasma gallisepticum NC06_2006.080-5-2P
GCA_000759515.1	Complete	2000424	1093099	97/608	Bacteria	Proteobacteria	Epsilonproteobacteria	Campylobacterales	Campylobacteraceae	Campylobacter	Campylobacter fetus	Campylobacter fetus subsp. venerealis 97/608
GCA_001686885.1	Complete	1930368	32020	01/165	Bacteria	Proteobacteria	Epsilonproteobacteria	Campylobacterales	Campylobacteraceae	Campylobacter	Campylobacter fetus	Campylobacter fetus subsp. venerealis
GCA_000015085.1	Complete	1773615	360106	82-40	Bacteria	Proteobacteria	Epsilonproteobacteria	Campylobacterales	Campylobacteraceae	Campylobacter	Campylobacter fetus	Campylobacter fetus subsp. fetus 82-40
GCA_000495505.1	Complete	1775480	1244528	03-427	Bacteria	Proteobacteria	Epsilonproteobacteria	Campylobacterales	Campylobacteraceae	Campylobacter	Campylobacter fetus	Campylobacter fetus subsp. testudinum 03-427
GCA_000222425.1	Complete	1874244	983328	NCTC 10354	Bacteria	Proteobacteria	Epsilonproteobacteria	Campylobacterales	Campylobacteraceae	Campylobacter	Campylobacter fetus	Campylobacter fetus subsp. venerealis NCTC 10354
GCA_000191565.1	Complete	2166384	992406	RA-GD	Bacteria	Bacteroidetes	Flavobacteriia	Flavobacteriales	Flavobacteriaceae	Riemerella	Riemerella anatipestifer	Riemerella anatipestifer RA-GD
GCA_002025185.1	Complete	2425237	34085	HXb2	Bacteria	Bacteroidetes	Flavobacteriia	Flavobacteriales	Flavobacteriaceae	Riemerella	Riemerella anatipestifer	UNIDENTIFIED
GCA_000295655.1	Complete	2309519	1228997	RA-CH-1	Bacteria	Bacteroidetes	Flavobacteriia	Flavobacteriales	Flavobacteriaceae	Riemerella	Riemerella anatipestifer	Riemerella anatipestifer RA-CH-1
GCA_000331695.1	Complete	2166321	1271752	RA-CH-2	Bacteria	Bacteroidetes	Flavobacteriia	Flavobacteriales	Flavobacteriaceae	Riemerella	Riemerella anatipestifer	Riemerella anatipestifer RA-CH-2
GCA_000252855.1	Complete	2164087	693978	ATCC 11845	Bacteria	Bacteroidetes	Flavobacteriia	Flavobacteriales	Flavobacteriaceae	Riemerella	Riemerella anatipestifer	Riemerella anatipestifer ATCC 11845 = DSM 15868
GCA_001611895.1	Complete	977304	28903	HB0801-P150	Bacteria	Tenericutes	Mollicutes	Mycoplasmatales	Mycoplasmataceae	Mycoplasma	Mycoplasma bovis	UNIDENTIFIED
GCA_000219375.1	Complete	948121	956483	Hubei-1	Bacteria	Tenericutes	Mollicutes	Mycoplasmatales	Mycoplasmataceae	Mycoplasma	Mycoplasma bovis	Mycoplasma bovis Hubei-1
GCA_000270525.1	Complete	991702	767465	HB0801	Bacteria	Tenericutes	Mollicutes	Mycoplasmatales	Mycoplasmataceae	Mycoplasma	Mycoplasma bovis	Mycoplasma bovis HB0801
GCA_001043135.1	Complete	990348	28903	NM 2012	Bacteria	Tenericutes	Mollicutes	Mycoplasmatales	Mycoplasmataceae	Mycoplasma	Mycoplasma bovis	UNIDENTIFIED
GCA_000183385.1	Complete	1003404	289397	PG45	Bacteria	Tenericutes	Mollicutes	Mycoplasmatales	Mycoplasmataceae	Mycoplasma	Mycoplasma bovis	Mycoplasma bovis PG45
GCA_000277165.1	Complete	1109804	1105094	Chernikova	Bacteria	Proteobacteria	Alphaproteobacteria	Rickettsiales	Rickettsiaceae	Rickettsia	Rickettsia prowazekii	Rickettsia prowazekii str. Chernikova
GCA_000277185.1	Complete	1111454	1105095	Katsinyian	Bacteria	Proteobacteria	Alphaproteobacteria	Rickettsiales	Rickettsiaceae	Rickettsia	Rickettsia prowazekii	Rickettsia prowazekii str. Katsinyian
GCA_000363905.1	Complete	1111520	1290427	NMRC Madrid E	Bacteria	Proteobacteria	Alphaproteobacteria	Rickettsiales	Rickettsiaceae	Rickettsia	Rickettsia prowazekii	Rickettsia prowazekii str. NMRC Madrid E
GCA_000022785.1	Complete	1111612	449216	Rp22	Bacteria	Proteobacteria	Alphaproteobacteria	Rickettsiales	Rickettsiaceae	Rickettsia	Rickettsia prowazekii	Rickettsia prowazekii str. Rp22
GCA_000367405.1	Complete	1109301	1290428	Breinl	Bacteria	Proteobacteria	Alphaproteobacteria	Rickettsiales	Rickettsiaceae	Rickettsia	Rickettsia prowazekii	Rickettsia prowazekii str. Breinl
GCA_000309565.2	Complete	2907892	1051650	12A	Bacteria	Firmicutes	Bacilli	Lactobacillales	Lactobacillaceae	Lactobacillus	Lactobacillus casei	Lactobacillus casei 12A
GCA_000829055.1	Complete	2952961	219334	ATCC 393	Bacteria	Firmicutes	Bacilli	Lactobacillales	Lactobacillaceae	Lactobacillus	Lactobacillus casei	Lactobacillus casei subsp. casei ATCC 393
GCA_000318035.1	Complete	3132096	1215914	W56	Bacteria	Firmicutes	Bacilli	Lactobacillales	Lactobacillaceae	Lactobacillus	Lactobacillus casei	Lactobacillus casei W56
GCA_000019245.3	Complete	2898456	498216	Zhang	Bacteria	Firmicutes	Bacilli	Lactobacillales	Lactobacillaceae	Lactobacillus	Lactobacillus casei	Lactobacillus casei str. Zhang
GCA_000194785.1	Complete	3077434	999378	LC2W	Bacteria	Firmicutes	Bacilli	Lactobacillales	Lactobacillaceae	Lactobacillus	Lactobacillus casei	Lactobacillus casei LC2W
GCA_001890425.1	Complete	8447336	384	Vaf-108	Bacteria	Proteobacteria	Alphaproteobacteria	Rhizobiales	Rhizobiaceae	Rhizobium	Rhizobium leguminosarum	UNIDENTIFIED
GCA_000517605.1	Complete	6903379	754523	WSM1689	Bacteria	Proteobacteria	Alphaproteobacteria	Rhizobiales	Rhizobiaceae	Rhizobium	Rhizobium leguminosarum	Rhizobium leguminosarum bv. trifolii WSM1689
GCA_002240185.1	Complete	6957630	387	BIHB 1148	Bacteria	Proteobacteria	Alphaproteobacteria	Rhizobiales	Rhizobiaceae	Rhizobium	Rhizobium leguminosarum	Rhizobium leguminosarum bv. viciae
GCA_000023185.1	Complete	7418122	395491	WSM1325	Bacteria	Proteobacteria	Alphaproteobacteria	Rhizobiales	Rhizobiaceae	Rhizobium	Rhizobium leguminosarum	Rhizobium leguminosarum bv. trifolii WSM1325
GCA_002953715.1	Complete	7788085	384	Norway	Bacteria	Proteobacteria	Alphaproteobacteria	Rhizobiales	Rhizobiaceae	Rhizobium	Rhizobium leguminosarum	UNIDENTIFIED
GCA_001481635.1	Complete	2217426	2285	NG05B_CO5_07	Archaea	Crenarchaeota	Thermoprotei	Sulfolobales	Sulfolobaceae	Sulfolobus	Sulfolobus acidocaldarius	UNIDENTIFIED
GCA_002215485.1	Complete	2286709	2285	Y14 16-22	Archaea	Crenarchaeota	Thermoprotei	Sulfolobales	Sulfolobaceae	Sulfolobus	Sulfolobus acidocaldarius	UNIDENTIFIED
GCA_002215565.1	Complete	2225849	2285	DG1	Archaea	Crenarchaeota	Thermoprotei	Sulfolobales	Sulfolobaceae	Sulfolobus	Sulfolobus acidocaldarius	UNIDENTIFIED
GCA_002215445.1	Complete	2270336	2285	Y14 20-20	Archaea	Crenarchaeota	Thermoprotei	Sulfolobales	Sulfolobaceae	Sulfolobus	Sulfolobus acidocaldarius	UNIDENTIFIED
GCA_000012285.1	Complete	2225959	330779	DSM 639	Archaea	Crenarchaeota	Thermoprotei	Sulfolobales	Sulfolobaceae	Sulfolobus	Sulfolobus acidocaldarius	Sulfolobus acidocaldarius DSM 639
GCA_000008685.2	Complete	1521208	224326	B31	Bacteria	Spirochaetes	Spirochaetia	Spirochaetales	Borreliaceae	Borreliella	Borreliella burgdorferi	Borrelia burgdorferi B31
GCA_002151465.1	Complete	1288112	139	PAli	Bacteria	Spirochaetes	Spirochaetia	Spirochaetales	Borreliaceae	Borreliella	Borreliella burgdorferi	UNIDENTIFIED
GCA_000021405.1	Complete	1345494	445985	ZS7	Bacteria	Spirochaetes	Spirochaetia	Spirochaetales	Borreliaceae	Borreliella	Borreliella burgdorferi	Borrelia burgdorferi ZS7
GCA_000769595.1	Complete	1462968	139	B31	Bacteria	Spirochaetes	Spirochaetia	Spirochaetales	Borreliaceae	Borreliella	Borreliella burgdorferi	UNIDENTIFIED
GCA_002151505.1	Complete	1341182	139	B31_NRZ	Bacteria	Spirochaetes	Spirochaetia	Spirochaetales	Borreliaceae	Borreliella	Borreliella burgdorferi	UNIDENTIFIED
GCA_000590475.1	Complete	4731359	316	28a24	Bacteria	Proteobacteria	Gammaproteobacteria	Pseudomonadales	Pseudomonadaceae	Pseudomonas	Pseudomonas stutzeri	UNIDENTIFIED
GCA_000013785.1	Complete	4567418	379731	A1501	Bacteria	Proteobacteria	Gammaproteobacteria	Pseudomonadales	Pseudomonadaceae	Pseudomonas	Pseudomonas stutzeri	Pseudomonas stutzeri A1501
GCA_000267545.1	Complete	4709064	1196835	CCUG 29243	Bacteria	Proteobacteria	Gammaproteobacteria	Pseudomonadales	Pseudomonadaceae	Pseudomonas	Pseudomonas stutzeri	Pseudomonas stutzeri CCUG 29243
GCA_000661915.1	Complete	4833395	316	19SMN4	Bacteria	Proteobacteria	Gammaproteobacteria	Pseudomonadales	Pseudomonadaceae	Pseudomonas	Pseudomonas stutzeri	UNIDENTIFIED
GCA_001038645.1	Complete	4650155	316	SLG510A3-8	Bacteria	Proteobacteria	Gammaproteobacteria	Pseudomonadales	Pseudomonadaceae	Pseudomonas	Pseudomonas stutzeri	UNIDENTIFIED
GCA_001518855.1	Complete	5132711	624	FORC_011	Bacteria	Proteobacteria	Gammaproteobacteria	Enterobacterales	Enterobacteriaceae	Shigella	Shigella sonnei	UNIDENTIFIED
GCA_002224465.1	Complete	4929151	624	2015C-3807	Bacteria	Proteobacteria	Gammaproteobacteria	Enterobacterales	Enterobacteriaceae	Shigella	Shigella sonnei	UNIDENTIFIED
GCA_002142635.1	Complete	4935567	624	2015AM-1099	Bacteria	Proteobacteria	Gammaproteobacteria	Enterobacterales	Enterobacteriaceae	Shigella	Shigella sonnei	UNIDENTIFIED
GCA_002224625.1	Complete	4949228	624	2015C-3566	Bacteria	Proteobacteria	Gammaproteobacteria	Enterobacterales	Enterobacteriaceae	Shigella	Shigella sonnei	UNIDENTIFIED
GCA_002950395.1	Complete	4994001	624	ATCC 29930	Bacteria	Proteobacteria	Gammaproteobacteria	Enterobacterales	Enterobacteriaceae	Shigella	Shigella sonnei	UNIDENTIFIED
GCA_000576085.2	Complete	2721810	364410	NIH3.1	Bacteria	Proteobacteria	Alphaproteobacteria	Rhodospirillales	Acetobacteraceae	Granulibacter	Granulibacter bethesdensis	UNIDENTIFIED
GCA_001889545.1	Complete	2738877	364410	NIH8.1	Bacteria	Proteobacteria	Alphaproteobacteria	Rhodospirillales	Acetobacteraceae	Granulibacter	Granulibacter bethesdensis	UNIDENTIFIED
GCA_000576185.2	Complete	2742670	364410	NIH2.1	Bacteria	Proteobacteria	Alphaproteobacteria	Rhodospirillales	Acetobacteraceae	Granulibacter	Granulibacter bethesdensis	UNIDENTIFIED
GCA_000576145.2	Complete	2729888	1052095	CGDNIH4	Bacteria	Proteobacteria	Alphaproteobacteria	Rhodospirillales	Acetobacteraceae	Granulibacter	Granulibacter bethesdensis	Granulibacter bethesdensis CGDNIH4
GCA_001889485.1	Complete	2709750	364410	NIH5.1	Bacteria	Proteobacteria	Alphaproteobacteria	Rhodospirillales	Acetobacteraceae	Granulibacter	Granulibacter bethesdensis	UNIDENTIFIED
GCA_002893865.1	Complete	5821717	680	151112C	Bacteria	Proteobacteria	Gammaproteobacteria	Vibrionales	Vibrionaceae	Vibrio	Vibrio campbellii	UNIDENTIFIED
GCA_002906455.1	Complete	6171067	680	BoB-90	Bacteria	Proteobacteria	Gammaproteobacteria	Vibrionales	Vibrionaceae	Vibrio	Vibrio campbellii	UNIDENTIFIED
GCA_000464435.1	Complete	6031829	338187	ATCC BAA-1116	Bacteria	Proteobacteria	Gammaproteobacteria	Vibrionales	Vibrionaceae	Vibrio	Vibrio campbellii	Vibrio campbellii ATCC BAA-1116
GCA_002906475.1	Complete	5425575	680	BoB-53	Bacteria	Proteobacteria	Gammaproteobacteria	Vibrionales	Vibrionaceae	Vibrio	Vibrio campbellii	UNIDENTIFIED
GCA_002142655.1	Complete	6124368	680	LA16-V1	Bacteria	Proteobacteria	Gammaproteobacteria	Vibrionales	Vibrionaceae	Vibrio	Vibrio campbellii	UNIDENTIFIED
GCA_000015985.1	Complete	4489380	349101	-	Bacteria	Proteobacteria	Alphaproteobacteria	Rhodobacterales	Rhodobacteraceae	Rhodobacter	Rhodobacter sphaeroides	Rhodobacter sphaeroides ATCC 17029
GCA_001576595.1	Complete	4666565	1063	MBTLJ-8	Bacteria	Proteobacteria	Alphaproteobacteria	Rhodobacterales	Rhodobacteraceae	Rhodobacter	Rhodobacter sphaeroides	UNIDENTIFIED
GCA_002706325.1	Complete	4650063	1063	MBTLJ-20	Bacteria	Proteobacteria	Alphaproteobacteria	Rhodobacterales	Rhodobacteraceae	Rhodobacter	Rhodobacter sphaeroides	UNIDENTIFIED
GCA_000012905.2	Complete	4602977	272943	-	Bacteria	Proteobacteria	Alphaproteobacteria	Rhodobacterales	Rhodobacteraceae	Rhodobacter	Rhodobacter sphaeroides	Rhodobacter sphaeroides 2.4.1
GCA_000273405.1	Complete	4628173	272943	2.4.1	Bacteria	Proteobacteria	Alphaproteobacteria	Rhodobacterales	Rhodobacteraceae	Rhodobacter	Rhodobacter sphaeroides	Rhodobacter sphaeroides 2.4.1
GCA_002741845.1	Complete	1362779	47466	Izh-4	Bacteria	Spirochaetes	Spirochaetia	Spirochaetales	Borreliaceae	Borrelia	Borrelia miyamotoi	UNIDENTIFIED
GCA_002741805.1	Complete	1428106	47466	Izh-16	Bacteria	Spirochaetes	Spirochaetia	Spirochaetales	Borreliaceae	Borrelia	Borrelia miyamotoi	UNIDENTIFIED
GCA_002741765.1	Complete	1332077	47466	Yekat-6	Bacteria	Spirochaetes	Spirochaetia	Spirochaetales	Borreliaceae	Borrelia	Borrelia miyamotoi	UNIDENTIFIED
GCA_000807295.1	Complete	907293	47466	CT14D4	Bacteria	Spirochaetes	Spirochaetia	Spirochaetales	Borreliaceae	Borrelia	Borrelia miyamotoi	UNIDENTIFIED
GCA_002741825.1	Complete	1420615	47466	Izh-14	Bacteria	Spirochaetes	Spirochaetia	Spirochaetales	Borreliaceae	Borrelia	Borrelia miyamotoi	UNIDENTIFIED
GCA_000010365.1	Complete	159662	387662	PV	Bacteria	Proteobacteria	Gammaproteobacteria	Oceanospirillales	Halomonadaceae	Candidatus Carsonella	Candidatus Carsonella ruddii	Candidatus Carsonella ruddii PV
GCA_000287275.1	Complete	166163	1202538	HC	Bacteria	Proteobacteria	Gammaproteobacteria	Oceanospirillales	Halomonadaceae	Candidatus Carsonella	Candidatus Carsonella ruddii	Candidatus Carsonella ruddii HC isolate Thao2000
GCA_000287235.1	Complete	162589	1202536	CE	Bacteria	Proteobacteria	Gammaproteobacteria	Oceanospirillales	Halomonadaceae	Candidatus Carsonella	Candidatus Carsonella ruddii	Candidatus Carsonella ruddii CE isolate Thao2000
GCA_000441575.1	Complete	174014	667013	DC	Bacteria	Proteobacteria	Gammaproteobacteria	Oceanospirillales	Halomonadaceae	Candidatus Carsonella	Candidatus Carsonella ruddii	Candidatus Carsonella ruddii DC
GCA_002786955.1	Complete	174004	114186	BT	Bacteria	Proteobacteria	Gammaproteobacteria	Oceanospirillales	Halomonadaceae	Candidatus Carsonella	Candidatus Carsonella ruddii	UNIDENTIFIED
GCA_001618485.1	Complete	3884697	328971	NVSL S 818	Bacteria	Spirochaetes	Spirochaetia	UNIDENTIFIED	Leptospiraceae	Leptospira	Leptospira borgpetersenii	Leptospira borgpetersenii serovar Hardjo
GCA_001618565.1	Complete	3949086	328971	BK-9	Bacteria	Spirochaetes	Spirochaetia	UNIDENTIFIED	Leptospiraceae	Leptospira	Leptospira borgpetersenii	Leptospira borgpetersenii serovar Hardjo
GCA_001618585.1	Complete	3932487	328971	NVSL S 1343	Bacteria	Spirochaetes	Spirochaetia	UNIDENTIFIED	Leptospiraceae	Leptospira	Leptospira borgpetersenii	Leptospira borgpetersenii serovar Hardjo
GCA_001652525.2	Complete	3912599	1141102	4E	Bacteria	Spirochaetes	Spirochaetia	UNIDENTIFIED	Leptospiraceae	Leptospira	Leptospira borgpetersenii	Leptospira borgpetersenii str. 4E
GCA_000013945.1	Complete	3931782	355276	L550	Bacteria	Spirochaetes	Spirochaetia	UNIDENTIFIED	Leptospiraceae	Leptospira	Leptospira borgpetersenii	Leptospira borgpetersenii serovar Hardjo-bovis str. L550
GCA_002846995.1	Complete	4962430	1089444	PPO 9019	Bacteria	Proteobacteria	Gammaproteobacteria	Enterobacterales	Pectobacteriaceae	Dickeya	Dickeya solani	UNIDENTIFIED
GCA_002846975.1	Complete	4919812	1231725	D s0432-1	Bacteria	Proteobacteria	Gammaproteobacteria	Enterobacterales	Pectobacteriaceae	Dickeya	Dickeya solani	Dickeya solani D s0432-1
GCA_000365285.1	Complete	4935237	1224151	MK10	Bacteria	Proteobacteria	Gammaproteobacteria	Enterobacterales	Pectobacteriaceae	Dickeya	Dickeya solani	Dickeya solani MK10
GCA_000758345.1	Complete	5052868	1089444	ND14b	Bacteria	Proteobacteria	Gammaproteobacteria	Enterobacterales	Pectobacteriaceae	Dickeya	Dickeya solani	UNIDENTIFIED
GCA_000511285.2	Complete	4922468	1240086	RNS 08.23.3.1.A	Bacteria	Proteobacteria	Gammaproteobacteria	Enterobacterales	Pectobacteriaceae	Dickeya	Dickeya solani	Dickeya solani RNS 08.23.3.1.A
GCA_000498655.1	Complete	2163236	627343	CP4 = NRRL B-14023	Bacteria	Proteobacteria	Alphaproteobacteria	Sphingomonadales	Sphingomonadaceae	Zymomonas	Zymomonas mobilis	Zymomonas mobilis subsp. mobilis str. CP4 = NRRL B-14023
GCA_002158845.1	Complete	2045798	120045	NRRL B-1960	Bacteria	Proteobacteria	Alphaproteobacteria	Sphingomonadales	Sphingomonadaceae	Zymomonas	Zymomonas mobilis	Zymomonas mobilis subsp. mobilis
GCA_000576165.1	Complete	2147181	627343	CP4 = NRRL B-14023	Bacteria	Proteobacteria	Alphaproteobacteria	Sphingomonadales	Sphingomonadaceae	Zymomonas	Zymomonas mobilis	Zymomonas mobilis subsp. mobilis str. CP4 = NRRL B-14023
GCA_000007105.1	Complete	2056363	264203	ZM4	Bacteria	Proteobacteria	Alphaproteobacteria	Sphingomonadales	Sphingomonadaceae	Zymomonas	Zymomonas mobilis	Zymomonas mobilis subsp. mobilis ZM4 = ATCC 31821
GCA_000024245.1	Complete	2223520	622759	NCIMB 11163	Bacteria	Proteobacteria	Alphaproteobacteria	Sphingomonadales	Sphingomonadaceae	Zymomonas	Zymomonas mobilis	Zymomonas mobilis subsp. mobilis NCIMB 11163
GCA_001558755.2	Complete	6886958	85698	FDAARGOS_147	Bacteria	Proteobacteria	Betaproteobacteria	Burkholderiales	Alcaligenaceae	Achromobacter	Achromobacter xylosoxidans	UNIDENTIFIED
GCA_001559195.2	Complete	6268754	85698	FDAARGOS_150	Bacteria	Proteobacteria	Betaproteobacteria	Burkholderiales	Alcaligenaceae	Achromobacter	Achromobacter xylosoxidans	UNIDENTIFIED
GCA_000508285.1	Complete	6683584	1216976	NBRC 15126 = ATCC 27061	Bacteria	Proteobacteria	Betaproteobacteria	Burkholderiales	Alcaligenaceae	Achromobacter	Achromobacter xylosoxidans	Achromobacter xylosoxidans NBRC 15126 = ATCC 27061
GCA_001457475.1	Complete	6813182	85698	NCTC10807	Bacteria	Proteobacteria	Betaproteobacteria	Burkholderiales	Alcaligenaceae	Achromobacter	Achromobacter xylosoxidans	UNIDENTIFIED
GCA_001051055.1	Complete	5876049	85698	MN001	Bacteria	Proteobacteria	Betaproteobacteria	Burkholderiales	Alcaligenaceae	Achromobacter	Achromobacter xylosoxidans	UNIDENTIFIED
GCA_002763915.1	Complete	2643576	860	KCOM 1262	Bacteria	Fusobacteria	Fusobacteriia	Fusobacteriales	Fusobacteriaceae	Fusobacterium	Fusobacterium periodonticum	UNIDENTIFIED
GCA_002763815.1	Complete	2273832	860	KCOM 2305	Bacteria	Fusobacteria	Fusobacteriia	Fusobacteriales	Fusobacteriaceae	Fusobacterium	Fusobacterium periodonticum	UNIDENTIFIED
GCA_002763875.1	Complete	2477385	860	KCOM 2555	Bacteria	Fusobacteria	Fusobacteriia	Fusobacteriales	Fusobacteriaceae	Fusobacterium	Fusobacterium periodonticum	UNIDENTIFIED
GCA_002763595.1	Complete	2222370	860	KCOM 1283	Bacteria	Fusobacteria	Fusobacteriia	Fusobacteriales	Fusobacteriaceae	Fusobacterium	Fusobacterium periodonticum	UNIDENTIFIED
GCA_002763625.1	Complete	2372880	860	KCOM 1261	Bacteria	Fusobacteria	Fusobacteriia	Fusobacteriales	Fusobacteriaceae	Fusobacterium	Fusobacterium periodonticum	UNIDENTIFIED
GCA_000831265.1	Complete	6383492	1299326	662	Bacteria	Actinobacteria	Actinobacteria	Corynebacteriales	Mycobacteriaceae	Mycobacterium	Mycobacterium kansasii	Mycobacterium kansasii 662
GCA_000157895.2	Complete	6577228	557599	ATCC 12478	Bacteria	Actinobacteria	Actinobacteria	Corynebacteriales	Mycobacteriaceae	Mycobacterium	Mycobacterium kansasii	Mycobacterium kansasii ATCC 12478
GCA_002085795.1	Complete	6421364	1768	10MK	Bacteria	Actinobacteria	Actinobacteria	Corynebacteriales	Mycobacteriaceae	Mycobacterium	Mycobacterium kansasii	UNIDENTIFIED
GCA_000831305.1	Complete	6402301	1299328	824	Bacteria	Actinobacteria	Actinobacteria	Corynebacteriales	Mycobacteriaceae	Mycobacterium	Mycobacterium kansasii	Mycobacterium kansasii 824
GCA_002085835.1	Complete	6463923	1768	9MK	Bacteria	Actinobacteria	Actinobacteria	Corynebacteriales	Mycobacteriaceae	Mycobacterium	Mycobacterium kansasii	UNIDENTIFIED
GCA_900094615.1	Complete	2033361	1624	LPM01	Bacteria	Firmicutes	Bacilli	Lactobacillales	Lactobacillaceae	Lactobacillus	Lactobacillus salivarius	UNIDENTIFIED
GCA_000143435.1	Complete	2136138	712961	CECT 5713	Bacteria	Firmicutes	Bacilli	Lactobacillales	Lactobacillaceae	Lactobacillus	Lactobacillus salivarius	Lactobacillus salivarius CECT 5713
GCA_000008925.1	Complete	2133977	362948	UCC118	Bacteria	Firmicutes	Bacilli	Lactobacillales	Lactobacillaceae	Lactobacillus	Lactobacillus salivarius	Lactobacillus salivarius UCC118
GCA_002735985.1	Complete	2049688	1624	BCRC 12574	Bacteria	Firmicutes	Bacilli	Lactobacillales	Lactobacillaceae	Lactobacillus	Lactobacillus salivarius	UNIDENTIFIED
GCA_000758365.1	Complete	2320461	1624	JCM1046	Bacteria	Firmicutes	Bacilli	Lactobacillales	Lactobacillaceae	Lactobacillus	Lactobacillus salivarius	UNIDENTIFIED
GCA_002591255.1	Complete	3312764	36855	FDAARGOS_420	Bacteria	Proteobacteria	Alphaproteobacteria	Rhizobiales	Brucellaceae	Brucella	Brucella canis	UNIDENTIFIED
GCA_001715445.1	Complete	3313885	36855	2009013648	Bacteria	Proteobacteria	Alphaproteobacteria	Rhizobiales	Brucellaceae	Brucella	Brucella canis	UNIDENTIFIED
GCA_001715365.1	Complete	3307321	36855	2009004498	Bacteria	Proteobacteria	Alphaproteobacteria	Rhizobiales	Brucellaceae	Brucella	Brucella canis	UNIDENTIFIED
GCA_001715405.1	Complete	3277586	36855	2010009751	Bacteria	Proteobacteria	Alphaproteobacteria	Rhizobiales	Brucellaceae	Brucella	Brucella canis	UNIDENTIFIED
GCA_000691585.1	Complete	3310315	36855	SVA13	Bacteria	Proteobacteria	Alphaproteobacteria	Rhizobiales	Brucellaceae	Brucella	Brucella canis	UNIDENTIFIED
GCA_000011785.1	Complete	2012878	205914	129PT	Bacteria	Proteobacteria	Gammaproteobacteria	Pasteurellales	Pasteurellaceae	Histophilus	Histophilus somni	Haemophilus somnus 129PT
GCA_002162295.1	Complete	2183430	731	USDA-ARS-USMARC-63374	Bacteria	Proteobacteria	Gammaproteobacteria	Pasteurellales	Pasteurellaceae	Histophilus	Histophilus somni	UNIDENTIFIED
GCA_002162275.1	Complete	2110610	731	USDA-ARS-USMARC-63373	Bacteria	Proteobacteria	Gammaproteobacteria	Pasteurellales	Pasteurellaceae	Histophilus	Histophilus somni	UNIDENTIFIED
GCA_002162235.1	Complete	2183439	731	USDA-ARS-USMARC-63369	Bacteria	Proteobacteria	Gammaproteobacteria	Pasteurellales	Pasteurellaceae	Histophilus	Histophilus somni	UNIDENTIFIED
GCA_002162215.1	Complete	2183505	731	USDA-ARS-USMARC-63368	Bacteria	Proteobacteria	Gammaproteobacteria	Pasteurellales	Pasteurellaceae	Histophilus	Histophilus somni	UNIDENTIFIED
GCA_000253335.1	Complete	2217184	1048332	CCHSS3	Bacteria	Firmicutes	Bacilli	Lactobacillales	Streptococcaceae	Streptococcus	Streptococcus salivarius	Streptococcus salivarius CCHSS3
GCA_000305335.2	Complete	2179563	1046629	57.I	Bacteria	Firmicutes	Bacilli	Lactobacillales	Streptococcaceae	Streptococcus	Streptococcus salivarius	Streptococcus salivarius 57.I
GCA_002094955.1	Complete	2108274	1304	ATCC 27945	Bacteria	Firmicutes	Bacilli	Lactobacillales	Streptococcaceae	Streptococcus	Streptococcus salivarius	UNIDENTIFIED
GCA_002094975.1	Complete	2326348	1304	ATCC 25975	Bacteria	Firmicutes	Bacilli	Lactobacillales	Streptococcaceae	Streptococcus	Streptococcus salivarius	UNIDENTIFIED
GCA_000253315.1	Complete	2210574	347253	JIM8777	Bacteria	Firmicutes	Bacilli	Lactobacillales	Streptococcaceae	Streptococcus	Streptococcus salivarius	Streptococcus salivarius JIM8777
GCA_000292915.1	Complete	6467321	1009846	GG4	Bacteria	Proteobacteria	Betaproteobacteria	Burkholderiales	Burkholderiaceae	Burkholderia	Burkholderia cepacia	Burkholderia cepacia GG4
GCA_000701165.2	Complete	8481212	1395570	JBK9	Bacteria	Proteobacteria	Betaproteobacteria	Burkholderiales	Burkholderiaceae	Burkholderia	Burkholderia cepacia	Burkholderia cepacia JBK9
GCA_000755805.1	Complete	8147114	292	DDS 7H-2	Bacteria	Proteobacteria	Betaproteobacteria	Burkholderiales	Burkholderiaceae	Burkholderia	Burkholderia cepacia	UNIDENTIFIED
GCA_002209085.1	Complete	8569715	292	FDAARGOS_345	Bacteria	Proteobacteria	Betaproteobacteria	Burkholderiales	Burkholderiaceae	Burkholderia	Burkholderia cepacia	UNIDENTIFIED
GCA_001718395.1	Complete	7337382	292	INT3-BP177	Bacteria	Proteobacteria	Betaproteobacteria	Burkholderiales	Burkholderiaceae	Burkholderia	Burkholderia cepacia	UNIDENTIFIED
GCA_001688685.2	Complete	2044771	1598	I49	Bacteria	Firmicutes	Bacilli	Lactobacillales	Lactobacillaceae	Lactobacillus	Lactobacillus reuteri	UNIDENTIFIED
GCA_001046835.1	Complete	1993967	1598	IRT	Bacteria	Firmicutes	Bacilli	Lactobacillales	Lactobacillaceae	Lactobacillus	Lactobacillus reuteri	UNIDENTIFIED
GCA_000010005.1	Complete	2039414	557433	JCM 1112	Bacteria	Firmicutes	Bacilli	Lactobacillales	Lactobacillaceae	Lactobacillus	Lactobacillus reuteri	Lactobacillus reuteri JCM 1112
GCA_000410995.1	Complete	2093275	1340495	I5007	Bacteria	Firmicutes	Bacilli	Lactobacillales	Lactobacillaceae	Lactobacillus	Lactobacillus reuteri	Lactobacillus reuteri I5007
GCA_001618905.1	Complete	2234097	1598	ZLR003	Bacteria	Firmicutes	Bacilli	Lactobacillales	Lactobacillaceae	Lactobacillus	Lactobacillus reuteri	UNIDENTIFIED
GCA_001267255.1	Complete	2294397	1697053	D3318	Bacteria	Proteobacteria	Gammaproteobacteria	Pseudomonadales	Pseudomonadaceae	Oblitimonas	Oblitimonas alkaliphila	UNIDENTIFIED
GCA_001267295.1	Complete	2377259	1697053	E1148	Bacteria	Proteobacteria	Gammaproteobacteria	Pseudomonadales	Pseudomonadaceae	Oblitimonas	Oblitimonas alkaliphila	UNIDENTIFIED
GCA_001267275.1	Complete	2391994	1697053	E1086	Bacteria	Proteobacteria	Gammaproteobacteria	Pseudomonadales	Pseudomonadaceae	Oblitimonas	Oblitimonas alkaliphila	UNIDENTIFIED
GCA_001267175.1	Complete	2494031	1697053	B4199	Bacteria	Proteobacteria	Gammaproteobacteria	Pseudomonadales	Pseudomonadaceae	Oblitimonas	Oblitimonas alkaliphila	UNIDENTIFIED
GCA_001267215.1	Complete	2312033	1697053	C6918	Bacteria	Proteobacteria	Gammaproteobacteria	Pseudomonadales	Pseudomonadaceae	Oblitimonas	Oblitimonas alkaliphila	UNIDENTIFIED
GCA_000816045.1	Complete	4532364	1427366	EC1	Bacteria	Proteobacteria	Gammaproteobacteria	Enterobacterales	Pectobacteriaceae	Dickeya	Dickeya zeae	Dickeya zeae EC1
GCA_000406045.1	Complete	4701772	1223567	CSL RW192	Bacteria	Proteobacteria	Gammaproteobacteria	Enterobacterales	Pectobacteriaceae	Dickeya	Dickeya zeae	Dickeya zeae CSL RW192
GCA_000400525.1	Complete	4557062	1224147	NCPPB 3532	Bacteria	Proteobacteria	Gammaproteobacteria	Enterobacterales	Pectobacteriaceae	Dickeya	Dickeya zeae	Dickeya zeae NCPPB 3532
GCA_002887555.1	Complete	4740052	204042	MS2	Bacteria	Proteobacteria	Gammaproteobacteria	Enterobacterales	Pectobacteriaceae	Dickeya	Dickeya zeae	UNIDENTIFIED
GCA_000025065.1	Complete	4818394	590409	Ech586	Bacteria	Proteobacteria	Gammaproteobacteria	Enterobacterales	Pectobacteriaceae	Dickeya	Dickeya zeae	Dickeya zeae Ech586
GCA_001723565.1	Complete	5692821	54291	18	Bacteria	Proteobacteria	Gammaproteobacteria	Enterobacterales	Enterobacteriaceae	Raoultella	Raoultella ornithinolytica	UNIDENTIFIED
GCA_002214825.1	Complete	5944351	54291	Ro24724	Bacteria	Proteobacteria	Gammaproteobacteria	Enterobacterales	Enterobacteriaceae	Raoultella	Raoultella ornithinolytica	UNIDENTIFIED
GCA_001455225.1	Complete	5785503	54291	Yangling I2	Bacteria	Proteobacteria	Gammaproteobacteria	Enterobacterales	Enterobacteriaceae	Raoultella	Raoultella ornithinolytica	UNIDENTIFIED
GCA_002635365.1	Complete	6040823	54291	FDAARGOS_431	Bacteria	Proteobacteria	Gammaproteobacteria	Enterobacterales	Enterobacteriaceae	Raoultella	Raoultella ornithinolytica	UNIDENTIFIED
GCA_000367425.1	Complete	5398151	1286170	B6	Bacteria	Proteobacteria	Gammaproteobacteria	Enterobacterales	Enterobacteriaceae	Raoultella	Raoultella ornithinolytica	Raoultella ornithinolytica B6
GCA_000161415.1	Complete	5841497	526998	Rock1-4	Bacteria	Firmicutes	Bacilli	Bacillales	Bacillaceae	Bacillus	Bacillus mycoides	Bacillus mycoides Rock1-4
GCA_000018825.1	Complete	5872743	315730	KBAB4	Bacteria	Firmicutes	Bacilli	Bacillales	Bacillaceae	Bacillus	Bacillus mycoides	Bacillus mycoides KBAB4
GCA_000742855.1	Complete	5675302	1405	219298	Bacteria	Firmicutes	Bacilli	Bacillales	Bacillaceae	Bacillus	Bacillus mycoides	UNIDENTIFIED
GCA_002104575.1	Complete	6558090	1405	Gnyt1	Bacteria	Firmicutes	Bacilli	Bacillales	Bacillaceae	Bacillus	Bacillus mycoides	UNIDENTIFIED
GCA_000832885.1	Complete	5676963	1405	BTZ	Bacteria	Firmicutes	Bacilli	Bacillales	Bacillaceae	Bacillus	Bacillus mycoides	UNIDENTIFIED
GCA_002219285.1	Complete	6133600	222805	DSM 44623	Bacteria	Actinobacteria	Actinobacteria	Corynebacteriales	Mycobacteriaceae	Mycobacterium	Mycobacterium chimaera	UNIDENTIFIED
GCA_001750065.2	Complete	6330036	222805	AH16	Bacteria	Actinobacteria	Actinobacteria	Corynebacteriales	Mycobacteriaceae	Mycobacterium	Mycobacterium chimaera	UNIDENTIFIED
GCA_002240155.1	Complete	5938632	222805	SJ42	Bacteria	Actinobacteria	Actinobacteria	Corynebacteriales	Mycobacteriaceae	Mycobacterium	Mycobacterium chimaera	UNIDENTIFIED
GCA_002219245.1	Complete	6533653	222805	ZUERICH-2	Bacteria	Actinobacteria	Actinobacteria	Corynebacteriales	Mycobacteriaceae	Mycobacterium	Mycobacterium chimaera	UNIDENTIFIED
GCA_002219265.1	Complete	6379602	222805	ZUERICH-1	Bacteria	Actinobacteria	Actinobacteria	Corynebacteriales	Mycobacteriaceae	Mycobacterium	Mycobacterium chimaera	UNIDENTIFIED
GCA_000508005.1	Complete	1105101	1427370	DBDeUG	Bacteria	Chlamydiae	Chlamydiia	Chlamydiales	Chlamydiaceae	Chlamydia	Chlamydia pecorum	Chlamydia pecorum DBDeUG
GCA_000508065.1	Complete	1105640	1427371	VR629	Bacteria	Chlamydiae	Chlamydiia	Chlamydiales	Chlamydiaceae	Chlamydia	Chlamydia pecorum	Chlamydia pecorum VR629
GCA_000470765.1	Complete	1104552	1234367	PV3056/3	Bacteria	Chlamydiae	Chlamydiia	Chlamydiales	Chlamydiaceae	Chlamydia	Chlamydia pecorum	Chlamydia pecorum PV3056/3
GCA_000508045.1	Complete	1105305	1427369	MC/MarsBar	Bacteria	Chlamydiae	Chlamydiia	Chlamydiales	Chlamydiaceae	Chlamydia	Chlamydia pecorum	Chlamydia pecorum MC/MarsBar
GCA_000470805.1	Complete	1106534	1234368	W73	Bacteria	Chlamydiae	Chlamydiia	Chlamydiales	Chlamydiaceae	Chlamydia	Chlamydia pecorum	Chlamydia pecorum W73
GCA_000175535.1	Complete	1088736	658600	MopnTet14	Bacteria	Chlamydiae	Chlamydiia	Chlamydiales	Chlamydiaceae	Chlamydia	Chlamydia muridarum	Chlamydia muridarum MopnTet14
GCA_000830965.1	Complete	1072952	1434773	CM972	Bacteria	Chlamydiae	Chlamydiia	Chlamydiales	Chlamydiaceae	Chlamydia	Chlamydia muridarum	Chlamydia muridarum str. Nigg CM972
GCA_000830945.1	Complete	1072951	1434770	Nigg3 CMUT3-5	Bacteria	Chlamydiae	Chlamydiia	Chlamydiales	Chlamydiaceae	Chlamydia	Chlamydia muridarum	Chlamydia muridarum str. Nigg3 CMUT3-5
GCA_000767445.1	Complete	1072952	83560	Nigg3	Bacteria	Chlamydiae	Chlamydiia	Chlamydiales	Chlamydiaceae	Chlamydia	Chlamydia muridarum	UNIDENTIFIED
GCA_000767405.1	Complete	1072952	83560	Nigg3	Bacteria	Chlamydiae	Chlamydiia	Chlamydiales	Chlamydiaceae	Chlamydia	Chlamydia muridarum	UNIDENTIFIED
GCA_002214225.1	Complete	1933822	1089433	FSC772	Bacteria	Proteobacteria	Gammaproteobacteria	Thiotrichales	Francisellaceae	Francisella	Francisella noatunensis	Francisella noatunensis subsp. noatunensis FSC772
GCA_001885275.1	Complete	1854333	299583	F1	Bacteria	Proteobacteria	Gammaproteobacteria	Thiotrichales	Francisellaceae	Francisella	Francisella noatunensis	Francisella noatunensis subsp. orientalis
GCA_001042545.2	Complete	1862323	1449091	FNO24	Bacteria	Proteobacteria	Gammaproteobacteria	Thiotrichales	Francisellaceae	Francisella	Francisella noatunensis	Francisella noatunensis subsp. orientalis FNO24
GCA_000505725.1	Complete	1858987	1356861	LADL--07-285A	Bacteria	Proteobacteria	Gammaproteobacteria	Thiotrichales	Francisellaceae	Francisella	Francisella noatunensis	Francisella noatunensis subsp. orientalis LADL--07-285A
GCA_001042525.2	Complete	1862215	1390363	FNO12	Bacteria	Proteobacteria	Gammaproteobacteria	Thiotrichales	Francisellaceae	Francisella	Francisella noatunensis	Francisella noatunensis subsp. orientalis FNO12
GCA_000252975.1	Complete	2928879	881621	PAM 55	Bacteria	Firmicutes	Bacilli	Bacillales	Listeriaceae	Listeria	Listeria ivanovii	Listeria ivanovii subsp. ivanovii PAM 55
GCA_000763495.1	Complete	3045035	202752	WSLC 30151	Bacteria	Firmicutes	Bacilli	Bacillales	Listeriaceae	Listeria	Listeria ivanovii	Listeria ivanovii subsp. londoniensis
GCA_000763515.1	Complete	2919548	202751	WSLC 3010	Bacteria	Firmicutes	Bacilli	Bacillales	Listeriaceae	Listeria	Listeria ivanovii	Listeria ivanovii subsp. ivanovii
GCA_000183925.1	Complete	3133385	702454	FSL F6-596	Bacteria	Firmicutes	Bacilli	Bacillales	Listeriaceae	Listeria	Listeria ivanovii	Listeria ivanovii FSL F6-596
GCA_900187025.1	Complete	2919550	202751	NCTC11846	Bacteria	Firmicutes	Bacilli	Bacillales	Listeriaceae	Listeria	Listeria ivanovii	Listeria ivanovii subsp. ivanovii
GCA_000632815.1	Complete	1172721	1249651	Heartland	Bacteria	Proteobacteria	Alphaproteobacteria	Rickettsiales	Anaplasmataceae	Ehrlichia	Ehrlichia chaffeensis	Ehrlichia chaffeensis str. Heartland
GCA_000632945.1	Complete	1174357	1249656	Wakulla	Bacteria	Proteobacteria	Alphaproteobacteria	Rickettsiales	Anaplasmataceae	Ehrlichia	Ehrlichia chaffeensis	Ehrlichia chaffeensis str. Wakulla
GCA_000632905.1	Complete	1175197	1249654	Osceola	Bacteria	Proteobacteria	Alphaproteobacteria	Rickettsiales	Anaplasmataceae	Ehrlichia	Ehrlichia chaffeensis	Ehrlichia chaffeensis str. Osceola
GCA_000632965.1	Complete	1170935	1249650	West Paces	Bacteria	Proteobacteria	Alphaproteobacteria	Rickettsiales	Anaplasmataceae	Ehrlichia	Ehrlichia chaffeensis	Ehrlichia chaffeensis str. West Paces
GCA_000632865.1	Complete	1176890	1249652	Jax	Bacteria	Proteobacteria	Alphaproteobacteria	Rickettsiales	Anaplasmataceae	Ehrlichia	Ehrlichia chaffeensis	Ehrlichia chaffeensis str. Jax
GCA_000176835.2	Complete	5403731	682634	4Rx13	Bacteria	Proteobacteria	Gammaproteobacteria	Enterobacterales	Yersiniaceae	Serratia	Serratia plymuthica	Serratia plymuthica 4Rx13
GCA_000478545.1	Complete	5514320	1006598	RVH1	Bacteria	Proteobacteria	Gammaproteobacteria	Enterobacterales	Yersiniaceae	Serratia	Serratia plymuthica	Serratia plymuthica RVH1
GCA_001663135.1	Complete	5439574	82996	3Re4-18	Bacteria	Proteobacteria	Gammaproteobacteria	Enterobacterales	Yersiniaceae	Serratia	Serratia plymuthica	UNIDENTIFIED
GCA_001663115.1	Complete	5546041	82996	3Rp8	Bacteria	Proteobacteria	Gammaproteobacteria	Enterobacterales	Yersiniaceae	Serratia	Serratia plymuthica	UNIDENTIFIED
GCA_000648575.1	Complete	5513353	82996	V4	Bacteria	Proteobacteria	Gammaproteobacteria	Enterobacterales	Yersiniaceae	Serratia	Serratia plymuthica	UNIDENTIFIED
GCA_002205515.1	Complete	732889	134821	hebnu3h04	Bacteria	Tenericutes	Mollicutes	Mycoplasmatales	Mycoplasmataceae	Ureaplasma	Ureaplasma parvum	UNIDENTIFIED
GCA_002205735.1	Complete	727176	134821	hebnu uu3	Bacteria	Tenericutes	Mollicutes	Mycoplasmatales	Mycoplasmataceae	Ureaplasma	Ureaplasma parvum	UNIDENTIFIED
GCA_002205575.1	Complete	723292	134821	hebnu3h07	Bacteria	Tenericutes	Mollicutes	Mycoplasmatales	Mycoplasmataceae	Ureaplasma	Ureaplasma parvum	UNIDENTIFIED
GCA_000019345.1	Complete	751679	505682	ATCC 27815	Bacteria	Tenericutes	Mollicutes	Mycoplasmatales	Mycoplasmataceae	Ureaplasma	Ureaplasma parvum	Ureaplasma parvum serovar 3 str. ATCC 27815
GCA_002205535.1	Complete	722452	134821	hebnu3h05	Bacteria	Tenericutes	Mollicutes	Mycoplasmatales	Mycoplasmataceae	Ureaplasma	Ureaplasma parvum	UNIDENTIFIED
GCA_000241025.2	Complete	2136808	754507	ANH9381	Bacteria	Proteobacteria	Gammaproteobacteria	Pasteurellales	Pasteurellaceae	Aggregatibacter	Aggregatibacter actinomycetemcomitans	Aggregatibacter actinomycetemcomitans ANH9381
GCA_001547775.1	Complete	2382853	1407647	NUM 4039	Bacteria	Proteobacteria	Gammaproteobacteria	Pasteurellales	Pasteurellaceae	Aggregatibacter	Aggregatibacter actinomycetemcomitans	Aggregatibacter actinomycetemcomitans NUM4039
GCA_000146265.4	Complete	2204692	668336	D11S-1	Bacteria	Proteobacteria	Gammaproteobacteria	Pasteurellales	Pasteurellaceae	Aggregatibacter	Aggregatibacter actinomycetemcomitans	Aggregatibacter actinomycetemcomitans D11S-1
GCA_001594265.1	Complete	2367908	714	624	Bacteria	Proteobacteria	Gammaproteobacteria	Pasteurellales	Pasteurellaceae	Aggregatibacter	Aggregatibacter actinomycetemcomitans	UNIDENTIFIED
GCA_001690155.1	Complete	2291252	714	IDH781	Bacteria	Proteobacteria	Gammaproteobacteria	Pasteurellales	Pasteurellaceae	Aggregatibacter	Aggregatibacter actinomycetemcomitans	UNIDENTIFIED
GCA_000814225.1	Complete	5056146	301102	34399	Bacteria	Proteobacteria	Gammaproteobacteria	Enterobacterales	Enterobacteriaceae	Enterobacter	Enterobacter hormaechei	Enterobacter hormaechei subsp. oharae
GCA_000807405.4	Complete	5160986	301102	34978	Bacteria	Proteobacteria	Gammaproteobacteria	Enterobacterales	Enterobacteriaceae	Enterobacter	Enterobacter hormaechei	Enterobacter hormaechei subsp. oharae
GCA_000814205.1	Complete	5063734	301105	34983	Bacteria	Proteobacteria	Gammaproteobacteria	Enterobacterales	Enterobacteriaceae	Enterobacter	Enterobacter hormaechei	Enterobacter hormaechei subsp. hormaechei
GCA_001729725.1	Complete	4782480	299766	DSM 16691	Bacteria	Proteobacteria	Gammaproteobacteria	Enterobacterales	Enterobacteriaceae	Enterobacter	Enterobacter hormaechei	Enterobacter hormaechei subsp. steigerwaltii
GCA_001729705.1	Complete	4724316	301102	DSM 16687	Bacteria	Proteobacteria	Gammaproteobacteria	Enterobacterales	Enterobacteriaceae	Enterobacter	Enterobacter hormaechei	Enterobacter hormaechei subsp. oharae
GCA_000179535.2	Complete	5049928	693971	OS183	Bacteria	Proteobacteria	Gammaproteobacteria	Alteromonadales	Shewanellaceae	Shewanella	Shewanella baltica	Shewanella baltica OS183
GCA_000147735.3	Complete	5199401	693974	BA175	Bacteria	Proteobacteria	Gammaproteobacteria	Alteromonadales	Shewanellaceae	Shewanella	Shewanella baltica	Shewanella baltica BA175
GCA_000178875.2	Complete	5368767	693973	OS678	Bacteria	Proteobacteria	Gammaproteobacteria	Alteromonadales	Shewanellaceae	Shewanella	Shewanella baltica	Shewanella baltica OS678
GCA_000017325.1	Complete	5312910	402882	OS185	Bacteria	Proteobacteria	Gammaproteobacteria	Alteromonadales	Shewanellaceae	Shewanella	Shewanella baltica	Shewanella baltica OS185
GCA_000021665.1	Complete	5358884	407976	OS223	Bacteria	Proteobacteria	Gammaproteobacteria	Alteromonadales	Shewanellaceae	Shewanella	Shewanella baltica	Shewanella baltica OS223
GCA_001039495.1	Complete	3694837	1398	S-lac	Bacteria	Firmicutes	Bacilli	Bacillales	Bacillaceae	Bacillus	Bacillus coagulans	UNIDENTIFIED
GCA_000217835.1	Complete	3073079	941639	2-6	Bacteria	Firmicutes	Bacilli	Bacillales	Bacillaceae	Bacillus	Bacillus coagulans	Bacillus coagulans 2-6
GCA_000876545.1	Complete	3624641	1398	HM-08	Bacteria	Firmicutes	Bacilli	Bacillales	Bacillaceae	Bacillus	Bacillus coagulans	UNIDENTIFIED
GCA_000832905.1	Complete	3366995	1121088	ATCC 7050	Bacteria	Firmicutes	Bacilli	Bacillales	Bacillaceae	Bacillus	Bacillus coagulans	Bacillus coagulans DSM 1 = ATCC 7050
GCA_001870065.1	Complete	3599077	1398	BC-HY1	Bacteria	Firmicutes	Bacilli	Bacillales	Bacillaceae	Bacillus	Bacillus coagulans	UNIDENTIFIED
GCA_002393525.1	Complete	4610090	60890	P63	Bacteria	Proteobacteria	Alphaproteobacteria	Rhodobacterales	Rhodobacteraceae	Phaeobacter	Phaeobacter gallaeciensis	UNIDENTIFIED
GCA_002381365.1	Complete	4349350	60890	P128	Bacteria	Proteobacteria	Alphaproteobacteria	Rhodobacterales	Rhodobacteraceae	Phaeobacter	Phaeobacter gallaeciensis	UNIDENTIFIED
GCA_000511385.1	Complete	4540155	1423144	DSM 26640	Bacteria	Proteobacteria	Alphaproteobacteria	Rhodobacterales	Rhodobacteraceae	Phaeobacter	Phaeobacter gallaeciensis	Phaeobacter gallaeciensis DSM 26640
GCA_001678945.1	Complete	4061725	60890	JL2886	Bacteria	Proteobacteria	Alphaproteobacteria	Rhodobacterales	Rhodobacteraceae	Phaeobacter	Phaeobacter gallaeciensis	UNIDENTIFIED
GCA_002381385.1	Complete	4364372	60890	P129	Bacteria	Proteobacteria	Alphaproteobacteria	Rhodobacterales	Rhodobacteraceae	Phaeobacter	Phaeobacter gallaeciensis	UNIDENTIFIED
GCA_002591665.1	Complete	5720790	358	186	Bacteria	Proteobacteria	Alphaproteobacteria	Rhizobiales	Rhizobiaceae	Agrobacterium	Agrobacterium tumefaciens	UNIDENTIFIED
GCA_000971565.1	Complete	5668655	358	Ach5	Bacteria	Proteobacteria	Alphaproteobacteria	Rhizobiales	Rhizobiaceae	Agrobacterium	Agrobacterium tumefaciens	UNIDENTIFIED
GCA_001551895.1	Complete	5481595	358	S33	Bacteria	Proteobacteria	Alphaproteobacteria	Rhizobiales	Rhizobiaceae	Agrobacterium	Agrobacterium tumefaciens	UNIDENTIFIED
GCA_000439225.1	Complete	5878747	1300225	WRT31	Bacteria	Proteobacteria	Alphaproteobacteria	Rhizobiales	Rhizobiaceae	Agrobacterium	Agrobacterium tumefaciens	Agrobacterium tumefaciens WRT31
GCA_002943835.1	Complete	5985137	358	1D1609	Bacteria	Proteobacteria	Alphaproteobacteria	Rhizobiales	Rhizobiaceae	Agrobacterium	Agrobacterium tumefaciens	UNIDENTIFIED
GCA_001266735.1	Complete	2191533	43687	SARC-M1	Archaea	Crenarchaeota	Thermoprotei	Sulfolobales	Sulfolobaceae	Metallosphaera	Metallosphaera sedula	UNIDENTIFIED
GCA_001266715.1	Complete	2191533	43687	ARS120-2	Archaea	Crenarchaeota	Thermoprotei	Sulfolobales	Sulfolobaceae	Metallosphaera	Metallosphaera sedula	UNIDENTIFIED
GCA_001266695.1	Complete	2191531	43687	ARS120-1	Archaea	Crenarchaeota	Thermoprotei	Sulfolobales	Sulfolobaceae	Metallosphaera	Metallosphaera sedula	UNIDENTIFIED
GCA_000016605.1	Complete	2191517	399549	DSM 5348	Archaea	Crenarchaeota	Thermoprotei	Sulfolobales	Sulfolobaceae	Metallosphaera	Metallosphaera sedula	Metallosphaera sedula DSM 5348
GCA_001266675.1	Complete	2191529	43687	ARS50-2	Archaea	Crenarchaeota	Thermoprotei	Sulfolobales	Sulfolobaceae	Metallosphaera	Metallosphaera sedula	UNIDENTIFIED
GCA_000276705.2	Complete	6561678	1191061	E718	Bacteria	Proteobacteria	Gammaproteobacteria	Enterobacterales	Enterobacteriaceae	Klebsiella	Klebsiella michiganensis	Klebsiella michiganensis E718
GCA_000240325.1	Complete	5974109	1006551	KCTC 1686	Bacteria	Proteobacteria	Gammaproteobacteria	Enterobacterales	Enterobacteriaceae	Klebsiella	Klebsiella michiganensis	Klebsiella michiganensis KCTC 1686
GCA_000724525.1	Complete	6311385	1134687	M1	Bacteria	Proteobacteria	Gammaproteobacteria	Enterobacterales	Enterobacteriaceae	Klebsiella	Klebsiella michiganensis	UNIDENTIFIED
GCA_002290285.1	Complete	6418567	1134687	K518	Bacteria	Proteobacteria	Gammaproteobacteria	Enterobacterales	Enterobacteriaceae	Klebsiella	Klebsiella michiganensis	UNIDENTIFIED
GCA_002216835.1	Complete	6418740	1134687	K516	Bacteria	Proteobacteria	Gammaproteobacteria	Enterobacterales	Enterobacteriaceae	Klebsiella	Klebsiella michiganensis	UNIDENTIFIED
GCA_000177255.2	Complete	5404117	652103	DX-1	Bacteria	Proteobacteria	Alphaproteobacteria	Rhizobiales	Bradyrhizobiaceae	Rhodopseudomonas	Rhodopseudomonas palustris	Rhodopseudomonas palustris DX-1
GCA_000014825.1	Complete	5505494	316055	BisA53	Bacteria	Proteobacteria	Alphaproteobacteria	Rhizobiales	Bradyrhizobiaceae	Rhodopseudomonas	Rhodopseudomonas palustris	Rhodopseudomonas palustris BisA53
GCA_000013365.1	Complete	5331656	316058	HaA2	Bacteria	Proteobacteria	Alphaproteobacteria	Rhizobiales	Bradyrhizobiaceae	Rhodopseudomonas	Rhodopseudomonas palustris	Rhodopseudomonas palustris HaA2
GCA_000013685.1	Complete	4892717	316057	BisB5	Bacteria	Proteobacteria	Alphaproteobacteria	Rhizobiales	Bradyrhizobiaceae	Rhodopseudomonas	Rhodopseudomonas palustris	Rhodopseudomonas palustris BisB5
GCA_000195775.1	Complete	5467640	258594	CGA009	Bacteria	Proteobacteria	Alphaproteobacteria	Rhizobiales	Bradyrhizobiaceae	Rhodopseudomonas	Rhodopseudomonas palustris	Rhodopseudomonas palustris CGA009
GCA_000165925.1	Complete	4168266	720555	1942	Bacteria	Firmicutes	Bacilli	Bacillales	Bacillaceae	Bacillus	Bacillus atrophaeus	Bacillus atrophaeus 1942
GCA_002688645.1	Complete	4258149	1452	BA59	Bacteria	Firmicutes	Bacilli	Bacillales	Bacillaceae	Bacillus	Bacillus atrophaeus	UNIDENTIFIED
GCA_002243495.1	Complete	4325818	1452	GQJK17	Bacteria	Firmicutes	Bacilli	Bacillales	Bacillaceae	Bacillus	Bacillus atrophaeus	UNIDENTIFIED
GCA_002173495.1	Complete	4180819	1452	SRCM101359	Bacteria	Firmicutes	Bacilli	Bacillales	Bacillaceae	Bacillus	Bacillus atrophaeus	UNIDENTIFIED
GCA_000742675.1	Complete	4175060	1529886	BSS	Bacteria	Firmicutes	Bacilli	Bacillales	Bacillaceae	Bacillus	Bacillus atrophaeus	Bacillus atrophaeus subsp. globigii
GCA_000025985.1	Complete	5241700	272559	-	Bacteria	Bacteroidetes	Bacteroidia	Bacteroidales	Bacteroidaceae	Bacteroides	Bacteroides fragilis	Bacteroides fragilis NCTC 9343
GCA_000965785.1	Complete	5282232	817	25	Bacteria	Bacteroidetes	Bacteroidia	Bacteroidales	Bacteroidaceae	Bacteroides	Bacteroides fragilis	UNIDENTIFIED
GCA_000210835.1	Complete	5373121	862962	638R	Bacteria	Bacteroidetes	Bacteroidia	Bacteroidales	Bacteroidaceae	Bacteroides	Bacteroides fragilis	Bacteroides fragilis 638R
GCA_001286525.1	Complete	5188967	817	BE1	Bacteria	Bacteroidetes	Bacteroidia	Bacteroidales	Bacteroidaceae	Bacteroides	Bacteroides fragilis	UNIDENTIFIED
GCA_001682215.1	Complete	4902215	817	S14	Bacteria	Bacteroidetes	Bacteroidia	Bacteroidales	Bacteroidaceae	Bacteroides	Bacteroides fragilis	UNIDENTIFIED
GCA_002205755.1	Complete	1144357	83555	GN6	Bacteria	Chlamydiae	Chlamydiia	Chlamydiales	Chlamydiaceae	Chlamydia	Chlamydia abortus	UNIDENTIFIED
GCA_000952935.1	Complete	1144467	83555	AB7	Bacteria	Chlamydiae	Chlamydiia	Chlamydiales	Chlamydiaceae	Chlamydia	Chlamydia abortus	UNIDENTIFIED
GCA_900002515.1	Complete	1144467	83555	AB7	Bacteria	Chlamydiae	Chlamydiia	Chlamydiales	Chlamydiaceae	Chlamydia	Chlamydia abortus	UNIDENTIFIED
GCA_000026025.1	Complete	1144377	218497	S26/3	Bacteria	Chlamydiae	Chlamydiia	Chlamydiales	Chlamydiaceae	Chlamydia	Chlamydia abortus	Chlamydia abortus S26/3
GCA_900002505.1	Complete	1144467	83555	1H	Bacteria	Chlamydiae	Chlamydiia	Chlamydiales	Chlamydiaceae	Chlamydia	Chlamydia abortus	UNIDENTIFIED
GCA_001559055.2	Complete	5339230	518	ATCC BAA-588D-5	Bacteria	Proteobacteria	Betaproteobacteria	Burkholderiales	Alcaligenaceae	Bordetella	Bordetella bronchiseptica	UNIDENTIFIED
GCA_000746565.1	Complete	5142886	518	ATCC 10580	Bacteria	Proteobacteria	Betaproteobacteria	Burkholderiales	Alcaligenaceae	Bordetella	Bordetella bronchiseptica	UNIDENTIFIED
GCA_001704355.1	Complete	5077489	518	I328	Bacteria	Proteobacteria	Betaproteobacteria	Burkholderiales	Alcaligenaceae	Bordetella	Bordetella bronchiseptica	UNIDENTIFIED
GCA_000829175.1	Complete	5191712	518	S798	Bacteria	Proteobacteria	Betaproteobacteria	Burkholderiales	Alcaligenaceae	Bordetella	Bordetella bronchiseptica	UNIDENTIFIED
GCA_000195675.1	Complete	5339179	257310	RB50	Bacteria	Proteobacteria	Betaproteobacteria	Burkholderiales	Alcaligenaceae	Bordetella	Bordetella bronchiseptica	Bordetella bronchiseptica RB50
GCA_002214245.1	Complete	5069859	645	S121	Bacteria	Proteobacteria	Gammaproteobacteria	Aeromonadales	Aeromonadaceae	Aeromonas	Aeromonas salmonicida	UNIDENTIFIED
GCA_002764135.1	Complete	4806250	645	A527	Bacteria	Proteobacteria	Gammaproteobacteria	Aeromonadales	Aeromonadaceae	Aeromonas	Aeromonas salmonicida	UNIDENTIFIED
GCA_000196395.1	Complete	5040536	382245	A449	Bacteria	Proteobacteria	Gammaproteobacteria	Aeromonadales	Aeromonadaceae	Aeromonas	Aeromonas salmonicida	Aeromonas salmonicida subsp. salmonicida A449
GCA_002214305.1	Complete	5082912	645	S44	Bacteria	Proteobacteria	Gammaproteobacteria	Aeromonadales	Aeromonadaceae	Aeromonas	Aeromonas salmonicida	UNIDENTIFIED
GCA_002214265.1	Complete	4880825	645	S68	Bacteria	Proteobacteria	Gammaproteobacteria	Aeromonadales	Aeromonadaceae	Aeromonas	Aeromonas salmonicida	UNIDENTIFIED
GCA_000767705.1	Complete	6988302	1772	INHR2	Bacteria	Actinobacteria	Actinobacteria	Corynebacteriales	Mycobacteriaceae	Mycobacterium	Mycobacterium smegmatis	UNIDENTIFIED
GCA_000015005.1	Complete	6988209	246196	MC2 155	Bacteria	Actinobacteria	Actinobacteria	Corynebacteriales	Mycobacteriaceae	Mycobacterium	Mycobacterium smegmatis	Mycobacterium smegmatis str. MC2 155
GCA_000283295.1	Complete	6988208	246196	MC2 155	Bacteria	Actinobacteria	Actinobacteria	Corynebacteriales	Mycobacteriaceae	Mycobacterium	Mycobacterium smegmatis	Mycobacterium smegmatis str. MC2 155
GCA_000767665.1	Complete	6988337	1772	INHR1	Bacteria	Actinobacteria	Actinobacteria	Corynebacteriales	Mycobacteriaceae	Mycobacterium	Mycobacterium smegmatis	UNIDENTIFIED
GCA_000767605.1	Complete	6988269	246196	MC2 155	Bacteria	Actinobacteria	Actinobacteria	Corynebacteriales	Mycobacteriaceae	Mycobacterium	Mycobacterium smegmatis	Mycobacterium smegmatis str. MC2 155
GCA_000172635.2	Complete	4653851	529120	ATCC 27126	Bacteria	Proteobacteria	Gammaproteobacteria	Alteromonadales	Alteromonadaceae	Alteromonas	Alteromonas macleodii	Alteromonas macleodii ATCC 27126
GCA_001562235.1	Complete	4575623	28108	D7	Bacteria	Proteobacteria	Gammaproteobacteria	Alteromonadales	Alteromonadaceae	Alteromonas	Alteromonas macleodii	UNIDENTIFIED
GCA_001578515.1	Complete	4801807	28108	HOT1A3	Bacteria	Proteobacteria	Gammaproteobacteria	Alteromonadales	Alteromonadaceae	Alteromonas	Alteromonas macleodii	UNIDENTIFIED
GCA_000299995.1	Complete	4480507	1004785	Black Sea 11	Bacteria	Proteobacteria	Gammaproteobacteria	Alteromonadales	Alteromonadaceae	Alteromonas	Alteromonas macleodii	Alteromonas macleodii str. 'Black Sea 11'
GCA_000300175.1	Complete	4674885	1004787	Balearic Sea AD45	Bacteria	Proteobacteria	Gammaproteobacteria	Alteromonadales	Alteromonadaceae	Alteromonas	Alteromonas macleodii	Alteromonas macleodii str. 'Balearic Sea AD45'
GCA_002895205.1	Complete	4730877	208962	1551-2	Bacteria	Proteobacteria	Gammaproteobacteria	Enterobacterales	Enterobacteriaceae	Escherichia	Escherichia albertii	UNIDENTIFIED
GCA_002741375.1	Complete	5336845	208962	2014C-4356	Bacteria	Proteobacteria	Gammaproteobacteria	Enterobacterales	Enterobacteriaceae	Escherichia	Escherichia albertii	UNIDENTIFIED
GCA_002285455.1	Complete	4560575	208962	NIAH_Bird_3	Bacteria	Proteobacteria	Gammaproteobacteria	Enterobacterales	Enterobacteriaceae	Escherichia	Escherichia albertii	UNIDENTIFIED
GCA_001549955.1	Complete	4657167	208962	EC06-170	Bacteria	Proteobacteria	Gammaproteobacteria	Enterobacterales	Enterobacteriaceae	Escherichia	Escherichia albertii	UNIDENTIFIED
GCA_002872455.1	Complete	5136766	208962	ChinaSP140150	Bacteria	Proteobacteria	Gammaproteobacteria	Enterobacterales	Enterobacteriaceae	Escherichia	Escherichia albertii	UNIDENTIFIED
GCA_000953375.1	Complete	1016760	40480	type strain: F38 = NCTC 10192	Bacteria	Tenericutes	Mollicutes	Mycoplasmatales	Mycoplasmataceae	Mycoplasma	Mycoplasma capricolum	Mycoplasma capricolum subsp. capripneumoniae
GCA_000835085.1	Complete	1017333	1124992	87001	Bacteria	Tenericutes	Mollicutes	Mycoplasmatales	Mycoplasmataceae	Mycoplasma	Mycoplasma capricolum	Mycoplasma capricolum subsp. capripneumoniae 87001
GCA_000953235.1	Complete	1017183	40480	ILRI181	Bacteria	Tenericutes	Mollicutes	Mycoplasmatales	Mycoplasmataceae	Mycoplasma	Mycoplasma capricolum	Mycoplasma capricolum subsp. capripneumoniae
GCA_000952915.1	Complete	1017293	40480	9231-Abomsa	Bacteria	Tenericutes	Mollicutes	Mycoplasmatales	Mycoplasmataceae	Mycoplasma	Mycoplasma capricolum	Mycoplasma capricolum subsp. capripneumoniae
GCA_000192395.2	Complete	1016707	927701	M1601	Bacteria	Tenericutes	Mollicutes	Mycoplasmatales	Mycoplasmataceae	Mycoplasma	Mycoplasma capricolum	Mycoplasma capricolum subsp. capripneumoniae M1601
GCA_000568675.1	Complete	1394607	1293576	YOR	Bacteria	Spirochaetes	Spirochaetia	Spirochaetales	Borreliaceae	Borrelia	Borrelia hermsii	Borrelia hermsii YOR
GCA_000956315.1	Complete	922280	1329908	CC1	Bacteria	Spirochaetes	Spirochaetia	Spirochaetales	Borreliaceae	Borrelia	Borrelia hermsii	Borrelia hermsii CC1
GCA_000568795.1	Complete	1319405	1313291	MTW	Bacteria	Spirochaetes	Spirochaetia	Spirochaetales	Borreliaceae	Borrelia	Borrelia hermsii	Borrelia hermsii MTW
GCA_001598195.1	Complete	1399024	140	DAH-2E7	Bacteria	Spirochaetes	Spirochaetia	Spirochaetales	Borreliaceae	Borrelia	Borrelia hermsii	UNIDENTIFIED
GCA_000012065.2	Complete	1066225	314723	DAH	Bacteria	Spirochaetes	Spirochaetia	Spirochaetales	Borreliaceae	Borrelia	Borrelia hermsii	Borrelia hermsii DAH
GCA_001718355.1	Complete	7961598	101571	RF23-BP41	Bacteria	Proteobacteria	Betaproteobacteria	Burkholderiales	Burkholderiaceae	Burkholderia	Burkholderia ubonensis	UNIDENTIFIED
GCA_001546975.1	Complete	8000752	101571	MSMB1157	Bacteria	Proteobacteria	Betaproteobacteria	Burkholderiales	Burkholderiaceae	Burkholderia	Burkholderia ubonensis	UNIDENTIFIED
GCA_001718655.1	Complete	7235060	101571	MSMB2035	Bacteria	Proteobacteria	Betaproteobacteria	Burkholderiales	Burkholderiaceae	Burkholderia	Burkholderia ubonensis	UNIDENTIFIED
GCA_001718695.1	Complete	6684845	101571	MSMB0783	Bacteria	Proteobacteria	Betaproteobacteria	Burkholderiales	Burkholderiaceae	Burkholderia	Burkholderia ubonensis	UNIDENTIFIED
GCA_000959245.1	Complete	7189071	1249668	MSMB22	Bacteria	Proteobacteria	Betaproteobacteria	Burkholderiales	Burkholderiaceae	Burkholderia	Burkholderia ubonensis	Burkholderia ubonensis MSMB22
GCA_002288155.1	Complete	1739054	29575	79-1587	Bacteria	Proteobacteria	Betaproteobacteria	Burkholderiales	Alcaligenaceae	Taylorella	Taylorella equigenitalis	UNIDENTIFIED
GCA_000276685.1	Complete	1732123	743973	ATCC 35865	Bacteria	Proteobacteria	Betaproteobacteria	Burkholderiales	Alcaligenaceae	Taylorella	Taylorella equigenitalis	Taylorella equigenitalis ATCC 35865
GCA_002288025.1	Complete	1666291	29575	92-0972	Bacteria	Proteobacteria	Betaproteobacteria	Burkholderiales	Alcaligenaceae	Taylorella	Taylorella equigenitalis	UNIDENTIFIED
GCA_002288245.1	Complete	1692042	29575	98-0554	Bacteria	Proteobacteria	Betaproteobacteria	Burkholderiales	Alcaligenaceae	Taylorella	Taylorella equigenitalis	UNIDENTIFIED
GCA_002288125.1	Complete	1649945	29575	89-0490	Bacteria	Proteobacteria	Betaproteobacteria	Burkholderiales	Alcaligenaceae	Taylorella	Taylorella equigenitalis	UNIDENTIFIED
GCA_900010175.1	Complete	144042	189385	TPPLON1	Bacteria	Proteobacteria	Betaproteobacteria	UNIDENTIFIED	UNIDENTIFIED	Candidatus Tremblaya	Candidatus Tremblaya princeps	UNIDENTIFIED
GCA_900014395.1	Complete	140306	189385	TPPMAR1	Bacteria	Proteobacteria	Betaproteobacteria	UNIDENTIFIED	UNIDENTIFIED	Candidatus Tremblaya	Candidatus Tremblaya princeps	UNIDENTIFIED
GCA_900010165.1	Complete	143340	189385	TPTPER1	Bacteria	Proteobacteria	Betaproteobacteria	UNIDENTIFIED	UNIDENTIFIED	Candidatus Tremblaya	Candidatus Tremblaya princeps	UNIDENTIFIED
GCA_900019315.1	Complete	138410	189385	TPMHIR1	Bacteria	Proteobacteria	Betaproteobacteria	UNIDENTIFIED	UNIDENTIFIED	Candidatus Tremblaya	Candidatus Tremblaya princeps	UNIDENTIFIED
GCA_900012655.1	Complete	141620	189385	TPFVIR	Bacteria	Proteobacteria	Betaproteobacteria	UNIDENTIFIED	UNIDENTIFIED	Candidatus Tremblaya	Candidatus Tremblaya princeps	UNIDENTIFIED
GCA_000008205.1	Complete	897405	262719	J	Bacteria	Tenericutes	Mollicutes	Mycoplasmatales	Mycoplasmataceae	Mycoplasma	Mycoplasma hyopneumoniae	Mycoplasma hyopneumoniae J
GCA_000183185.1	Complete	925576	907287	168	Bacteria	Tenericutes	Mollicutes	Mycoplasmatales	Mycoplasmataceae	Mycoplasma	Mycoplasma hyopneumoniae	Mycoplasma hyopneumoniae 168
GCA_002257505.1	Complete	964503	2099	KM014	Bacteria	Tenericutes	Mollicutes	Mycoplasmatales	Mycoplasmataceae	Mycoplasma	Mycoplasma hyopneumoniae	UNIDENTIFIED
GCA_000008405.1	Complete	892758	295358	232	Bacteria	Tenericutes	Mollicutes	Mycoplasmatales	Mycoplasmataceae	Mycoplasma	Mycoplasma hyopneumoniae	Mycoplasma hyopneumoniae 232
GCA_000008225.1	Complete	920079	262722	7448	Bacteria	Tenericutes	Mollicutes	Mycoplasmatales	Mycoplasmataceae	Mycoplasma	Mycoplasma hyopneumoniae	Mycoplasma hyopneumoniae 7448
GCA_000831485.1	Complete	2086959	1346	YSFST01-82	Bacteria	Firmicutes	Bacilli	Lactobacillales	Streptococcaceae	Streptococcus	Streptococcus iniae	UNIDENTIFIED
GCA_000648555.1	Complete	2070182	1346	ISNO	Bacteria	Firmicutes	Bacilli	Lactobacillales	Streptococcaceae	Streptococcus	Streptococcus iniae	UNIDENTIFIED
GCA_002787125.1	Complete	2104406	1346	FP5228	Bacteria	Firmicutes	Bacilli	Lactobacillales	Streptococcaceae	Streptococcus	Streptococcus iniae	UNIDENTIFIED
GCA_002220115.1	Complete	2116570	1346	QMA0248	Bacteria	Firmicutes	Bacilli	Lactobacillales	Streptococcaceae	Streptococcus	Streptococcus iniae	UNIDENTIFIED
GCA_000403625.1	Complete	2149844	1318633	SF1	Bacteria	Firmicutes	Bacilli	Lactobacillales	Streptococcaceae	Streptococcus	Streptococcus iniae	Streptococcus iniae SF1
GCA_000970165.1	Complete	4096482	1434117	WWM610	Archaea	Euryarchaeota	Methanomicrobia	Methanosarcinales	Methanosarcinaceae	Methanosarcina	Methanosarcina mazei	Methanosarcina mazei WWM610
GCA_000970185.1	Complete	4066551	1434115	SarPi	Archaea	Euryarchaeota	Methanomicrobia	Methanosarcinales	Methanosarcinaceae	Methanosarcina	Methanosarcina mazei	Methanosarcina mazei SarPi
GCA_000970245.1	Complete	4166241	1434113	C16	Archaea	Euryarchaeota	Methanomicrobia	Methanosarcinales	Methanosarcinaceae	Methanosarcina	Methanosarcina mazei	Methanosarcina mazei C16
GCA_000970205.1	Complete	4142816	213585	S-6	Archaea	Euryarchaeota	Methanomicrobia	Methanosarcinales	Methanosarcinaceae	Methanosarcina	Methanosarcina mazei	Methanosarcina mazei S-6
GCA_000341715.1	Complete	3427949	1236903	Tuc01	Archaea	Euryarchaeota	Methanomicrobia	Methanosarcinales	Methanosarcinaceae	Methanosarcina	Methanosarcina mazei	Methanosarcina mazei Tuc01
GCA_002412045.1	Complete	4382816	1580596	P13	Bacteria	Proteobacteria	Alphaproteobacteria	Rhodobacterales	Rhodobacteraceae	Phaeobacter	Phaeobacter piscinae	UNIDENTIFIED
GCA_002412025.1	Complete	4239045	1580596	P36	Bacteria	Proteobacteria	Alphaproteobacteria	Rhodobacterales	Rhodobacteraceae	Phaeobacter	Phaeobacter piscinae	UNIDENTIFIED
GCA_002891925.1	Complete	4374969	1580596	P18	Bacteria	Proteobacteria	Alphaproteobacteria	Rhodobacterales	Rhodobacteraceae	Phaeobacter	Phaeobacter piscinae	UNIDENTIFIED
GCA_002892245.1	Complete	4239045	1580596	P42	Bacteria	Proteobacteria	Alphaproteobacteria	Rhodobacterales	Rhodobacteraceae	Phaeobacter	Phaeobacter piscinae	UNIDENTIFIED
GCA_002888715.1	Complete	4166832	1580596	P23	Bacteria	Proteobacteria	Alphaproteobacteria	Rhodobacterales	Rhodobacteraceae	Phaeobacter	Phaeobacter piscinae	UNIDENTIFIED
GCA_000007465.2	Complete	2032925	210007	UA159	Bacteria	Firmicutes	Bacilli	Lactobacillales	Streptococcaceae	Streptococcus	Streptococcus mutans	Streptococcus mutans UA159
GCA_000284575.1	Complete	2015626	1155071	LJ23	Bacteria	Firmicutes	Bacilli	Lactobacillales	Streptococcaceae	Streptococcus	Streptococcus mutans	Streptococcus mutans LJ23
GCA_000271865.1	Complete	2027088	1198676	GS-5	Bacteria	Firmicutes	Bacilli	Lactobacillales	Streptococcaceae	Streptococcus	Streptococcus mutans	Streptococcus mutans GS-5
GCA_000091645.1	Complete	2013587	511691	NN2025	Bacteria	Firmicutes	Bacilli	Lactobacillales	Streptococcaceae	Streptococcus	Streptococcus mutans	Streptococcus mutans NN2025
GCA_001558215.1	Complete	1984441	1309	NG8	Bacteria	Firmicutes	Bacilli	Lactobacillales	Streptococcaceae	Streptococcus	Streptococcus mutans	UNIDENTIFIED
GCA_000833195.1	Complete	2044934	28110	O#319-029	Bacteria	Proteobacteria	Gammaproteobacteria	Thiotrichales	Francisellaceae	Francisella	Francisella philomiragia	UNIDENTIFIED
GCA_000019285.1	Complete	2049711	484022	ATCC 25017	Bacteria	Proteobacteria	Gammaproteobacteria	Thiotrichales	Francisellaceae	Francisella	Francisella philomiragia	Francisella philomiragia subsp. philomiragia ATCC 25017
GCA_000833255.1	Complete	2152054	28110	GA01-2794	Bacteria	Proteobacteria	Gammaproteobacteria	Thiotrichales	Francisellaceae	Francisella	Francisella philomiragia	UNIDENTIFIED
GCA_000833215.1	Complete	2049711	28110	O#319-067	Bacteria	Proteobacteria	Gammaproteobacteria	Thiotrichales	Francisellaceae	Francisella	Francisella philomiragia	UNIDENTIFIED
GCA_000833315.1	Complete	2033714	28110	GA01-2801	Bacteria	Proteobacteria	Gammaproteobacteria	Thiotrichales	Francisellaceae	Francisella	Francisella philomiragia	UNIDENTIFIED
GCA_000025465.1	Complete	5458505	640131	At-22	Bacteria	Proteobacteria	Gammaproteobacteria	Enterobacterales	Enterobacteriaceae	Klebsiella	Klebsiella variicola	Klebsiella variicola At-22
GCA_000828055.2	Complete	5521203	244366	DSM 15968	Bacteria	Proteobacteria	Gammaproteobacteria	Enterobacterales	Enterobacteriaceae	Klebsiella	Klebsiella variicola	UNIDENTIFIED
GCA_000812205.2	Complete	5718434	244366	DX120E	Bacteria	Proteobacteria	Gammaproteobacteria	Enterobacterales	Enterobacteriaceae	Klebsiella	Klebsiella variicola	UNIDENTIFIED
GCA_001278905.1	Complete	5090052	244366	HKUOPLA	Bacteria	Proteobacteria	Gammaproteobacteria	Enterobacterales	Enterobacteriaceae	Klebsiella	Klebsiella variicola	UNIDENTIFIED
GCA_001989515.1	Complete	5927027	244366	GJ2	Bacteria	Proteobacteria	Gammaproteobacteria	Enterobacterales	Enterobacteriaceae	Klebsiella	Klebsiella variicola	UNIDENTIFIED
GCA_000832985.1	Complete	5746640	1348623	ATCC 14581	Bacteria	Firmicutes	Bacilli	Bacillales	Bacillaceae	Bacillus	Bacillus megaterium	Bacillus megaterium NBRC 15308 = ATCC 14581
GCA_000025805.1	Complete	5097447	592022	DSM 319	Bacteria	Firmicutes	Bacilli	Bacillales	Bacillaceae	Bacillus	Bacillus megaterium	Bacillus megaterium DSM 319
GCA_001050455.1	Complete	5229799	1452722	Q3	Bacteria	Firmicutes	Bacilli	Bacillales	Bacillaceae	Bacillus	Bacillus megaterium	Bacillus megaterium Q3
GCA_002872495.1	Complete	5121299	1404	STB1	Bacteria	Firmicutes	Bacilli	Bacillales	Bacillaceae	Bacillus	Bacillus megaterium	UNIDENTIFIED
GCA_000225265.1	Complete	5075293	1006007	WSH-002	Bacteria	Firmicutes	Bacilli	Bacillales	Bacillaceae	Bacillus	Bacillus megaterium	Bacillus megaterium WSH-002
GCA_002119845.1	Complete	6756853	29449	NXC12	Bacteria	Proteobacteria	Alphaproteobacteria	Rhizobiales	Rhizobiaceae	Rhizobium	Rhizobium etli	UNIDENTIFIED
GCA_000020265.1	Complete	6448048	491916	CIAT 652	Bacteria	Proteobacteria	Alphaproteobacteria	Rhizobiales	Rhizobiaceae	Rhizobium	Rhizobium etli	Rhizobium etli CIAT 652
GCA_000092045.1	Complete	6530228	347834	CFN 42	Bacteria	Proteobacteria	Alphaproteobacteria	Rhizobiales	Rhizobiaceae	Rhizobium	Rhizobium etli	Rhizobium etli CFN 42
GCA_000442435.1	Complete	7197998	1328306	Mim1	Bacteria	Proteobacteria	Alphaproteobacteria	Rhizobiales	Rhizobiaceae	Rhizobium	Rhizobium etli	Rhizobium etli bv. mimosae str. Mim1
GCA_000816125.1	Complete	6997434	1432049	IE4803	Bacteria	Proteobacteria	Alphaproteobacteria	Rhizobiales	Rhizobiaceae	Rhizobium	Rhizobium etli	Rhizobium etli bv. phaseoli str. IE4803
GCA_000816365.1	Complete	1791508	1388749	NCTC 11845	Bacteria	Proteobacteria	Epsilonproteobacteria	Campylobacterales	Campylobacteraceae	Campylobacter	Campylobacter lari	Campylobacter lari NCTC 11845
GCA_000816425.1	Complete	1565009	1453988	RM16712	Bacteria	Proteobacteria	Epsilonproteobacteria	Campylobacterales	Campylobacteraceae	Campylobacter	Campylobacter lari	Campylobacter lari RM16712
GCA_001017575.1	Complete	1563032	201	Slaughter Beach	Bacteria	Proteobacteria	Epsilonproteobacteria	Campylobacterales	Campylobacteraceae	Campylobacter	Campylobacter lari	UNIDENTIFIED
GCA_000019205.1	Complete	1571661	306263	RM2100; ATCC BAA-1060D	Bacteria	Proteobacteria	Epsilonproteobacteria	Campylobacterales	Campylobacteraceae	Campylobacter	Campylobacter lari	Campylobacter lari RM2100
GCA_000816225.1	Complete	1502102	1031536	LMG 11760	Bacteria	Proteobacteria	Epsilonproteobacteria	Campylobacterales	Campylobacteraceae	Campylobacter	Campylobacter lari	Campylobacter lari subsp. concheus LMG 11760
GCA_001318385.1	Complete	3569196	1148	PCC 6803 substr. GT-G	Bacteria	Cyanobacteria	UNIDENTIFIED	Synechococcales	Merismopediaceae	Synechocystis	Synechocystis sp. PCC 6803	UNIDENTIFIED
GCA_000009725.1	Complete	3947019	1148	PCC 6803	Bacteria	Cyanobacteria	UNIDENTIFIED	Synechococcales	Merismopediaceae	Synechocystis	Synechocystis sp. PCC 6803	UNIDENTIFIED
GCA_000340785.1	Complete	3949306	1148	PCC 6803	Bacteria	Cyanobacteria	UNIDENTIFIED	Synechococcales	Merismopediaceae	Synechocystis	Synechocystis sp. PCC 6803	UNIDENTIFIED
GCA_000284135.1	Complete	3570004	1080228	-	Bacteria	Cyanobacteria	UNIDENTIFIED	Synechococcales	Merismopediaceae	Synechocystis	Synechocystis sp. PCC 6803	Synechocystis sp. PCC 6803 substr. GT-I
GCA_000284455.1	Complete	3570114	1080230	-	Bacteria	Cyanobacteria	UNIDENTIFIED	Synechococcales	Merismopediaceae	Synechocystis	Synechocystis sp. PCC 6803	Synechocystis sp. PCC 6803 substr. PCC-P
GCA_000008065.1	Complete	1992676	257314	NCC 533	Bacteria	Firmicutes	Bacilli	Lactobacillales	Lactobacillaceae	Lactobacillus	Lactobacillus johnsonii	Lactobacillus johnsonii NCC 533
GCA_002176855.1	Complete	2010439	33959	UMNLJ21	Bacteria	Firmicutes	Bacilli	Lactobacillales	Lactobacillaceae	Lactobacillus	Lactobacillus johnsonii	UNIDENTIFIED
GCA_000498675.1	Complete	1887251	1408186	N6.2	Bacteria	Firmicutes	Bacilli	Lactobacillales	Lactobacillaceae	Lactobacillus	Lactobacillus johnsonii	Lactobacillus johnsonii N6.2
GCA_000204985.1	Complete	1966342	909954	DPC 6026	Bacteria	Firmicutes	Bacilli	Lactobacillales	Lactobacillaceae	Lactobacillus	Lactobacillus johnsonii	Lactobacillus johnsonii DPC 6026
GCA_000091405.1	Complete	1785116	633699	FI9785	Bacteria	Firmicutes	Bacilli	Lactobacillales	Lactobacillaceae	Lactobacillus	Lactobacillus johnsonii	Lactobacillus johnsonii FI9785
GCA_000025405.2	Complete	4703373	706191	LMG 20103	Bacteria	Proteobacteria	Gammaproteobacteria	Enterobacterales	Erwiniaceae	Pantoea	Pantoea ananatis	Pantoea ananatis LMG 20103
GCA_001543055.1	Complete	4857861	553	R100	Bacteria	Proteobacteria	Gammaproteobacteria	Enterobacterales	Erwiniaceae	Pantoea	Pantoea ananatis	UNIDENTIFIED
GCA_000283875.1	Complete	4908144	1123863	LMG 5342	Bacteria	Proteobacteria	Gammaproteobacteria	Enterobacterales	Erwiniaceae	Pantoea	Pantoea ananatis	Pantoea ananatis LMG 5342
GCA_000233595.1	Complete	4867131	1095774	PA13	Bacteria	Proteobacteria	Gammaproteobacteria	Enterobacterales	Erwiniaceae	Pantoea	Pantoea ananatis	Pantoea ananatis PA13
GCA_000270125.2	Complete	4877279	932677	AJ13355	Bacteria	Proteobacteria	Gammaproteobacteria	Enterobacterales	Erwiniaceae	Pantoea	Pantoea ananatis	Pantoea ananatis AJ13355
GCA_000307185.1	Complete	2151145	617121	RE378	Bacteria	Firmicutes	Bacilli	Lactobacillales	Streptococcaceae	Streptococcus	Streptococcus dysgalactiae	Streptococcus dysgalactiae subsp. equisimilis RE378
GCA_000317855.1	Complete	2179445	759913	AC-2713	Bacteria	Firmicutes	Bacilli	Lactobacillales	Streptococcaceae	Streptococcus	Streptococcus dysgalactiae	Streptococcus dysgalactiae subsp. equisimilis AC-2713
GCA_000188715.1	Complete	2159491	663954	ATCC 12394	Bacteria	Firmicutes	Bacilli	Lactobacillales	Streptococcaceae	Streptococcus	Streptococcus dysgalactiae	Streptococcus dysgalactiae subsp. equisimilis ATCC 12394
GCA_000188315.1	Complete	2141837	663952	ATCC 27957	Bacteria	Firmicutes	Bacilli	Lactobacillales	Streptococcaceae	Streptococcus	Streptococcus dysgalactiae	Streptococcus dysgalactiae subsp. dysgalactiae ATCC 27957
GCA_000493775.1	Complete	2076397	1247189	167	Bacteria	Firmicutes	Bacilli	Lactobacillales	Streptococcaceae	Streptococcus	Streptococcus dysgalactiae	Streptococcus dysgalactiae subsp. equisimilis 167
GCA_001318225.1	Complete	2261297	44008	SA1	Bacteria	Firmicutes	Bacilli	Lactobacillales	Enterococcaceae	Enterococcus	Enterococcus cecorum	UNIDENTIFIED
GCA_001318325.1	Complete	2437293	44008	CE2	Bacteria	Firmicutes	Bacilli	Lactobacillales	Enterococcaceae	Enterococcus	Enterococcus cecorum	UNIDENTIFIED
GCA_001318265.1	Complete	2281990	44008	SA2	Bacteria	Firmicutes	Bacilli	Lactobacillales	Enterococcaceae	Enterococcus	Enterococcus cecorum	UNIDENTIFIED
GCA_001318405.1	Complete	2320599	44008	SA3	Bacteria	Firmicutes	Bacilli	Lactobacillales	Enterococcaceae	Enterococcus	Enterococcus cecorum	UNIDENTIFIED
GCA_001318365.1	Complete	2372196	44008	CE3	Bacteria	Firmicutes	Bacilli	Lactobacillales	Enterococcaceae	Enterococcus	Enterococcus cecorum	UNIDENTIFIED
GCA_002803925.1	Complete	4283286	654	X11	Bacteria	Proteobacteria	Gammaproteobacteria	Aeromonadales	Aeromonadaceae	Aeromonas	Aeromonas veronii	UNIDENTIFIED
GCA_002803945.1	Complete	4773186	654	X12	Bacteria	Proteobacteria	Gammaproteobacteria	Aeromonadales	Aeromonadaceae	Aeromonas	Aeromonas veronii	UNIDENTIFIED
GCA_000204115.1	Complete	4551783	998088	B565	Bacteria	Proteobacteria	Gammaproteobacteria	Aeromonadales	Aeromonadaceae	Aeromonas	Aeromonas veronii	Aeromonas veronii B565
GCA_001634345.1	Complete	4584103	654	CB51	Bacteria	Proteobacteria	Gammaproteobacteria	Aeromonadales	Aeromonadaceae	Aeromonas	Aeromonas veronii	UNIDENTIFIED
GCA_001593245.1	Complete	4923009	654	TH0426	Bacteria	Proteobacteria	Gammaproteobacteria	Aeromonadales	Aeromonadaceae	Aeromonas	Aeromonas veronii	UNIDENTIFIED
GCA_000478385.1	Complete	2769458	1266717	E140	Bacteria	Firmicutes	Bacilli	Bacillales	Staphylococcaceae	Staphylococcus	Staphylococcus pseudintermedius	Staphylococcus pseudintermedius E140
GCA_000185885.1	Complete	2617381	937773	HKU10-03	Bacteria	Firmicutes	Bacilli	Bacillales	Staphylococcaceae	Staphylococcus	Staphylococcus pseudintermedius	Staphylococcus pseudintermedius HKU10-03
GCA_001682435.2	Complete	2731109	283734	81661	Bacteria	Firmicutes	Bacilli	Bacillales	Staphylococcaceae	Staphylococcus	Staphylococcus pseudintermedius	UNIDENTIFIED
GCA_000189495.1	Complete	2572216	984892	ED99	Bacteria	Firmicutes	Bacilli	Bacillales	Staphylococcaceae	Staphylococcus	Staphylococcus pseudintermedius	Staphylococcus pseudintermedius ED99
GCA_001682335.1	Complete	2841212	283734	NA45	Bacteria	Firmicutes	Bacilli	Bacillales	Staphylococcaceae	Staphylococcus	Staphylococcus pseudintermedius	UNIDENTIFIED
GCA_000478925.1	Complete	2122284	1353243	MAS624	Bacteria	Firmicutes	Bacilli	Lactobacillales	Streptococcaceae	Streptococcus	Streptococcus anginosus	Streptococcus anginosus subsp. whileyi MAS624
GCA_000463505.1	Complete	2233640	862971	C238	Bacteria	Firmicutes	Bacilli	Lactobacillales	Streptococcaceae	Streptococcus	Streptococcus anginosus	Streptococcus anginosus C238
GCA_001697145.1	Complete	2001352	1328	J4206	Bacteria	Firmicutes	Bacilli	Lactobacillales	Streptococcaceae	Streptococcus	Streptococcus anginosus	UNIDENTIFIED
GCA_000831165.1	Complete	2036353	1328	SA1	Bacteria	Firmicutes	Bacilli	Lactobacillales	Streptococcaceae	Streptococcus	Streptococcus anginosus	UNIDENTIFIED
GCA_001412635.1	Complete	1924513	1328	J4211	Bacteria	Firmicutes	Bacilli	Lactobacillales	Streptococcaceae	Streptococcus	Streptococcus anginosus	UNIDENTIFIED
GCA_002945325.1	Complete	1714918	39152	DSM 2067	Archaea	Euryarchaeota	Methanococci	Methanococcales	Methanococcaceae	Methanococcus	Methanococcus maripaludis	UNIDENTIFIED
GCA_000011585.1	Complete	1661137	267377	S2	Archaea	Euryarchaeota	Methanococci	Methanococcales	Methanococcaceae	Methanococcus	Methanococcus maripaludis	Methanococcus maripaludis S2
GCA_000220645.1	Complete	1746697	1053692	X1	Archaea	Euryarchaeota	Methanococci	Methanococcales	Methanococcaceae	Methanococcus	Methanococcus maripaludis	Methanococcus maripaludis X1
GCA_000017225.1	Complete	1772694	426368	C7	Archaea	Euryarchaeota	Methanococci	Methanococcales	Methanococcaceae	Methanococcus	Methanococcus maripaludis	Methanococcus maripaludis C7
GCA_000018485.1	Complete	1744193	444158	C6	Archaea	Euryarchaeota	Methanococci	Methanococcales	Methanococcaceae	Methanococcus	Methanococcus maripaludis	Methanococcus maripaludis C6
GCA_000018505.1	Complete	7008622	395019	ATCC 17616	Bacteria	Proteobacteria	Betaproteobacteria	Burkholderiales	Burkholderiaceae	Burkholderia	Burkholderia multivorans	Burkholderia multivorans ATCC 17616
GCA_000959525.1	Complete	6322746	985079	ATCC BAA-247	Bacteria	Proteobacteria	Betaproteobacteria	Burkholderiales	Burkholderiaceae	Burkholderia	Burkholderia multivorans	Burkholderia multivorans ATCC BAA-247
GCA_000010545.1	Complete	7008810	395019	ATCC 17616	Bacteria	Proteobacteria	Betaproteobacteria	Burkholderiales	Burkholderiaceae	Burkholderia	Burkholderia multivorans	Burkholderia multivorans ATCC 17616
GCA_001718995.1	Complete	6845362	87883	MSMB1640WGS	Bacteria	Proteobacteria	Betaproteobacteria	Burkholderiales	Burkholderiaceae	Burkholderia	Burkholderia multivorans	UNIDENTIFIED
GCA_001718755.1	Complete	6620936	87883	AU1185	Bacteria	Proteobacteria	Betaproteobacteria	Burkholderiales	Burkholderiaceae	Burkholderia	Burkholderia multivorans	UNIDENTIFIED
GCA_000241125.1	Complete	837480	1129369	GDL-1	Bacteria	Tenericutes	Mollicutes	Mycoplasmatales	Mycoplasmataceae	Mycoplasma	Mycoplasma hyorhinis	Mycoplasma hyorhinis GDL-1
GCA_000211295.1	Complete	829709	936139	MCLD	Bacteria	Tenericutes	Mollicutes	Mycoplasmatales	Mycoplasmataceae	Mycoplasma	Mycoplasma hyorhinis	Mycoplasma hyorhinis MCLD
GCA_000496815.1	Complete	837447	634997	DBS 1050	Bacteria	Tenericutes	Mollicutes	Mycoplasmatales	Mycoplasmataceae	Mycoplasma	Mycoplasma hyorhinis	Mycoplasma hyorhinis DBS 1050
GCA_000145705.1	Complete	839615	872331	HUB-1	Bacteria	Tenericutes	Mollicutes	Mycoplasmatales	Mycoplasmataceae	Mycoplasma	Mycoplasma hyorhinis	Mycoplasma hyorhinis HUB-1
GCA_000313635.1	Complete	836897	1118964	SK76	Bacteria	Tenericutes	Mollicutes	Mycoplasmatales	Mycoplasmataceae	Mycoplasma	Mycoplasma hyorhinis	Mycoplasma hyorhinis SK76
GCA_002356055.1	Complete	2006877	1338	TYG1620	Bacteria	Firmicutes	Bacilli	Lactobacillales	Streptococcaceae	Streptococcus	Streptococcus intermedius	UNIDENTIFIED
GCA_000306805.1	Complete	1933610	591365	JTH08	Bacteria	Firmicutes	Bacilli	Lactobacillales	Streptococcaceae	Streptococcus	Streptococcus intermedius	Streptococcus intermedius JTH08
GCA_001296205.1	Complete	1908201	1338	KCOM 1545	Bacteria	Firmicutes	Bacilli	Lactobacillales	Streptococcaceae	Streptococcus	Streptococcus intermedius	UNIDENTIFIED
GCA_000463355.1	Complete	1996214	862967	B196	Bacteria	Firmicutes	Bacilli	Lactobacillales	Streptococcaceae	Streptococcus	Streptococcus intermedius	Streptococcus intermedius B196
GCA_000463385.1	Complete	1960728	862966	C270	Bacteria	Firmicutes	Bacilli	Lactobacillales	Streptococcaceae	Streptococcus	Streptococcus intermedius	Streptococcus intermedius C270
GCA_900234795.1	Complete	5715512	408	TK 0001	Bacteria	Proteobacteria	Alphaproteobacteria	Rhizobiales	Methylobacteriaceae	Methylobacterium	Methylobacterium extorquens	UNIDENTIFIED
GCA_001971665.1	Complete	5654313	408	PSBB040	Bacteria	Proteobacteria	Alphaproteobacteria	Rhizobiales	Methylobacteriaceae	Methylobacterium	Methylobacterium extorquens	UNIDENTIFIED
GCA_000021845.1	Complete	6180732	440085	CM4	Bacteria	Proteobacteria	Alphaproteobacteria	Rhizobiales	Methylobacteriaceae	Methylobacterium	Methylobacterium extorquens	Methylobacterium extorquens CM4
GCA_000022685.1	Complete	6879778	272630	AM1	Bacteria	Proteobacteria	Alphaproteobacteria	Rhizobiales	Methylobacteriaceae	Methylobacterium	Methylobacterium extorquens	Methylobacterium extorquens AM1
GCA_000083545.1	Complete	6123851	661410	DM4	Bacteria	Proteobacteria	Alphaproteobacteria	Rhizobiales	Methylobacteriaceae	Methylobacterium	Methylobacterium extorquens	Methylobacterium extorquens DM4
GCA_000008545.1	Complete	1860725	243274	MSB8	Bacteria	Thermotogae	Thermotogae	Thermotogales	Thermotogaceae	Thermotoga	Thermotoga maritima	Thermotoga maritima MSB8
GCA_000230655.3	Complete	1869644	243274	MSB8	Bacteria	Thermotogae	Thermotogae	Thermotogales	Thermotogaceae	Thermotoga	Thermotoga maritima	Thermotoga maritima MSB8
GCA_000978575.1	Complete	1869610	2336	Tma100	Bacteria	Thermotogae	Thermotogae	Thermotogales	Thermotogaceae	Thermotoga	Thermotoga maritima	UNIDENTIFIED
GCA_000390265.1	Complete	1869612	243274	MSB8	Bacteria	Thermotogae	Thermotogae	Thermotogales	Thermotogaceae	Thermotoga	Thermotoga maritima	Thermotoga maritima MSB8
GCA_000978535.1	Complete	1859582	2336	Tma200	Bacteria	Thermotogae	Thermotogae	Thermotogales	Thermotogaceae	Thermotoga	Thermotoga maritima	UNIDENTIFIED
GCA_002982155.1	Complete	1758362	1255	KCCM 40703	Bacteria	Firmicutes	Bacilli	Lactobacillales	Lactobacillaceae	Pediococcus	Pediococcus pentosaceus	UNIDENTIFIED
GCA_000014505.1	Complete	1832387	278197	ATCC 25745	Bacteria	Firmicutes	Bacilli	Lactobacillales	Lactobacillaceae	Pediococcus	Pediococcus pentosaceus	Pediococcus pentosaceus ATCC 25745
GCA_001411765.2	Complete	1830629	1255	wikim20	Bacteria	Firmicutes	Bacilli	Lactobacillales	Lactobacillaceae	Pediococcus	Pediococcus pentosaceus	UNIDENTIFIED
GCA_002173535.1	Complete	2002472	1255	SRCM100892	Bacteria	Firmicutes	Bacilli	Lactobacillales	Lactobacillaceae	Pediococcus	Pediococcus pentosaceus	UNIDENTIFIED
GCA_002202155.1	Complete	1869792	1255	SRCM100194	Bacteria	Firmicutes	Bacilli	Lactobacillales	Lactobacillaceae	Pediococcus	Pediococcus pentosaceus	UNIDENTIFIED
GCA_000265095.1	Complete	2223664	484020	4	Bacteria	Actinobacteria	Actinobacteria	Bifidobacteriales	Bifidobacteriaceae	Bifidobacterium	Bifidobacterium bifidum	Bifidobacterium bifidum BGN4
GCA_001025135.1	Complete	2211039	500634	JCM 1255	Bacteria	Actinobacteria	Actinobacteria	Bifidobacteriales	Bifidobacteriaceae	Bifidobacterium	Bifidobacterium bifidum	Bifidobacterium bifidum ATCC 29521 = JCM 1255 = DSM 20456
GCA_000164965.1	Complete	2186882	883062	S17	Bacteria	Actinobacteria	Actinobacteria	Bifidobacteriales	Bifidobacteriaceae	Bifidobacterium	Bifidobacterium bifidum	Bifidobacterium bifidum S17
GCA_002845845.1	Complete	2243572	1681	PRI 1	Bacteria	Actinobacteria	Actinobacteria	Bifidobacteriales	Bifidobacteriaceae	Bifidobacterium	Bifidobacterium bifidum	UNIDENTIFIED
GCA_000165905.1	Complete	2214656	702459	PRL2010	Bacteria	Actinobacteria	Actinobacteria	Bifidobacteriales	Bifidobacteriaceae	Bifidobacterium	Bifidobacterium bifidum	Bifidobacterium bifidum PRL2010
GCA_000023605.1	Complete	4862913	561230	PC1	Bacteria	Proteobacteria	Gammaproteobacteria	Enterobacterales	Pectobacteriaceae	Pectobacterium	Pectobacterium carotovorum	Pectobacterium carotovorum subsp. carotovorum PC1
GCA_002068115.1	Complete	4966299	180957	SX309	Bacteria	Proteobacteria	Gammaproteobacteria	Enterobacterales	Pectobacteriaceae	Pectobacterium	Pectobacterium carotovorum	Pectobacterium carotovorum subsp. brasiliense
GCA_002764035.1	Complete	4924809	180957	BZA12	Bacteria	Proteobacteria	Gammaproteobacteria	Enterobacterales	Pectobacteriaceae	Pectobacterium	Pectobacterium carotovorum	Pectobacterium carotovorum subsp. brasiliense
GCA_000294535.1	Complete	4842771	1218933	PCC21	Bacteria	Proteobacteria	Gammaproteobacteria	Enterobacterales	Pectobacteriaceae	Pectobacterium	Pectobacterium carotovorum	Pectobacterium carotovorum subsp. carotovorum PCC21
GCA_000769535.1	Complete	4933575	78398	BC S7	Bacteria	Proteobacteria	Gammaproteobacteria	Enterobacterales	Pectobacteriaceae	Pectobacterium	Pectobacterium carotovorum	Pectobacterium carotovorum subsp. odoriferum
GCA_002803865.1	Complete	3835149	552	E-2	Bacteria	Proteobacteria	Gammaproteobacteria	Enterobacterales	Erwiniaceae	Erwinia	Erwinia amylovora	UNIDENTIFIED
GCA_000513415.1	Complete	3791024	1407062	LA635	Bacteria	Proteobacteria	Gammaproteobacteria	Enterobacterales	Erwiniaceae	Erwinia	Erwinia amylovora	Erwinia amylovora LA635
GCA_000513395.1	Complete	3789866	1407063	LA636	Bacteria	Proteobacteria	Gammaproteobacteria	Enterobacterales	Erwiniaceae	Erwinia	Erwinia amylovora	Erwinia amylovora LA636
GCA_000513355.1	Complete	3869546	1407064	LA637	Bacteria	Proteobacteria	Gammaproteobacteria	Enterobacterales	Erwiniaceae	Erwinia	Erwinia amylovora	Erwinia amylovora LA637
GCA_000027205.1	Complete	3905604	716540	ATCC 49946	Bacteria	Proteobacteria	Gammaproteobacteria	Enterobacterales	Erwiniaceae	Erwinia	Erwinia amylovora	Erwinia amylovora ATCC 49946
GCA_002786455.2	Complete	2818011	34062	TT16	Bacteria	Proteobacteria	Gammaproteobacteria	Pseudomonadales	Moraxellaceae	Moraxella	Moraxella osloensis	UNIDENTIFIED
GCA_001553955.1	Complete	2649137	34062	CCUG 350	Bacteria	Proteobacteria	Gammaproteobacteria	Pseudomonadales	Moraxellaceae	Moraxella	Moraxella osloensis	UNIDENTIFIED
GCA_002752755.2	Complete	2821325	34062	YHS	Bacteria	Proteobacteria	Gammaproteobacteria	Pseudomonadales	Moraxellaceae	Moraxella	Moraxella osloensis	UNIDENTIFIED
GCA_002753715.2	Complete	3043784	34062	NP7	Bacteria	Proteobacteria	Gammaproteobacteria	Pseudomonadales	Moraxellaceae	Moraxella	Moraxella osloensis	UNIDENTIFIED
GCA_002355615.1	Complete	2621004	34062	KMC41	Bacteria	Proteobacteria	Gammaproteobacteria	Pseudomonadales	Moraxellaceae	Moraxella	Moraxella osloensis	UNIDENTIFIED
GCA_900105405.1	Complete	1684415	2702	DSM 4944	Bacteria	Actinobacteria	Actinobacteria	Bifidobacteriales	Bifidobacteriaceae	Gardnerella	Gardnerella vaginalis	UNIDENTIFIED
GCA_001953155.1	Complete	1746718	2702	GV37	Bacteria	Actinobacteria	Actinobacteria	Bifidobacteriales	Bifidobacteriaceae	Gardnerella	Gardnerella vaginalis	UNIDENTIFIED
GCA_000159155.2	Complete	1667350	525284	ATCC 14019	Bacteria	Actinobacteria	Actinobacteria	Bifidobacteriales	Bifidobacteriaceae	Gardnerella	Gardnerella vaginalis	Gardnerella vaginalis ATCC 14019
GCA_000025205.1	Complete	1617545	553190	409-05	Bacteria	Actinobacteria	Actinobacteria	Bifidobacteriales	Bifidobacteriaceae	Gardnerella	Gardnerella vaginalis	Gardnerella vaginalis 409-05
GCA_001042655.1	Complete	1667406	585528	JCM 11026	Bacteria	Actinobacteria	Actinobacteria	Bifidobacteriales	Bifidobacteriaceae	Gardnerella	Gardnerella vaginalis	Gardnerella vaginalis ATCC 14018 = JCM 11026
GCA_000021885.1	Complete	2269156	557723	SH0165	Bacteria	Proteobacteria	Gammaproteobacteria	Pasteurellales	Pasteurellaceae	Glaesserella	Glaesserella parasuis	Glaesserella parasuis SH0165
GCA_002055565.1	Complete	2305354	738	CL120103	Bacteria	Proteobacteria	Gammaproteobacteria	Pasteurellales	Pasteurellaceae	Glaesserella	Glaesserella parasuis	UNIDENTIFIED
GCA_001611775.1	Complete	2277540	738	SC1401	Bacteria	Proteobacteria	Gammaproteobacteria	Pasteurellales	Pasteurellaceae	Glaesserella	Glaesserella parasuis	UNIDENTIFIED
GCA_000742795.1	Complete	2280878	738	KL0318	Bacteria	Proteobacteria	Gammaproteobacteria	Pasteurellales	Pasteurellaceae	Glaesserella	Glaesserella parasuis	UNIDENTIFIED
GCA_000439395.1	Complete	2324740	1322346	ZJ0906	Bacteria	Proteobacteria	Gammaproteobacteria	Pasteurellales	Pasteurellaceae	Glaesserella	Glaesserella parasuis	Glaesserella parasuis ZJ0906
GCA_000008185.1	Complete	2843201	243275	ATCC 35405	Bacteria	Spirochaetes	Spirochaetia	Spirochaetales	Spirochaetaceae	Treponema	Treponema denticola	Treponema denticola ATCC 35405
GCA_000340685.1	Complete	2771508	999430	ATCC 35404	Bacteria	Spirochaetes	Spirochaetia	Spirochaetales	Spirochaetaceae	Treponema	Treponema denticola	Treponema denticola ATCC 35404
GCA_000340605.1	Complete	2929700	999431	H1-T	Bacteria	Spirochaetes	Spirochaetia	Spirochaetales	Spirochaetaceae	Treponema	Treponema denticola	Treponema denticola H1-T
GCA_000340705.1	Complete	2857526	999434	OTK	Bacteria	Spirochaetes	Spirochaetia	Spirochaetales	Spirochaetaceae	Treponema	Treponema denticola	Treponema denticola OTK
GCA_000340645.1	Complete	2757856	999432	H-22	Bacteria	Spirochaetes	Spirochaetia	Spirochaetales	Spirochaetaceae	Treponema	Treponema denticola	Treponema denticola H-22
GCA_001698165.1	Complete	1986991	28038	WiKim52	Bacteria	Firmicutes	Bacilli	Lactobacillales	Lactobacillaceae	Lactobacillus	Lactobacillus curvatus	UNIDENTIFIED
GCA_001663835.1	Complete	1848756	28038	FBA2	Bacteria	Firmicutes	Bacilli	Lactobacillales	Lactobacillaceae	Lactobacillus	Lactobacillus curvatus	UNIDENTIFIED
GCA_900178545.1	Complete	1901677	28038	FLEC03	Bacteria	Firmicutes	Bacilli	Lactobacillales	Lactobacillaceae	Lactobacillus	Lactobacillus curvatus	UNIDENTIFIED
GCA_002224425.1	Complete	2114309	28038	MRS6	Bacteria	Firmicutes	Bacilli	Lactobacillales	Lactobacillaceae	Lactobacillus	Lactobacillus curvatus	UNIDENTIFIED
GCA_002224505.1	Complete	2002764	28038	KG6	Bacteria	Firmicutes	Bacilli	Lactobacillales	Lactobacillaceae	Lactobacillus	Lactobacillus curvatus	UNIDENTIFIED
GCA_000009865.1	Complete	2697861	279808	JCSC1435	Bacteria	Firmicutes	Bacilli	Bacillales	Staphylococcaceae	Staphylococcus	Staphylococcus haemolyticus	Staphylococcus haemolyticus JCSC1435
GCA_002906615.1	Complete	2612666	1283	83131B	Bacteria	Firmicutes	Bacilli	Bacillales	Staphylococcaceae	Staphylococcus	Staphylococcus haemolyticus	UNIDENTIFIED
GCA_000972725.1	Complete	2561368	1283	Sh29/312/L2	Bacteria	Firmicutes	Bacilli	Bacillales	Staphylococcaceae	Staphylococcus	Staphylococcus haemolyticus	UNIDENTIFIED
GCA_002952715.1	Complete	2694559	1283	SGAir0252	Bacteria	Firmicutes	Bacilli	Bacillales	Staphylococcaceae	Staphylococcus	Staphylococcus haemolyticus	UNIDENTIFIED
GCA_001611955.1	Complete	2560146	1283	S167	Bacteria	Firmicutes	Bacilli	Bacillales	Staphylococcaceae	Staphylococcus	Staphylococcus haemolyticus	UNIDENTIFIED
GCA_000016205.1	Complete	8391070	269482	G4	Bacteria	Proteobacteria	Betaproteobacteria	Burkholderiales	Burkholderiaceae	Burkholderia	Burkholderia vietnamiensis	Burkholderia vietnamiensis G4
GCA_001718775.1	Complete	6835067	60552	AU1233	Bacteria	Proteobacteria	Betaproteobacteria	Burkholderiales	Burkholderiaceae	Burkholderia	Burkholderia vietnamiensis	UNIDENTIFIED
GCA_001718495.1	Complete	6815283	60552	FL-2-3-30-S1-D0	Bacteria	Proteobacteria	Betaproteobacteria	Burkholderiales	Burkholderiaceae	Burkholderia	Burkholderia vietnamiensis	UNIDENTIFIED
GCA_000959445.1	Complete	6930496	1449978	LMG 10929	Bacteria	Proteobacteria	Betaproteobacteria	Burkholderiales	Burkholderiaceae	Burkholderia	Burkholderia vietnamiensis	Burkholderia vietnamiensis LMG 10929
GCA_001718815.1	Complete	6764532	60552	HI2297	Bacteria	Proteobacteria	Betaproteobacteria	Burkholderiales	Burkholderiaceae	Burkholderia	Burkholderia vietnamiensis	UNIDENTIFIED
GCA_002777235.1	Complete	2272646	138072	ZA17	Bacteria	Proteobacteria	Gammaproteobacteria	Enterobacterales	Enterobacteriaceae	Candidatus Hamiltonella	Candidatus Hamiltonella defensa	UNIDENTIFIED
GCA_002285855.1	Complete	1739504	672795	MEAM1	Bacteria	Proteobacteria	Gammaproteobacteria	Enterobacterales	Enterobacteriaceae	Candidatus Hamiltonella	Candidatus Hamiltonella defensa	Candidatus Hamiltonella defensa (Bemisia tabaci)
GCA_002777215.1	Complete	2261835	138072	AS3	Bacteria	Proteobacteria	Gammaproteobacteria	Enterobacterales	Enterobacteriaceae	Candidatus Hamiltonella	Candidatus Hamiltonella defensa	UNIDENTIFIED
GCA_002777195.1	Complete	2204294	138072	A2C	Bacteria	Proteobacteria	Gammaproteobacteria	Enterobacterales	Enterobacteriaceae	Candidatus Hamiltonella	Candidatus Hamiltonella defensa	UNIDENTIFIED
GCA_002777295.1	Complete	2122402	138072	NY26	Bacteria	Proteobacteria	Gammaproteobacteria	Enterobacterales	Enterobacteriaceae	Candidatus Hamiltonella	Candidatus Hamiltonella defensa	UNIDENTIFIED
GCA_000017965.1	Complete	4817463	444177	C3-41	Bacteria	Firmicutes	Bacilli	Bacillales	Bacillaceae	Lysinibacillus	Lysinibacillus sphaericus	Lysinibacillus sphaericus C3-41
GCA_001598075.1	Complete	4837319	1421	III(3)7	Bacteria	Firmicutes	Bacilli	Bacillales	Bacillaceae	Lysinibacillus	Lysinibacillus sphaericus	UNIDENTIFIED
GCA_001581875.1	Complete	4841658	1421	OT4b.25	Bacteria	Firmicutes	Bacilli	Bacillales	Bacillaceae	Lysinibacillus	Lysinibacillus sphaericus	UNIDENTIFIED
GCA_002982115.1	Complete	4681723	1421	DSM 28	Bacteria	Firmicutes	Bacilli	Bacillales	Bacillaceae	Lysinibacillus	Lysinibacillus sphaericus	UNIDENTIFIED
GCA_001629735.1	Complete	4692801	1421	2362	Bacteria	Firmicutes	Bacilli	Bacillales	Bacillaceae	Lysinibacillus	Lysinibacillus sphaericus	UNIDENTIFIED
GCA_000970025.1	Complete	4574907	1434108	MS	Archaea	Euryarchaeota	Methanomicrobia	Methanosarcinales	Methanosarcinaceae	Methanosarcina	Methanosarcina barkeri	Methanosarcina barkeri MS
GCA_000195895.1	Complete	4873766	269797	Fusaro	Archaea	Euryarchaeota	Methanomicrobia	Methanosarcinales	Methanosarcinaceae	Methanosarcina	Methanosarcina barkeri	Methanosarcina barkeri str. Fusaro
GCA_000969985.1	Complete	4907186	1434109	Wiesmoor	Archaea	Euryarchaeota	Methanomicrobia	Methanosarcinales	Methanosarcinaceae	Methanosarcina	Methanosarcina barkeri	Methanosarcina barkeri str. Wiesmoor
GCA_001027005.1	Complete	4501171	796385	CM1	Archaea	Euryarchaeota	Methanomicrobia	Methanosarcinales	Methanosarcinaceae	Methanosarcina	Methanosarcina barkeri	Methanosarcina barkeri CM1
GCA_000970305.1	Complete	4560446	1434107	3	Archaea	Euryarchaeota	Methanomicrobia	Methanosarcinales	Methanosarcinaceae	Methanosarcina	Methanosarcina barkeri	Methanosarcina barkeri 3
GCA_000020765.1	Complete	2024171	552526	MGCS10565; ATCC BAA1716	Bacteria	Firmicutes	Bacilli	Lactobacillales	Streptococcaceae	Streptococcus	Streptococcus equi	Streptococcus equi subsp. zooepidemicus MGCS10565
GCA_000696505.1	Complete	2107382	1403449	CY	Bacteria	Firmicutes	Bacilli	Lactobacillales	Streptococcaceae	Streptococcus	Streptococcus equi	Streptococcus equi subsp. zooepidemicus CY
GCA_000219765.1	Complete	2167264	1051072	ATCC 35246	Bacteria	Firmicutes	Bacilli	Lactobacillales	Streptococcaceae	Streptococcus	Streptococcus equi	Streptococcus equi subsp. zooepidemicus ATCC 35246
GCA_002202295.1	Complete	2272071	148942	ATCC 39506	Bacteria	Firmicutes	Bacilli	Lactobacillales	Streptococcaceae	Streptococcus	Streptococcus equi	Streptococcus equi subsp. equi
GCA_000026605.1	Complete	2149868	40041	H70	Bacteria	Firmicutes	Bacilli	Lactobacillales	Streptococcaceae	Streptococcus	Streptococcus equi	Streptococcus equi subsp. zooepidemicus
GCA_000741005.1	Complete	987652	1398490	Tom3107	Bacteria	Spirochaetes	Spirochaetia	Spirochaetales	Borreliaceae	Borreliella	Borreliella afzelii	Borrelia afzelii Tom3107
GCA_000222835.1	Complete	1404288	390236	PKo	Bacteria	Spirochaetes	Spirochaetia	Spirochaetales	Borreliaceae	Borreliella	Borreliella afzelii	Borrelia afzelii PKo
GCA_000962775.1	Complete	1309078	411555	K78	Bacteria	Spirochaetes	Spirochaetia	Spirochaetales	Borreliaceae	Borreliella	Borreliella afzelii	Borrelia afzelii K78
GCA_001900865.1	Complete	1259498	29518	BO23	Bacteria	Spirochaetes	Spirochaetia	Spirochaetales	Borreliaceae	Borreliella	Borreliella afzelii	UNIDENTIFIED
GCA_000304735.1	Complete	905471	1239934	HLJ01	Bacteria	Spirochaetes	Spirochaetia	Spirochaetales	Borreliaceae	Borreliella	Borreliella afzelii	Borrelia afzelii HLJ01
GCA_000988685.1	Complete	2400952	386891	28389	Bacteria	Proteobacteria	Gammaproteobacteria	Pseudomonadales	Moraxellaceae	Moraxella	Moraxella bovoculi	UNIDENTIFIED
GCA_000988745.1	Complete	2120340	386891	58086	Bacteria	Proteobacteria	Gammaproteobacteria	Pseudomonadales	Moraxellaceae	Moraxella	Moraxella bovoculi	UNIDENTIFIED
GCA_000988655.1	Complete	2184753	386891	23343	Bacteria	Proteobacteria	Gammaproteobacteria	Pseudomonadales	Moraxellaceae	Moraxella	Moraxella bovoculi	UNIDENTIFIED
GCA_000988615.1	Complete	2363171	386891	22581	Bacteria	Proteobacteria	Gammaproteobacteria	Pseudomonadales	Moraxellaceae	Moraxella	Moraxella bovoculi	UNIDENTIFIED
GCA_000988605.1	Complete	2243615	386891	58069	Bacteria	Proteobacteria	Gammaproteobacteria	Pseudomonadales	Moraxellaceae	Moraxella	Moraxella bovoculi	UNIDENTIFIED
GCA_000968435.1	Complete	2727337	2287	SULA	Archaea	Crenarchaeota	Thermoprotei	Sulfolobales	Sulfolobaceae	Sulfolobus	Sulfolobus solfataricus	UNIDENTIFIED
GCA_000968355.1	Complete	2727261	2287	SULB	Archaea	Crenarchaeota	Thermoprotei	Sulfolobales	Sulfolobaceae	Sulfolobus	Sulfolobus solfataricus	UNIDENTIFIED
GCA_000024745.1	Complete	2668974	555311	98/2	Archaea	Crenarchaeota	Thermoprotei	Sulfolobales	Sulfolobaceae	Sulfolobus	Sulfolobus solfataricus	Sulfolobus solfataricus 98/2
GCA_000968395.1	Complete	2727312	2287	98/2 SULC	Archaea	Crenarchaeota	Thermoprotei	Sulfolobales	Sulfolobaceae	Sulfolobus	Sulfolobus solfataricus	UNIDENTIFIED
GCA_000007005.1	Complete	2992245	273057	P2	Archaea	Crenarchaeota	Thermoprotei	Sulfolobales	Sulfolobaceae	Sulfolobus	Sulfolobus solfataricus	Sulfolobus solfataricus P2
GCA_002393245.1	Complete	4884452	545	FDAARGOS_393	Bacteria	Proteobacteria	Gammaproteobacteria	Enterobacterales	Enterobacteriaceae	Citrobacter	Citrobacter koseri	UNIDENTIFIED
GCA_002208985.2	Complete	4936511	545	FDAARGOS_287	Bacteria	Proteobacteria	Gammaproteobacteria	Enterobacterales	Enterobacteriaceae	Citrobacter	Citrobacter koseri	UNIDENTIFIED
GCA_001931885.1	Complete	4752495	545	0123A_53_520	Bacteria	Proteobacteria	Gammaproteobacteria	Enterobacterales	Enterobacteriaceae	Citrobacter	Citrobacter koseri	UNIDENTIFIED
GCA_002947035.1	Complete	4923281	545	AR_0025	Bacteria	Proteobacteria	Gammaproteobacteria	Enterobacterales	Enterobacteriaceae	Citrobacter	Citrobacter koseri	UNIDENTIFIED
GCA_002947675.1	Complete	4928874	545	AR_0024	Bacteria	Proteobacteria	Gammaproteobacteria	Enterobacterales	Enterobacteriaceae	Citrobacter	Citrobacter koseri	UNIDENTIFIED
GCA_000506785.3	Complete	6186879	1428454	NRRL B-598	Bacteria	Firmicutes	Clostridia	Clostridiales	Clostridiaceae	Clostridium	Clostridium beijerinckii	Clostridium beijerinckii NRRL B-598
GCA_000767745.1	Complete	5999050	864803	SA-1	Bacteria	Firmicutes	Clostridia	Clostridiales	Clostridiaceae	Clostridium	Clostridium beijerinckii	Clostridium beijerinckii ATCC 35702
GCA_000833105.2	Complete	6485394	1520	NCIMB 14988	Bacteria	Firmicutes	Clostridia	Clostridiales	Clostridiaceae	Clostridium	Clostridium beijerinckii	UNIDENTIFIED
GCA_000016965.1	Complete	6000632	290402	NCIMB 8052	Bacteria	Firmicutes	Clostridia	Clostridiales	Clostridiaceae	Clostridium	Clostridium beijerinckii	Clostridium beijerinckii NCIMB 8052
GCA_002003345.1	Complete	6123550	1520	BAS/B3/I/124	Bacteria	Firmicutes	Clostridia	Clostridiales	Clostridiaceae	Clostridium	Clostridium beijerinckii	UNIDENTIFIED
GCA_000511405.1	Complete	4056006	697284	DSM 25430	Bacteria	Firmicutes	Bacilli	Bacillales	Paenibacillaceae	Paenibacillus	Paenibacillus larvae	Paenibacillus larvae subsp. larvae DSM 25430
GCA_002007765.1	Complete	4520703	1477	ATCC 13537	Bacteria	Firmicutes	Bacilli	Bacillales	Paenibacillaceae	Paenibacillus	Paenibacillus larvae	Paenibacillus larvae subsp. pulvifaciens
GCA_002082155.1	Complete	4794868	1477	SAG 10367	Bacteria	Firmicutes	Bacilli	Bacillales	Paenibacillaceae	Paenibacillus	Paenibacillus larvae	Paenibacillus larvae subsp. pulvifaciens
GCA_002003265.1	Complete	4289950	147375	ATCC 9545	Bacteria	Firmicutes	Bacilli	Bacillales	Paenibacillaceae	Paenibacillus	Paenibacillus larvae	Paenibacillus larvae subsp. larvae
GCA_002043025.1	Complete	4444206	1477	CCM 38	Bacteria	Firmicutes	Bacilli	Bacillales	Paenibacillaceae	Paenibacillus	Paenibacillus larvae	Paenibacillus larvae subsp. pulvifaciens
GCA_001430905.1	Complete	1248180	1735162	RIFOXYD2_FULL_PER-ii_51_23	Bacteria	Candidatus Peregrinibacteria	Candidatus Peribacteria	Candidatus Peribacterales	UNIDENTIFIED	Candidatus Peribacter	Candidatus Peribacter riflensis	UNIDENTIFIED
GCA_001430755.1	Complete	1248026	1735162	RIFOXYA2_FULL_PER-ii_58_14	Bacteria	Candidatus Peregrinibacteria	Candidatus Peribacteria	Candidatus Peribacterales	UNIDENTIFIED	Candidatus Peribacter	Candidatus Peribacter riflensis	UNIDENTIFIED
GCA_001430885.1	Complete	1247854	1735162	RIFOXYD1_FULL_PER-ii_59_16	Bacteria	Candidatus Peregrinibacteria	Candidatus Peribacteria	Candidatus Peribacterales	UNIDENTIFIED	Candidatus Peribacter	Candidatus Peribacter riflensis	UNIDENTIFIED
GCA_001430805.1	Complete	1248181	1735162	RIFOXYB2_FULL_PER-ii_58_17	Bacteria	Candidatus Peregrinibacteria	Candidatus Peribacteria	Candidatus Peribacterales	UNIDENTIFIED	Candidatus Peribacter	Candidatus Peribacter riflensis	UNIDENTIFIED
GCA_001430845.1	Complete	1248112	1735162	RIFOXYC2_FULL_PER-ii_58_32	Bacteria	Candidatus Peregrinibacteria	Candidatus Peribacteria	Candidatus Peribacterales	UNIDENTIFIED	Candidatus Peribacter	Candidatus Peribacter riflensis	UNIDENTIFIED
GCA_001188915.1	Complete	2582931	1295	2317-03	Bacteria	Firmicutes	Bacilli	Bacillales	Staphylococcaceae	Staphylococcus	Staphylococcus schleiferi	UNIDENTIFIED
GCA_001188875.1	Complete	2528396	1295	5909-02	Bacteria	Firmicutes	Bacilli	Bacillales	Staphylococcaceae	Staphylococcus	Staphylococcus schleiferi	UNIDENTIFIED
GCA_001188895.1	Complete	2419762	1295	2142-05	Bacteria	Firmicutes	Bacilli	Bacillales	Staphylococcaceae	Staphylococcus	Staphylococcus schleiferi	UNIDENTIFIED
GCA_001188855.1	Complete	2435632	1295	1360-13	Bacteria	Firmicutes	Bacilli	Bacillales	Staphylococcaceae	Staphylococcus	Staphylococcus schleiferi	UNIDENTIFIED
GCA_001548255.1	Complete	2528077	1295	TSCC54	Bacteria	Firmicutes	Bacilli	Bacillales	Staphylococcaceae	Staphylococcus	Staphylococcus schleiferi	UNIDENTIFIED
GCA_002003385.1	Complete	5108176	169679	NCP 195	Bacteria	Firmicutes	Clostridia	Clostridiales	Clostridiaceae	Clostridium	Clostridium saccharobutylicum	UNIDENTIFIED
GCA_002003285.1	Complete	5108287	169679	NCP 200	Bacteria	Firmicutes	Clostridia	Clostridiales	Clostridiaceae	Clostridium	Clostridium saccharobutylicum	UNIDENTIFIED
GCA_000473995.1	Complete	5107814	1345695	DSM 13864	Bacteria	Firmicutes	Clostridia	Clostridiales	Clostridiaceae	Clostridium	Clostridium saccharobutylicum	Clostridium saccharobutylicum DSM 13864
GCA_002003365.1	Complete	4950933	169679	NCP 258	Bacteria	Firmicutes	Clostridia	Clostridiales	Clostridiaceae	Clostridium	Clostridium saccharobutylicum	UNIDENTIFIED
GCA_002003325.1	Complete	5108304	169679	BAS/B3/SW/136	Bacteria	Firmicutes	Clostridia	Clostridiales	Clostridiaceae	Clostridium	Clostridium saccharobutylicum	UNIDENTIFIED
GCA_000828695.1	Complete	6827892	1420599	Cab57	Bacteria	Proteobacteria	Gammaproteobacteria	Pseudomonadales	Pseudomonadaceae	Pseudomonas	Pseudomonas protegens	Pseudomonas protegens Cab57
GCA_002006545.1	Complete	7032394	380021	H78	Bacteria	Proteobacteria	Gammaproteobacteria	Pseudomonadales	Pseudomonadaceae	Pseudomonas	Pseudomonas protegens	UNIDENTIFIED
GCA_000012265.1	Complete	7074893	220664	Pf-5	Bacteria	Proteobacteria	Gammaproteobacteria	Pseudomonadales	Pseudomonadaceae	Pseudomonas	Pseudomonas protegens	Pseudomonas protegens Pf-5
GCA_001874665.1	Complete	7247640	380021	UCT	Bacteria	Proteobacteria	Gammaproteobacteria	Pseudomonadales	Pseudomonadaceae	Pseudomonas	Pseudomonas protegens	UNIDENTIFIED
GCA_000397205.1	Complete	6867980	1124983	CHA0	Bacteria	Proteobacteria	Gammaproteobacteria	Pseudomonadales	Pseudomonadaceae	Pseudomonas	Pseudomonas protegens	Pseudomonas protegens CHA0
GCA_001680065.1	Complete	5549219	691	CCUG 16373	Bacteria	Proteobacteria	Gammaproteobacteria	Vibrionales	Vibrionaceae	Vibrio	Vibrio natriegens	UNIDENTIFIED
GCA_001680085.1	Complete	5504684	691	CCUG 16374	Bacteria	Proteobacteria	Gammaproteobacteria	Vibrionales	Vibrionaceae	Vibrio	Vibrio natriegens	UNIDENTIFIED
GCA_001680045.1	Complete	5161447	691	CCUG 16371	Bacteria	Proteobacteria	Gammaproteobacteria	Vibrionales	Vibrionaceae	Vibrio	Vibrio natriegens	UNIDENTIFIED
GCA_001456255.1	Complete	5175153	1219067	ATCC 14048	Bacteria	Proteobacteria	Gammaproteobacteria	Vibrionales	Vibrionaceae	Vibrio	Vibrio natriegens	Vibrio natriegens NBRC 15636 = ATCC 14048 = DSM 759
GCA_001680025.1	Complete	5168686	1219067	ATCC 14048	Bacteria	Proteobacteria	Gammaproteobacteria	Vibrionales	Vibrionaceae	Vibrio	Vibrio natriegens	Vibrio natriegens NBRC 15636 = ATCC 14048 = DSM 759
GCA_001951095.1	Complete	2363492	137591	CMS3	Bacteria	Firmicutes	Bacilli	Lactobacillales	Leuconostocaceae	Weissella	Weissella cibaria	UNIDENTIFIED
GCA_001951075.1	Complete	2384935	137591	CMU	Bacteria	Firmicutes	Bacilli	Lactobacillales	Leuconostocaceae	Weissella	Weissella cibaria	UNIDENTIFIED
GCA_001932695.1	Complete	2342914	137591	CMS2	Bacteria	Firmicutes	Bacilli	Lactobacillales	Leuconostocaceae	Weissella	Weissella cibaria	UNIDENTIFIED
GCA_001308145.2	Complete	2577731	137591	CH2	Bacteria	Firmicutes	Bacilli	Lactobacillales	Leuconostocaceae	Weissella	Weissella cibaria	UNIDENTIFIED
GCA_002243305.1	Complete	2342849	137591	CMS1	Bacteria	Firmicutes	Bacilli	Lactobacillales	Leuconostocaceae	Weissella	Weissella cibaria	UNIDENTIFIED
GCA_002310295.2	Complete	4123726	155892	CB2	Bacteria	Proteobacteria	Alphaproteobacteria	Caulobacterales	Caulobacteraceae	Caulobacter	Caulobacter vibrioides	UNIDENTIFIED
GCA_002310375.2	Complete	4143958	155892	CB13b1a	Bacteria	Proteobacteria	Alphaproteobacteria	Caulobacterales	Caulobacteraceae	Caulobacter	Caulobacter vibrioides	UNIDENTIFIED
GCA_000022005.1	Complete	4042929	565050	NA1000	Bacteria	Proteobacteria	Alphaproteobacteria	Caulobacterales	Caulobacteraceae	Caulobacter	Caulobacter vibrioides	Caulobacter vibrioides NA1000
GCA_000006905.1	Complete	4016947	190650	CB15	Bacteria	Proteobacteria	Alphaproteobacteria	Caulobacterales	Caulobacteraceae	Caulobacter	Caulobacter vibrioides	Caulobacter vibrioides CB15
GCA_002310455.2	Complete	4137285	155892	CB1	Bacteria	Proteobacteria	Alphaproteobacteria	Caulobacterales	Caulobacteraceae	Caulobacter	Caulobacter vibrioides	UNIDENTIFIED
GCA_000046705.1	Complete	1931047	283166	Houston-1	Bacteria	Proteobacteria	Alphaproteobacteria	Rhizobiales	Bartonellaceae	Bartonella	Bartonella henselae	Bartonella henselae str. Houston-1
GCA_002735245.1	Complete	1955425	38323	Houston-I	Bacteria	Proteobacteria	Alphaproteobacteria	Rhizobiales	Bartonellaceae	Bartonella	Bartonella henselae	UNIDENTIFIED
GCA_001291465.1	Complete	1905383	38323	MVT02	Bacteria	Proteobacteria	Alphaproteobacteria	Rhizobiales	Bartonellaceae	Bartonella	Bartonella henselae	UNIDENTIFIED
GCA_000612965.1	Complete	1905383	38323	BM1374163	Bacteria	Proteobacteria	Alphaproteobacteria	Rhizobiales	Bartonellaceae	Bartonella	Bartonella henselae	UNIDENTIFIED
GCA_000612765.1	Complete	1975503	38323	BM1374165	Bacteria	Proteobacteria	Alphaproteobacteria	Rhizobiales	Bartonellaceae	Bartonella	Bartonella henselae	UNIDENTIFIED
GCA_000292485.1	Complete	579796	662945	M6320	Bacteria	Tenericutes	Mollicutes	Mycoplasmatales	Mycoplasmataceae	Mycoplasma	Mycoplasma genitalium	Mycoplasma genitalium M6320
GCA_000292445.1	Complete	579504	662946	M6282	Bacteria	Tenericutes	Mollicutes	Mycoplasmatales	Mycoplasmataceae	Mycoplasma	Mycoplasma genitalium	Mycoplasma genitalium M6282
GCA_000027325.1	Complete	580076	243273	G-37	Bacteria	Tenericutes	Mollicutes	Mycoplasmatales	Mycoplasmataceae	Mycoplasma	Mycoplasma genitalium	Mycoplasma genitalium G37
GCA_000292405.1	Complete	579977	663918	M2321	Bacteria	Tenericutes	Mollicutes	Mycoplasmatales	Mycoplasmataceae	Mycoplasma	Mycoplasma genitalium	Mycoplasma genitalium M2321
GCA_000292505.1	Complete	579558	662947	M2288	Bacteria	Tenericutes	Mollicutes	Mycoplasmatales	Mycoplasmataceae	Mycoplasma	Mycoplasma genitalium	Mycoplasma genitalium M2288
GCA_000439775.1	Complete	1481598	1173064	JM	Bacteria	Proteobacteria	Alphaproteobacteria	Rickettsiales	Anaplasmataceae	Anaplasma	Anaplasma phagocytophilum	Anaplasma phagocytophilum str. JM
GCA_000013125.1	Complete	1471282	212042	HZ	Bacteria	Proteobacteria	Alphaproteobacteria	Rickettsiales	Anaplasmataceae	Anaplasma	Anaplasma phagocytophilum	Anaplasma phagocytophilum str. HZ
GCA_000439755.1	Complete	1477581	1184253	HZ2	Bacteria	Proteobacteria	Alphaproteobacteria	Rickettsiales	Anaplasmataceae	Anaplasma	Anaplasma phagocytophilum	Anaplasma phagocytophilum str. HZ2
GCA_000689635.2	Complete	1545197	1392507	Norway variant2	Bacteria	Proteobacteria	Alphaproteobacteria	Rickettsiales	Anaplasmataceae	Anaplasma	Anaplasma phagocytophilum	Anaplasma phagocytophilum str. Norway variant2
GCA_000439795.1	Complete	1473302	1184254	Dog2	Bacteria	Proteobacteria	Alphaproteobacteria	Rickettsiales	Anaplasmataceae	Anaplasma	Anaplasma phagocytophilum	Anaplasma phagocytophilum str. Dog2
GCA_000525675.1	Complete	3006992	765869	W	Bacteria	Proteobacteria	Oligoflexia	Bdellovibrionales	Bdellovibrionaceae	Bdellovibrio	Bdellovibrio bacteriovorus	Bdellovibrio bacteriovorus W
GCA_000317895.1	Complete	3988594	1069642	Tiberius	Bacteria	Proteobacteria	Oligoflexia	Bdellovibrionales	Bdellovibrionaceae	Bdellovibrio	Bdellovibrio bacteriovorus	Bdellovibrio bacteriovorus str. Tiberius
GCA_002208115.1	Complete	3769537	959	SSB218315	Bacteria	Proteobacteria	Oligoflexia	Bdellovibrionales	Bdellovibrionaceae	Bdellovibrio	Bdellovibrio bacteriovorus	UNIDENTIFIED
GCA_000196175.1	Complete	3782950	264462	HD100	Bacteria	Proteobacteria	Oligoflexia	Bdellovibrionales	Bdellovibrionaceae	Bdellovibrio	Bdellovibrio bacteriovorus	Bdellovibrio bacteriovorus HD100
GCA_000691605.1	Complete	3830427	959	109J	Bacteria	Proteobacteria	Oligoflexia	Bdellovibrionales	Bdellovibrionaceae	Bdellovibrio	Bdellovibrio bacteriovorus	UNIDENTIFIED
GCA_000178395.2	Complete	3993793	634956	C56-YS93	Bacteria	Firmicutes	Bacilli	Bacillales	Bacillaceae	Parageobacillus	Parageobacillus thermoglucosidasius	Parageobacillus thermoglucosidasius C56-YS93
GCA_001902495.1	Complete	4004339	1426	TM242	Bacteria	Firmicutes	Bacilli	Bacillales	Bacillaceae	Parageobacillus	Parageobacillus thermoglucosidasius	UNIDENTIFIED
GCA_001700985.1	Complete	4004923	1426	NCIMB 11955	Bacteria	Firmicutes	Bacilli	Bacillales	Bacillaceae	Parageobacillus	Parageobacillus thermoglucosidasius	UNIDENTIFIED
GCA_000258725.1	Complete	3740238	1136178	TNO-09.020	Bacteria	Firmicutes	Bacilli	Bacillales	Bacillaceae	Parageobacillus	Parageobacillus thermoglucosidasius	Parageobacillus thermoglucosidasius TNO-09.020
GCA_001295365.1	Complete	3873116	1426	DSM 2542	Bacteria	Firmicutes	Bacilli	Bacillales	Bacillaceae	Parageobacillus	Parageobacillus thermoglucosidasius	UNIDENTIFIED
GCA_000008125.1	Complete	2127482	262724	HB27	Bacteria	Deinococcus-Thermus	Deinococci	Thermales	Thermaceae	Thermus	Thermus thermophilus	Thermus thermophilus HB27
GCA_000258245.1	Complete	2311212	798128	JL-18	Bacteria	Deinococcus-Thermus	Deinococci	Thermales	Thermaceae	Thermus	Thermus thermophilus	Thermus thermophilus JL-18
GCA_002355995.1	Complete	2140665	274	TMY	Bacteria	Deinococcus-Thermus	Deinococci	Thermales	Thermaceae	Thermus	Thermus thermophilus	UNIDENTIFIED
GCA_000214845.1	Complete	2303227	762633	SG0.5JP17-16	Bacteria	Deinococcus-Thermus	Deinococci	Thermales	Thermaceae	Thermus	Thermus thermophilus	Thermus thermophilus SG0.5JP17-16
GCA_000091545.1	Complete	2116056	300852	HB8	Bacteria	Deinococcus-Thermus	Deinococci	Thermales	Thermaceae	Thermus	Thermus thermophilus	Thermus thermophilus HB8
GCA_000339015.1	Complete	4518784	956149	Sp291	Bacteria	Proteobacteria	Gammaproteobacteria	Enterobacterales	Enterobacteriaceae	Cronobacter	Cronobacter sakazakii	Cronobacter sakazakii SP291
GCA_001277275.1	Complete	4610566	28141	NCTC 8155	Bacteria	Proteobacteria	Gammaproteobacteria	Enterobacterales	Enterobacteriaceae	Cronobacter	Cronobacter sakazakii	UNIDENTIFIED
GCA_000982825.1	Complete	4663565	28141	ATCC 29544	Bacteria	Proteobacteria	Gammaproteobacteria	Enterobacterales	Enterobacteriaceae	Cronobacter	Cronobacter sakazakii	UNIDENTIFIED
GCA_000263215.1	Complete	4268675	1138308	ES15	Bacteria	Proteobacteria	Gammaproteobacteria	Enterobacterales	Enterobacteriaceae	Cronobacter	Cronobacter sakazakii	Cronobacter sakazakii ES15
GCA_000017665.1	Complete	4530777	290339	ATCC BAA-894	Bacteria	Proteobacteria	Gammaproteobacteria	Enterobacterales	Enterobacteriaceae	Cronobacter	Cronobacter sakazakii	Cronobacter sakazakii ATCC BAA-894
GCA_000365305.1	Complete	4676060	1223568	NCPPB 453	Bacteria	Proteobacteria	Gammaproteobacteria	Enterobacterales	Pectobacteriaceae	Dickeya	Dickeya dianthicola	Dickeya dianthicola NCPPB 453
GCA_002706485.1	Complete	4720132	1306405	RNS04.9	Bacteria	Proteobacteria	Gammaproteobacteria	Enterobacterales	Pectobacteriaceae	Dickeya	Dickeya dianthicola	Dickeya dianthicola RNS04.9
GCA_000430955.1	Complete	4840931	1225780	IPO 980	Bacteria	Proteobacteria	Gammaproteobacteria	Enterobacterales	Pectobacteriaceae	Dickeya	Dickeya dianthicola	Dickeya dianthicola IPO 980
GCA_000365405.2	Complete	4867392	1223570	NCPPB 3534	Bacteria	Proteobacteria	Gammaproteobacteria	Enterobacterales	Pectobacteriaceae	Dickeya	Dickeya dianthicola	Dickeya dianthicola NCPPB 3534
GCA_000365365.1	Complete	4798242	1226343	GBBC 2039	Bacteria	Proteobacteria	Gammaproteobacteria	Enterobacterales	Pectobacteriaceae	Dickeya	Dickeya dianthicola	Dickeya dianthicola GBBC 2039
GCA_000203195.1	Complete	2377209	990317	ATCC BAA-2069	Bacteria	Firmicutes	Bacilli	Lactobacillales	Streptococcaceae	Streptococcus	Streptococcus gallolyticus	Streptococcus gallolyticus subsp. gallolyticus ATCC BAA-2069
GCA_000270145.1	Complete	2362241	981539	ATCC 43143	Bacteria	Firmicutes	Bacilli	Lactobacillales	Streptococcaceae	Streptococcus	Streptococcus gallolyticus	Streptococcus gallolyticus subsp. gallolyticus ATCC 43143
GCA_002000985.1	Complete	2492900	1258574	DSM 16831	Bacteria	Firmicutes	Bacilli	Lactobacillales	Streptococcaceae	Streptococcus	Streptococcus gallolyticus	Streptococcus gallolyticus subsp. gallolyticus DSM 16831
GCA_001477575.1	Complete	2052496	315405	ICDDRB-NRC-S1	Bacteria	Firmicutes	Bacilli	Lactobacillales	Streptococcaceae	Streptococcus	Streptococcus gallolyticus	UNIDENTIFIED
GCA_000027185.1	Complete	2350911	637909	UCN34	Bacteria	Firmicutes	Bacilli	Lactobacillales	Streptococcaceae	Streptococcus	Streptococcus gallolyticus	Streptococcus gallolyticus UCN34
GCA_000767615.3	Complete	5389285	93220	DSM 16536	Bacteria	Proteobacteria	Betaproteobacteria	Burkholderiales	Burkholderiaceae	Pandoraea	Pandoraea pnomenusa	UNIDENTIFIED
GCA_000604065.3	Complete	5378916	93220	RB38	Bacteria	Proteobacteria	Betaproteobacteria	Burkholderiales	Burkholderiaceae	Pandoraea	Pandoraea pnomenusa	UNIDENTIFIED
GCA_000504585.2	Complete	5385946	93220	RB-44	Bacteria	Proteobacteria	Betaproteobacteria	Burkholderiales	Burkholderiaceae	Pandoraea	Pandoraea pnomenusa	UNIDENTIFIED
GCA_001636275.1	Complete	5819834	93220	MCB032	Bacteria	Proteobacteria	Betaproteobacteria	Burkholderiales	Burkholderiaceae	Pandoraea	Pandoraea pnomenusa	UNIDENTIFIED
GCA_000590495.2	Complete	5429298	1416914	3kgm	Bacteria	Proteobacteria	Betaproteobacteria	Burkholderiales	Burkholderiaceae	Pandoraea	Pandoraea pnomenusa	Pandoraea pnomenusa 3kgm
GCA_001558855.2	Complete	4305109	588	FDAARGOS_145	Bacteria	Proteobacteria	Gammaproteobacteria	Enterobacterales	Morganellaceae	Providencia	Providencia stuartii	UNIDENTIFIED
GCA_000259175.1	Complete	4402109	1157951	MRSN 2154	Bacteria	Proteobacteria	Gammaproteobacteria	Enterobacterales	Morganellaceae	Providencia	Providencia stuartii	Providencia stuartii MRSN 2154
GCA_001888205.1	Complete	4607493	588	BE2467	Bacteria	Proteobacteria	Gammaproteobacteria	Enterobacterales	Morganellaceae	Providencia	Providencia stuartii	UNIDENTIFIED
GCA_002947315.1	Complete	4368167	588	AR_0026	Bacteria	Proteobacteria	Gammaproteobacteria	Enterobacterales	Morganellaceae	Providencia	Providencia stuartii	UNIDENTIFIED
GCA_000754345.1	Complete	4334817	588	ATCC 33672	Bacteria	Proteobacteria	Gammaproteobacteria	Enterobacterales	Morganellaceae	Providencia	Providencia stuartii	UNIDENTIFIED
GCA_002205415.1	Complete	4236979	511	BDB4	Bacteria	Proteobacteria	Betaproteobacteria	Burkholderiales	Alcaligenaceae	Alcaligenes	Alcaligenes faecalis	UNIDENTIFIED
GCA_000967305.2	Complete	4248684	511	ZD02	Bacteria	Proteobacteria	Betaproteobacteria	Burkholderiales	Alcaligenaceae	Alcaligenes	Alcaligenes faecalis	UNIDENTIFIED
GCA_001641975.2	Complete	4047508	511	P156	Bacteria	Proteobacteria	Betaproteobacteria	Burkholderiales	Alcaligenaceae	Alcaligenes	Alcaligenes faecalis	UNIDENTIFIED
GCA_002242175.1	Complete	4078346	511	JQ135	Bacteria	Proteobacteria	Betaproteobacteria	Burkholderiales	Alcaligenaceae	Alcaligenes	Alcaligenes faecalis	UNIDENTIFIED
GCA_002443155.1	Complete	4075263	511	DSM 30030	Bacteria	Proteobacteria	Betaproteobacteria	Burkholderiales	Alcaligenaceae	Alcaligenes	Alcaligenes faecalis	UNIDENTIFIED
GCA_002012285.1	Complete	4045824	48296	YMC2010/8/T346	Bacteria	Proteobacteria	Gammaproteobacteria	Pseudomonadales	Moraxellaceae	Acinetobacter	Acinetobacter pittii	UNIDENTIFIED
GCA_001577285.1	Complete	4216804	48296	AP_882	Bacteria	Proteobacteria	Gammaproteobacteria	Pseudomonadales	Moraxellaceae	Acinetobacter	Acinetobacter pittii	UNIDENTIFIED
GCA_001617545.1	Complete	3957199	48296	IEC338SC	Bacteria	Proteobacteria	Gammaproteobacteria	Pseudomonadales	Moraxellaceae	Acinetobacter	Acinetobacter pittii	UNIDENTIFIED
GCA_000191145.1	Complete	3862530	871585	PHEA-2	Bacteria	Proteobacteria	Gammaproteobacteria	Pseudomonadales	Moraxellaceae	Acinetobacter	Acinetobacter pittii	Acinetobacter pittii PHEA-2
GCA_002158945.1	Complete	4182874	48296	HUMV-6483	Bacteria	Proteobacteria	Gammaproteobacteria	Pseudomonadales	Moraxellaceae	Acinetobacter	Acinetobacter pittii	UNIDENTIFIED
GCA_002952835.1	Complete	751310	2098	2539	Bacteria	Tenericutes	Mollicutes	Mycoplasmatales	Mycoplasmataceae	Mycoplasma	Mycoplasma hominis	UNIDENTIFIED
GCA_001017595.1	Complete	695214	2098	Sprott	Bacteria	Tenericutes	Mollicutes	Mycoplasmatales	Mycoplasmataceae	Mycoplasma	Mycoplasma hominis	UNIDENTIFIED
GCA_000085865.1	Complete	665445	347256	ATCC 23114	Bacteria	Tenericutes	Mollicutes	Mycoplasmatales	Mycoplasmataceae	Mycoplasma	Mycoplasma hominis	Mycoplasma hominis ATCC 23114
GCA_000767725.1	Complete	715165	1267000	LBD-4	Bacteria	Tenericutes	Mollicutes	Mycoplasmatales	Mycoplasmataceae	Mycoplasma	Mycoplasma hominis	Mycoplasma hominis ATCC 27545
GCA_000947915.1	Complete	700851	2098	AF1	Bacteria	Tenericutes	Mollicutes	Mycoplasmatales	Mycoplasmataceae	Mycoplasma	Mycoplasma hominis	UNIDENTIFIED
GCA_000311765.1	Complete	3816232	1224746	H24	Bacteria	Proteobacteria	Alphaproteobacteria	Rhodospirillales	Acetobacteraceae	Gluconobacter	Gluconobacter oxydans	Gluconobacter oxydans H24
GCA_900175995.1	Complete	2924837	290633	WT-DSMZ	Bacteria	Proteobacteria	Alphaproteobacteria	Rhodospirillales	Acetobacteraceae	Gluconobacter	Gluconobacter oxydans	Gluconobacter oxydans 621H
GCA_000583855.1	Complete	2882437	1288313	DSM 3504	Bacteria	Proteobacteria	Alphaproteobacteria	Rhodospirillales	Acetobacteraceae	Gluconobacter	Gluconobacter oxydans	Gluconobacter oxydans DSM 3504
GCA_001680825.1	Complete	3606417	442	1.637	Bacteria	Proteobacteria	Alphaproteobacteria	Rhodospirillales	Acetobacteraceae	Gluconobacter	Gluconobacter oxydans	UNIDENTIFIED
GCA_000011685.1	Complete	2922384	290633	621H	Bacteria	Proteobacteria	Alphaproteobacteria	Rhodospirillales	Acetobacteraceae	Gluconobacter	Gluconobacter oxydans	Gluconobacter oxydans 621H
GCA_000632395.1	Complete	4561905	1421338	L1	Bacteria	Proteobacteria	Gammaproteobacteria	Enterobacterales	Enterobacteriaceae	Enterobacter	Enterobacter asburiae	Enterobacter asburiae L1
GCA_001022095.1	Complete	5031452	61645	CAV1043	Bacteria	Proteobacteria	Gammaproteobacteria	Enterobacterales	Enterobacteriaceae	Enterobacter	Enterobacter asburiae	UNIDENTIFIED
GCA_001617645.1	Complete	4648696	61645	ENIPBJ-CG1	Bacteria	Proteobacteria	Gammaproteobacteria	Enterobacterales	Enterobacteriaceae	Enterobacter	Enterobacter asburiae	UNIDENTIFIED
GCA_001521715.1	Complete	4806219	61645	ATCC 35953	Bacteria	Proteobacteria	Gammaproteobacteria	Enterobacterales	Enterobacteriaceae	Enterobacter	Enterobacter asburiae	UNIDENTIFIED
GCA_000224675.1	Complete	5012132	640513	LF7a	Bacteria	Proteobacteria	Gammaproteobacteria	Enterobacterales	Enterobacteriaceae	Enterobacter	Enterobacter asburiae	Enterobacter asburiae LF7a
GCA_002944405.1	Complete	6557702	380	NXT3	Bacteria	Proteobacteria	Alphaproteobacteria	Rhizobiales	Rhizobiaceae	Sinorhizobium	Sinorhizobium fredii	UNIDENTIFIED
GCA_000018545.1	Complete	6891900	394	NGR234	Bacteria	Proteobacteria	Alphaproteobacteria	Rhizobiales	Rhizobiaceae	Sinorhizobium	Sinorhizobium fredii	Sinorhizobium fredii NGR234
GCA_000265205.2	Complete	7032323	1185652	USDA 257	Bacteria	Proteobacteria	Alphaproteobacteria	Rhizobiales	Rhizobiaceae	Sinorhizobium	Sinorhizobium fredii	Sinorhizobium fredii USDA 257
GCA_002288485.1	Complete	7083389	1128334	CCBAU 83666	Bacteria	Proteobacteria	Alphaproteobacteria	Rhizobiales	Rhizobiaceae	Sinorhizobium	Sinorhizobium fredii	Sinorhizobium fredii CCBAU 83666
GCA_000283895.1	Complete	7221188	1117943	HH103	Bacteria	Proteobacteria	Alphaproteobacteria	Rhizobiales	Rhizobiaceae	Sinorhizobium	Sinorhizobium fredii	Sinorhizobium fredii HH103
GCA_001856695.1	Complete	4351863	1501	M150B	Bacteria	Firmicutes	Clostridia	Clostridiales	Clostridiaceae	Clostridium	Clostridium pasteurianum	UNIDENTIFIED
GCA_001856645.1	Complete	4352852	1262449	ATCC 6013	Bacteria	Firmicutes	Clostridia	Clostridiales	Clostridiaceae	Clostridium	Clostridium pasteurianum	Clostridium pasteurianum DSM 525 = ATCC 6013
GCA_000807255.1	Complete	4352101	1262449	DSM 525	Bacteria	Firmicutes	Clostridia	Clostridiales	Clostridiaceae	Clostridium	Clostridium pasteurianum	Clostridium pasteurianum DSM 525 = ATCC 6013
GCA_000389635.1	Complete	5044100	86416	BC1	Bacteria	Firmicutes	Clostridia	Clostridiales	Clostridiaceae	Clostridium	Clostridium pasteurianum	Clostridium pasteurianum BC1
GCA_000807175.1	Complete	4351893	1262449	ATCC 6013	Bacteria	Firmicutes	Clostridia	Clostridiales	Clostridiaceae	Clostridium	Clostridium pasteurianum	Clostridium pasteurianum DSM 525 = ATCC 6013
GCA_001938665.1	Complete	4151325	561879	U14-5	Bacteria	Firmicutes	Bacilli	Bacillales	Bacillaceae	Bacillus	Bacillus safensis	UNIDENTIFIED
GCA_001938705.1	Complete	3741804	561879	U17-1	Bacteria	Firmicutes	Bacilli	Bacillales	Bacillaceae	Bacillus	Bacillus safensis	UNIDENTIFIED
GCA_002077215.1	Complete	3740842	561879	BRM1	Bacteria	Firmicutes	Bacilli	Bacillales	Bacillaceae	Bacillus	Bacillus safensis	UNIDENTIFIED
GCA_001895885.1	Complete	3972564	561879	KCTC 12796BP	Bacteria	Firmicutes	Bacilli	Bacillales	Bacillaceae	Bacillus	Bacillus safensis	UNIDENTIFIED
GCA_001938685.1	Complete	3735181	561879	U41	Bacteria	Firmicutes	Bacilli	Bacillales	Bacillaceae	Bacillus	Bacillus safensis	UNIDENTIFIED
GCA_000023765.2	Complete	1227328	537021	psy62	Bacteria	Proteobacteria	Alphaproteobacteria	Rhizobiales	Rhizobiaceae	Liberibacter	Candidatus Liberibacter asiaticus	Candidatus Liberibacter asiaticus str. psy62
GCA_000346595.1	Complete	1268237	1174529	gxpsy	Bacteria	Proteobacteria	Alphaproteobacteria	Rhizobiales	Rhizobiaceae	Liberibacter	Candidatus Liberibacter asiaticus	Candidatus Liberibacter asiaticus str. gxpsy
GCA_002216815.1	Complete	1225162	34021	JXGC	Bacteria	Proteobacteria	Alphaproteobacteria	Rhizobiales	Rhizobiaceae	Liberibacter	Candidatus Liberibacter asiaticus	UNIDENTIFIED
GCA_000829355.1	Complete	1190853	931202	Ishi-1	Bacteria	Proteobacteria	Alphaproteobacteria	Rhizobiales	Rhizobiaceae	Liberibacter	Candidatus Liberibacter asiaticus	Candidatus Liberibacter asiaticus str. Ishi-1
GCA_000590865.2	Complete	1233514	34021	A4	Bacteria	Proteobacteria	Alphaproteobacteria	Rhizobiales	Rhizobiaceae	Liberibacter	Candidatus Liberibacter asiaticus	UNIDENTIFIED
GCA_000328805.1	Complete	4432426	1205676	CIPT 140060008	Bacteria	Actinobacteria	Actinobacteria	Corynebacteriales	Mycobacteriaceae	Mycobacterium	Mycobacterium canettii	Mycobacterium canettii CIPT 140060008
GCA_000328845.1	Complete	4420197	1205675	CIPT 140070008	Bacteria	Actinobacteria	Actinobacteria	Corynebacteriales	Mycobacteriaceae	Mycobacterium	Mycobacterium canettii	Mycobacterium canettii CIPT 140070008
GCA_000328825.1	Complete	4524466	1205677	CIPT 140070017	Bacteria	Actinobacteria	Actinobacteria	Corynebacteriales	Mycobacteriaceae	Mycobacterium	Mycobacterium canettii	Mycobacterium canettii CIPT 140070017
GCA_000328785.1	Complete	4525948	1205674	CIPT 140070010	Bacteria	Actinobacteria	Actinobacteria	Corynebacteriales	Mycobacteriaceae	Mycobacterium	Mycobacterium canettii	Mycobacterium canettii CIPT 140070010
GCA_000253375.1	Complete	4482059	1048245	CIPT 140010059	Bacteria	Actinobacteria	Actinobacteria	Corynebacteriales	Mycobacteriaceae	Mycobacterium	Mycobacterium canettii	Mycobacterium canettii CIPT 140010059
GCA_900183985.1	Complete	4268155	48664	NBC2815	Bacteria	Proteobacteria	Gammaproteobacteria	Xanthomonadales	Xanthomonadaceae	Xanthomonas	Xanthomonas fragariae	UNIDENTIFIED
GCA_900183995.1	Complete	4283943	48664	PD5205	Bacteria	Proteobacteria	Gammaproteobacteria	Xanthomonadales	Xanthomonadaceae	Xanthomonas	Xanthomonas fragariae	UNIDENTIFIED
GCA_001705565.1	Complete	4282698	48664	Fap21	Bacteria	Proteobacteria	Gammaproteobacteria	Xanthomonadales	Xanthomonadaceae	Xanthomonas	Xanthomonas fragariae	UNIDENTIFIED
GCA_001705545.1	Complete	4282602	48664	Fap29	Bacteria	Proteobacteria	Gammaproteobacteria	Xanthomonadales	Xanthomonadaceae	Xanthomonas	Xanthomonas fragariae	UNIDENTIFIED
GCA_900183975.1	Complete	4328441	48664	PD885	Bacteria	Proteobacteria	Gammaproteobacteria	Xanthomonadales	Xanthomonadaceae	Xanthomonas	Xanthomonas fragariae	UNIDENTIFIED
GCA_001611115.1	Complete	2281098	51663	TMW 2.1534	Bacteria	Firmicutes	Bacilli	Lactobacillales	Lactobacillaceae	Pediococcus	Pediococcus damnosus	UNIDENTIFIED
GCA_001611075.1	Complete	2404691	51663	TMW 2.1533	Bacteria	Firmicutes	Bacilli	Lactobacillales	Lactobacillaceae	Pediococcus	Pediococcus damnosus	UNIDENTIFIED
GCA_001611135.1	Complete	2509470	51663	TMW 2.1535	Bacteria	Firmicutes	Bacilli	Lactobacillales	Lactobacillaceae	Pediococcus	Pediococcus damnosus	UNIDENTIFIED
GCA_001611155.1	Complete	2173661	51663	TMW 2.1536	Bacteria	Firmicutes	Bacilli	Lactobacillales	Lactobacillaceae	Pediococcus	Pediococcus damnosus	UNIDENTIFIED
GCA_001611035.1	Complete	2201258	51663	TMW 2.1532	Bacteria	Firmicutes	Bacilli	Lactobacillales	Lactobacillaceae	Pediococcus	Pediococcus damnosus	UNIDENTIFIED
GCA_002286215.1	Complete	1991195	1579	LA1	Bacteria	Firmicutes	Bacilli	Lactobacillales	Lactobacillaceae	Lactobacillus	Lactobacillus acidophilus	UNIDENTIFIED
GCA_000011985.1	Complete	1993560	272621	NCFM	Bacteria	Firmicutes	Bacilli	Lactobacillales	Lactobacillaceae	Lactobacillus	Lactobacillus acidophilus	Lactobacillus acidophilus NCFM
GCA_000389675.2	Complete	1991579	1314884	La-14	Bacteria	Firmicutes	Bacilli	Lactobacillales	Lactobacillaceae	Lactobacillus	Lactobacillus acidophilus	Lactobacillus acidophilus La-14
GCA_002224305.1	Complete	1991906	1579	ATCC 53544	Bacteria	Firmicutes	Bacilli	Lactobacillales	Lactobacillaceae	Lactobacillus	Lactobacillus acidophilus	UNIDENTIFIED
GCA_000934625.1	Complete	1991969	1579	FSI4	Bacteria	Firmicutes	Bacilli	Lactobacillales	Lactobacillaceae	Lactobacillus	Lactobacillus acidophilus	UNIDENTIFIED
GCA_900103245.1	Complete	6776659	930166	BS3663	Bacteria	Proteobacteria	Gammaproteobacteria	Pseudomonadales	Pseudomonadaceae	Pseudomonas	Pseudomonas brassicacearum	UNIDENTIFIED
GCA_000194805.1	Complete	6843248	994484	NFM421	Bacteria	Proteobacteria	Gammaproteobacteria	Pseudomonadales	Pseudomonadaceae	Pseudomonas	Pseudomonas brassicacearum	Pseudomonas brassicacearum subsp. brassicacearum NFM421
GCA_001449085.1	Complete	6976764	930166	LBUM300	Bacteria	Proteobacteria	Gammaproteobacteria	Pseudomonadales	Pseudomonadaceae	Pseudomonas	Pseudomonas brassicacearum	UNIDENTIFIED
GCA_001746815.1	Complete	6715909	930166	L13-6-12	Bacteria	Proteobacteria	Gammaproteobacteria	Pseudomonadales	Pseudomonadaceae	Pseudomonas	Pseudomonas brassicacearum	UNIDENTIFIED
GCA_000585995.1	Complete	6652396	930166	DF41	Bacteria	Proteobacteria	Gammaproteobacteria	Pseudomonadales	Pseudomonadaceae	Pseudomonas	Pseudomonas brassicacearum	UNIDENTIFIED
GCA_002759155.1	Complete	5291156	317013	CFBP6982	Bacteria	Proteobacteria	Gammaproteobacteria	Xanthomonadales	Xanthomonadaceae	Xanthomonas	Xanthomonas phaseoli	Xanthomonas phaseoli pv. phaseoli
GCA_002759095.1	Complete	5186811	317013	CFBP412	Bacteria	Proteobacteria	Gammaproteobacteria	Xanthomonadales	Xanthomonadaceae	Xanthomonas	Xanthomonas phaseoli	Xanthomonas phaseoli pv. phaseoli
GCA_001564415.1	Complete	5036843	1437877	LMG 695	Bacteria	Proteobacteria	Gammaproteobacteria	Xanthomonadales	Xanthomonadaceae	Xanthomonas	Xanthomonas phaseoli	Xanthomonas phaseoli pv. dieffenbachiae LMG 695
GCA_002759115.1	Complete	5399156	317013	CFBP6164	Bacteria	Proteobacteria	Gammaproteobacteria	Xanthomonadales	Xanthomonadaceae	Xanthomonas	Xanthomonas phaseoli	Xanthomonas phaseoli pv. phaseoli
GCA_002759135.1	Complete	5258366	317013	CFBP6546R	Bacteria	Proteobacteria	Gammaproteobacteria	Xanthomonadales	Xanthomonadaceae	Xanthomonas	Xanthomonas phaseoli	Xanthomonas phaseoli pv. phaseoli
GCA_001558375.2	Complete	2579169	29385	FDAARGOS_137	Bacteria	Firmicutes	Bacilli	Bacillales	Staphylococcaceae	Staphylococcus	Staphylococcus saprophyticus	UNIDENTIFIED
GCA_002209265.1	Complete	2639009	29385	FDAARGOS_355	Bacteria	Firmicutes	Bacilli	Bacillales	Staphylococcaceae	Staphylococcus	Staphylococcus saprophyticus	UNIDENTIFIED
GCA_002208905.2	Complete	2635780	29385	FDAARGOS_336	Bacteria	Firmicutes	Bacilli	Bacillales	Staphylococcaceae	Staphylococcus	Staphylococcus saprophyticus	UNIDENTIFIED
GCA_000010125.1	Complete	2577899	342451	ATCC 15305	Bacteria	Firmicutes	Bacilli	Bacillales	Staphylococcaceae	Staphylococcus	Staphylococcus saprophyticus	Staphylococcus saprophyticus subsp. saprophyticus ATCC 15305
GCA_001558275.2	Complete	2650138	29385	FDAARGOS_168	Bacteria	Firmicutes	Bacilli	Bacillales	Staphylococcaceae	Staphylococcus	Staphylococcus saprophyticus	UNIDENTIFIED
GCA_002080125.1	Complete	1994386	480	CCRI-195ME	Bacteria	Proteobacteria	Gammaproteobacteria	Pseudomonadales	Moraxellaceae	Moraxella	Moraxella catarrhalis	UNIDENTIFIED
GCA_002073215.2	Complete	1907985	480	FDAARGOS_213	Bacteria	Proteobacteria	Gammaproteobacteria	Pseudomonadales	Moraxellaceae	Moraxella	Moraxella catarrhalis	UNIDENTIFIED
GCA_000092265.1	Complete	1863286	1236608	BBH18	Bacteria	Proteobacteria	Gammaproteobacteria	Pseudomonadales	Moraxellaceae	Moraxella	Moraxella catarrhalis	Moraxella catarrhalis BBH18
GCA_000740455.1	Complete	1941566	480	25240	Bacteria	Proteobacteria	Gammaproteobacteria	Pseudomonadales	Moraxellaceae	Moraxella	Moraxella catarrhalis	UNIDENTIFIED
GCA_000766665.1	Complete	1887974	480	25239	Bacteria	Proteobacteria	Gammaproteobacteria	Pseudomonadales	Moraxellaceae	Moraxella	Moraxella catarrhalis	UNIDENTIFIED
GCA_000612485.1	Complete	3699674	1247649	ATCC 51541	Bacteria	Proteobacteria	Betaproteobacteria	Burkholderiales	Alcaligenaceae	Bordetella	Bordetella holmesii	Bordetella holmesii ATCC 51541
GCA_000341465.2	Complete	3701221	1266729	F627	Bacteria	Proteobacteria	Betaproteobacteria	Burkholderiales	Alcaligenaceae	Bordetella	Bordetella holmesii	Bordetella holmesii F627
GCA_001704215.1	Complete	3694378	35814	H903	Bacteria	Proteobacteria	Betaproteobacteria	Burkholderiales	Alcaligenaceae	Bordetella	Bordetella holmesii	UNIDENTIFIED
GCA_000341485.2	Complete	3696428	1281885	H558	Bacteria	Proteobacteria	Betaproteobacteria	Burkholderiales	Alcaligenaceae	Bordetella	Bordetella holmesii	Bordetella holmesii H558
GCA_000765395.1	Complete	3697138	1172205	44057	Bacteria	Proteobacteria	Betaproteobacteria	Burkholderiales	Alcaligenaceae	Bordetella	Bordetella holmesii	Bordetella holmesii 44057
GCA_002950865.1	Complete	1946267	1604	JBD401	Bacteria	Firmicutes	Bacilli	Lactobacillales	Lactobacillaceae	Lactobacillus	Lactobacillus amylovorus	UNIDENTIFIED
GCA_000182855.2	Complete	2126674	695560	GRL 1112	Bacteria	Firmicutes	Bacilli	Lactobacillales	Lactobacillaceae	Lactobacillus	Lactobacillus amylovorus	Lactobacillus amylovorus GRL 1112
GCA_000191545.1	Complete	2097766	1604	30SC	Bacteria	Firmicutes	Bacilli	Lactobacillales	Lactobacillaceae	Lactobacillus	Lactobacillus amylovorus	UNIDENTIFIED
GCA_002706375.1	Complete	2172769	1423723	DSM 20531	Bacteria	Firmicutes	Bacilli	Lactobacillales	Lactobacillaceae	Lactobacillus	Lactobacillus amylovorus	Lactobacillus amylovorus DSM 20531
GCA_000194115.1	Complete	1977087	695562	GRL1118	Bacteria	Firmicutes	Bacilli	Lactobacillales	Lactobacillaceae	Lactobacillus	Lactobacillus amylovorus	Lactobacillus amylovorus GRL1118
GCA_001267405.1	Complete	2527564	1525	DSM 521	Bacteria	Firmicutes	Clostridia	Thermoanaerobacterales	Thermoanaerobacteraceae	Moorella	Moorella thermoacetica	UNIDENTIFIED
GCA_001729945.1	Complete	2976077	1525	DSM 103132	Bacteria	Firmicutes	Clostridia	Thermoanaerobacterales	Thermoanaerobacteraceae	Moorella	Moorella thermoacetica	UNIDENTIFIED
GCA_001874605.1	Complete	2560375	1525	DSM 103284	Bacteria	Firmicutes	Clostridia	Thermoanaerobacterales	Thermoanaerobacteraceae	Moorella	Moorella thermoacetica	UNIDENTIFIED
GCA_000013105.1	Complete	2628784	264732	ATCC 39073	Bacteria	Firmicutes	Clostridia	Thermoanaerobacterales	Thermoanaerobacteraceae	Moorella	Moorella thermoacetica	Moorella thermoacetica ATCC 39073
GCA_001267435.1	Complete	2623349	1525	DSM 2955	Bacteria	Firmicutes	Clostridia	Thermoanaerobacterales	Thermoanaerobacteraceae	Moorella	Moorella thermoacetica	UNIDENTIFIED
GCA_000223375.1	Complete	3277101	759362	WSH-001	Bacteria	Proteobacteria	Alphaproteobacteria	Rhodobacterales	Rhodobacteraceae	Ketogulonicigenium	Ketogulonicigenium vulgare	Ketogulonicigenium vulgare WSH-001
GCA_001693655.1	Complete	3032522	92945	SKV	Bacteria	Proteobacteria	Alphaproteobacteria	Rhodobacterales	Rhodobacteraceae	Ketogulonicigenium	Ketogulonicigenium vulgare	UNIDENTIFIED
GCA_001399515.1	Complete	3276390	92945	Hbe602	Bacteria	Proteobacteria	Alphaproteobacteria	Rhodobacterales	Rhodobacteraceae	Ketogulonicigenium	Ketogulonicigenium vulgare	UNIDENTIFIED
GCA_000164885.1	Complete	3288404	880591	Y25	Bacteria	Proteobacteria	Alphaproteobacteria	Rhodobacterales	Rhodobacteraceae	Ketogulonicigenium	Ketogulonicigenium vulgare	Ketogulonicigenium vulgare Y25
GCA_001855295.1	Complete	3032608	92945	SPU B805	Bacteria	Proteobacteria	Alphaproteobacteria	Rhodobacterales	Rhodobacteraceae	Ketogulonicigenium	Ketogulonicigenium vulgare	UNIDENTIFIED
GCA_001663755.1	Complete	2845603	375175	TMW 1.2002	Bacteria	Firmicutes	Bacilli	Lactobacillales	Lactobacillaceae	Lactobacillus	Lactobacillus backii	UNIDENTIFIED
GCA_001663715.1	Complete	2818432	375175	TMW 1.1991	Bacteria	Firmicutes	Bacilli	Lactobacillales	Lactobacillaceae	Lactobacillus	Lactobacillus backii	UNIDENTIFIED
GCA_001663655.1	Complete	2824377	375175	TMW 1.1988	Bacteria	Firmicutes	Bacilli	Lactobacillales	Lactobacillaceae	Lactobacillus	Lactobacillus backii	UNIDENTIFIED
GCA_001663675.1	Complete	2851935	375175	TMW 1.1989	Bacteria	Firmicutes	Bacilli	Lactobacillales	Lactobacillaceae	Lactobacillus	Lactobacillus backii	UNIDENTIFIED
GCA_001663735.1	Complete	2782906	375175	TMW 1.1992	Bacteria	Firmicutes	Bacilli	Lactobacillales	Lactobacillaceae	Lactobacillus	Lactobacillus backii	UNIDENTIFIED
GCA_001456065.2	Complete	4627894	1492	KNU-L09	Bacteria	Firmicutes	Clostridia	Clostridiales	Clostridiaceae	Clostridium	Clostridium butyricum	UNIDENTIFIED
GCA_001465175.1	Complete	4618327	1492	JKY6D1	Bacteria	Firmicutes	Clostridia	Clostridiales	Clostridiaceae	Clostridium	Clostridium butyricum	UNIDENTIFIED
GCA_001746555.1	Complete	4463546	1492	TK520	Bacteria	Firmicutes	Clostridia	Clostridiales	Clostridiaceae	Clostridium	Clostridium butyricum	UNIDENTIFIED
GCA_001886875.1	Complete	4639914	1492	CDC_51208	Bacteria	Firmicutes	Clostridia	Clostridiales	Clostridiaceae	Clostridium	Clostridium butyricum	UNIDENTIFIED
GCA_001646605.1	Complete	4597202	1492	TOA	Bacteria	Firmicutes	Clostridia	Clostridiales	Clostridiaceae	Clostridium	Clostridium butyricum	UNIDENTIFIED
GCA_000834255.1	Complete	3605216	29486	YRB	Bacteria	Proteobacteria	Gammaproteobacteria	Enterobacterales	Yersiniaceae	Yersinia	Yersinia ruckeri	UNIDENTIFIED
GCA_000775355.2	Complete	3930827	29486	SC09	Bacteria	Proteobacteria	Gammaproteobacteria	Enterobacterales	Yersiniaceae	Yersinia	Yersinia ruckeri	UNIDENTIFIED
GCA_002442495.1	Complete	3766700	29486	NHV_3758	Bacteria	Proteobacteria	Gammaproteobacteria	Enterobacterales	Yersiniaceae	Yersinia	Yersinia ruckeri	UNIDENTIFIED
GCA_002192595.1	Complete	3856634	29486	QMA0440	Bacteria	Proteobacteria	Gammaproteobacteria	Enterobacterales	Yersiniaceae	Yersinia	Yersinia ruckeri	UNIDENTIFIED
GCA_000964565.1	Complete	3699725	29486	Big Creek 74	Bacteria	Proteobacteria	Gammaproteobacteria	Enterobacterales	Yersiniaceae	Yersinia	Yersinia ruckeri	UNIDENTIFIED
GCA_001441165.1	Complete	3651382	1748	CGMCC 1.2230	Bacteria	Actinobacteria	Actinobacteria	Propionibacteriales	Propionibacteriaceae	Acidipropionibacterium	Acidipropionibacterium acidipropionici	UNIDENTIFIED
GCA_001602115.1	Complete	3707191	1748	ATCC 55737	Bacteria	Actinobacteria	Actinobacteria	Propionibacteriales	Propionibacteriaceae	Acidipropionibacterium	Acidipropionibacterium acidipropionici	UNIDENTIFIED
GCA_000310065.1	Complete	3656170	1171373	ATCC 4875	Bacteria	Actinobacteria	Actinobacteria	Propionibacteriales	Propionibacteriaceae	Acidipropionibacterium	Acidipropionibacterium acidipropionici	Acidipropionibacterium acidipropionici ATCC 4875
GCA_001975205.1	Complete	3645455	1748	WSH1105	Bacteria	Actinobacteria	Actinobacteria	Propionibacteriales	Propionibacteriaceae	Acidipropionibacterium	Acidipropionibacterium acidipropionici	UNIDENTIFIED
GCA_001855335.1	Complete	3631890	1748	F3E8	Bacteria	Actinobacteria	Actinobacteria	Propionibacteriales	Propionibacteriaceae	Acidipropionibacterium	Acidipropionibacterium acidipropionici	UNIDENTIFIED
GCA_001677395.1	Complete	3171081	996	Pf1	Bacteria	Bacteroidetes	Flavobacteriia	Flavobacteriales	Flavobacteriaceae	Flavobacterium	Flavobacterium columnare	UNIDENTIFIED
GCA_000240075.2	Complete	3162432	1041826	ATCC 49512	Bacteria	Bacteroidetes	Flavobacteriia	Flavobacteriales	Flavobacteriaceae	Flavobacterium	Flavobacterium columnare	Flavobacterium columnare ATCC 49512
GCA_001641185.1	Complete	3329120	996	C#2	Bacteria	Bacteroidetes	Flavobacteriia	Flavobacteriales	Flavobacteriaceae	Flavobacterium	Flavobacterium columnare	UNIDENTIFIED
GCA_001936395.1	Complete	3032078	996	TC 1691	Bacteria	Bacteroidetes	Flavobacteriia	Flavobacteriales	Flavobacteriaceae	Flavobacterium	Flavobacterium columnare	UNIDENTIFIED
GCA_001534645.1	Complete	3321600	996	94-081	Bacteria	Bacteroidetes	Flavobacteriia	Flavobacteriales	Flavobacteriaceae	Flavobacterium	Flavobacterium columnare	UNIDENTIFIED
GCA_002073435.2	Complete	2222706	1302	FDAARGOS_257	Bacteria	Firmicutes	Bacilli	Lactobacillales	Streptococcaceae	Streptococcus	Streptococcus gordonii	UNIDENTIFIED
GCA_000017005.1	Complete	2196662	467705	Challis substr. CH1	Bacteria	Firmicutes	Bacilli	Lactobacillales	Streptococcaceae	Streptococcus	Streptococcus gordonii	Streptococcus gordonii str. Challis substr. CH1
GCA_001281105.1	Complete	2283306	1302	KCOM 1506 (= ChDC B679)	Bacteria	Firmicutes	Bacilli	Lactobacillales	Streptococcaceae	Streptococcus	Streptococcus gordonii	UNIDENTIFIED
GCA_000970665.2	Complete	2190105	1302	IE35	Bacteria	Firmicutes	Bacilli	Lactobacillales	Streptococcaceae	Streptococcus	Streptococcus gordonii	UNIDENTIFIED
GCA_002386285.1	Complete	2121309	1302	FDAARGOS_371	Bacteria	Firmicutes	Bacilli	Lactobacillales	Streptococcaceae	Streptococcus	Streptococcus gordonii	UNIDENTIFIED
GCA_001610915.1	Complete	4962088	76802	1566	Bacteria	Proteobacteria	Gammaproteobacteria	Xanthomonadales	Xanthomonadaceae	Xanthomonas	Xanthomonas fuscans	Xanthomonas fuscans subsp. aurantifolii
GCA_001610795.1	Complete	5272646	76802	FDC 1559	Bacteria	Proteobacteria	Gammaproteobacteria	Xanthomonadales	Xanthomonadaceae	Xanthomonas	Xanthomonas fuscans	Xanthomonas fuscans subsp. aurantifolii
GCA_000969685.1	Complete	5088683	366649	4834-R	Bacteria	Proteobacteria	Gammaproteobacteria	Xanthomonadales	Xanthomonadaceae	Xanthomonas	Xanthomonas fuscans	Xanthomonas fuscans subsp. fuscans
GCA_002309515.1	Complete	5279077	366649	Xff49	Bacteria	Proteobacteria	Gammaproteobacteria	Xanthomonadales	Xanthomonadaceae	Xanthomonas	Xanthomonas fuscans	Xanthomonas fuscans subsp. fuscans
GCA_001610815.1	Complete	5279677	76802	FDC 1609	Bacteria	Proteobacteria	Gammaproteobacteria	Xanthomonadales	Xanthomonadaceae	Xanthomonas	Xanthomonas fuscans	Xanthomonas fuscans subsp. aurantifolii
GCA_000763535.2	Complete	5732794	190893	OCN014	Bacteria	Proteobacteria	Gammaproteobacteria	Vibrionales	Vibrionaceae	Vibrio	Vibrio coralliilyticus	UNIDENTIFIED
GCA_000772065.1	Complete	6037824	190893	RE98	Bacteria	Proteobacteria	Gammaproteobacteria	Vibrionales	Vibrionaceae	Vibrio	Vibrio coralliilyticus	UNIDENTIFIED
GCA_001693615.1	Complete	5490011	190893	58	Bacteria	Proteobacteria	Gammaproteobacteria	Vibrionales	Vibrionaceae	Vibrio	Vibrio coralliilyticus	UNIDENTIFIED
GCA_002073995.1	Complete	5842676	190893	SNUTY-1	Bacteria	Proteobacteria	Gammaproteobacteria	Vibrionales	Vibrionaceae	Vibrio	Vibrio coralliilyticus	UNIDENTIFIED
GCA_001297935.1	Complete	5684771	190893	RE22	Bacteria	Proteobacteria	Gammaproteobacteria	Vibrionales	Vibrionaceae	Vibrio	Vibrio coralliilyticus	UNIDENTIFIED
GCA_002174215.1	Complete	2094755	1254	SRCM101189	Bacteria	Firmicutes	Bacilli	Lactobacillales	Lactobacillaceae	Pediococcus	Pediococcus acidilactici	UNIDENTIFIED
GCA_001922325.1	Complete	2170623	1254	BCC1	Bacteria	Firmicutes	Bacilli	Lactobacillales	Lactobacillaceae	Pediococcus	Pediococcus acidilactici	UNIDENTIFIED
GCA_002173595.1	Complete	2115377	1254	SRCM100313	Bacteria	Firmicutes	Bacilli	Lactobacillales	Lactobacillaceae	Pediococcus	Pediococcus acidilactici	UNIDENTIFIED
GCA_001767275.1	Complete	2131361	1254	ZPA017	Bacteria	Firmicutes	Bacilli	Lactobacillales	Lactobacillaceae	Pediococcus	Pediococcus acidilactici	UNIDENTIFIED
GCA_002173575.1	Complete	2087612	1254	SRCM100424	Bacteria	Firmicutes	Bacilli	Lactobacillales	Lactobacillaceae	Pediococcus	Pediococcus acidilactici	UNIDENTIFIED
GCA_002021925.1	Complete	1782665	1660067	RM17260	Bacteria	Proteobacteria	Epsilonproteobacteria	Campylobacterales	Campylobacteraceae	Campylobacter	Campylobacter pinnipediorum	Campylobacter pinnipediorum subsp. pinnipediorum
GCA_002022005.1	Complete	1758337	1874362	RM18021	Bacteria	Proteobacteria	Epsilonproteobacteria	Campylobacterales	Campylobacteraceae	Campylobacter	Campylobacter pinnipediorum	Campylobacter pinnipediorum subsp. caledonicus
GCA_002021985.1	Complete	1705426	1874362	RM18020	Bacteria	Proteobacteria	Epsilonproteobacteria	Campylobacterales	Campylobacteraceae	Campylobacter	Campylobacter pinnipediorum	Campylobacter pinnipediorum subsp. caledonicus
GCA_002021965.1	Complete	1635222	1660067	RM17262	Bacteria	Proteobacteria	Epsilonproteobacteria	Campylobacterales	Campylobacteraceae	Campylobacter	Campylobacter pinnipediorum	Campylobacter pinnipediorum subsp. pinnipediorum
GCA_002021945.1	Complete	1744112	1660067	RM17261	Bacteria	Proteobacteria	Epsilonproteobacteria	Campylobacterales	Campylobacteraceae	Campylobacter	Campylobacter pinnipediorum	Campylobacter pinnipediorum subsp. pinnipediorum
GCA_000277125.1	Complete	5402402	487521	ATCC 13950	Bacteria	Actinobacteria	Actinobacteria	Corynebacteriales	Mycobacteriaceae	Mycobacterium	Mycobacterium intracellulare	Mycobacterium intracellulare ATCC 13950
GCA_002285695.1	Complete	5432063	1767	FLAC0133	Bacteria	Actinobacteria	Actinobacteria	Corynebacteriales	Mycobacteriaceae	Mycobacterium	Mycobacterium intracellulare	UNIDENTIFIED
GCA_000277145.1	Complete	5409696	1138382	MOTT-02	Bacteria	Actinobacteria	Actinobacteria	Corynebacteriales	Mycobacteriaceae	Mycobacterium	Mycobacterium intracellulare	Mycobacterium intracellulare MOTT-02
GCA_000767485.1	Complete	5183048	1299331	1956	Bacteria	Actinobacteria	Actinobacteria	Corynebacteriales	Mycobacteriaceae	Mycobacterium	Mycobacterium intracellulare	Mycobacterium intracellulare 1956
GCA_002285675.1	Complete	5638643	1767	FLAC0181	Bacteria	Actinobacteria	Actinobacteria	Corynebacteriales	Mycobacteriaceae	Mycobacterium	Mycobacterium intracellulare	UNIDENTIFIED
GCA_000296575.1	Complete	2765477	1133568	B2904	Bacteria	Spirochaetes	Spirochaetia	Brachyspirales	Brachyspiraceae	Brachyspira	Brachyspira pilosicoli	Brachyspira pilosicoli B2904
GCA_000319185.1	Complete	2889522	1161918	WesB	Bacteria	Spirochaetes	Spirochaetia	Brachyspirales	Brachyspiraceae	Brachyspira	Brachyspira pilosicoli	Brachyspira pilosicoli WesB
GCA_000143725.1	Complete	2586443	759914	95/1000	Bacteria	Spirochaetes	Spirochaetia	Brachyspirales	Brachyspiraceae	Brachyspira	Brachyspira pilosicoli	Brachyspira pilosicoli 95/1000
GCA_000325665.1	Complete	2555556	1042417	P43/6/78	Bacteria	Spirochaetes	Spirochaetia	Brachyspirales	Brachyspiraceae	Brachyspira	Brachyspira pilosicoli	Brachyspira pilosicoli P43/6/78
GCA_001723625.1	Complete	1778058	1648	WH13013	Bacteria	Firmicutes	Erysipelotrichia	Erysipelotrichales	Erysipelotrichaceae	Erysipelothrix	Erysipelothrix rhusiopathiae	UNIDENTIFIED
GCA_000270085.1	Complete	1787941	650150	Fujisawa	Bacteria	Firmicutes	Erysipelotrichia	Erysipelotrichales	Erysipelotrichaceae	Erysipelothrix	Erysipelothrix rhusiopathiae	Erysipelothrix rhusiopathiae str. Fujisawa
GCA_000404205.1	Complete	1752910	1313290	SY1027	Bacteria	Firmicutes	Erysipelotrichia	Erysipelotrichales	Erysipelotrichaceae	Erysipelothrix	Erysipelothrix rhusiopathiae	Erysipelothrix rhusiopathiae SY1027
GCA_001602155.1	Complete	1876490	1648	GXBY-1	Bacteria	Firmicutes	Erysipelotrichia	Erysipelotrichales	Erysipelotrichaceae	Erysipelothrix	Erysipelothrix rhusiopathiae	UNIDENTIFIED
GCA_000252995.1	Complete	4460105	218493	NCTC 12419	Bacteria	Proteobacteria	Gammaproteobacteria	Enterobacterales	Enterobacteriaceae	Salmonella	Salmonella bongori	Salmonella bongori NCTC 12419
GCA_000439255.1	Complete	4773537	1197719	N268-08	Bacteria	Proteobacteria	Gammaproteobacteria	Enterobacterales	Enterobacteriaceae	Salmonella	Salmonella bongori	Salmonella bongori N268-08
GCA_002211925.1	Complete	4468959	1243617	SA19983605	Bacteria	Proteobacteria	Gammaproteobacteria	Enterobacterales	Enterobacteriaceae	Salmonella	Salmonella bongori	Salmonella bongori serovar 66:z41:- str. SA19983605
GCA_000709535.1	Complete	4394500	1382510	RKS3044	Bacteria	Proteobacteria	Gammaproteobacteria	Enterobacterales	Enterobacteriaceae	Salmonella	Salmonella bongori	Salmonella bongori serovar 48:z41:-- str. RKS3044
GCA_000783955.2	Complete	4000026	582	FDAARGOS_63	Bacteria	Proteobacteria	Gammaproteobacteria	Enterobacterales	Morganellaceae	Morganella	Morganella morganii	UNIDENTIFIED
GCA_000286435.2	Complete	3799539	1124991	KT	Bacteria	Proteobacteria	Gammaproteobacteria	Enterobacterales	Morganellaceae	Morganella	Morganella morganii	Morganella morganii subsp. morganii KT
GCA_002386305.1	Complete	4075732	582	FDAARGOS_365	Bacteria	Proteobacteria	Gammaproteobacteria	Enterobacterales	Morganellaceae	Morganella	Morganella morganii	UNIDENTIFIED
GCA_002891475.1	Complete	3824890	582	KC-Tt-01	Bacteria	Proteobacteria	Gammaproteobacteria	Enterobacterales	Morganellaceae	Morganella	Morganella morganii	UNIDENTIFIED
GCA_002504285.1	Complete	3720168	636	KC-Pc-HB1	Bacteria	Proteobacteria	Gammaproteobacteria	Enterobacterales	Hafniaceae	Edwardsiella	Edwardsiella tarda	UNIDENTIFIED
GCA_000020865.1	Complete	3804166	498217	EIB202	Bacteria	Proteobacteria	Gammaproteobacteria	Enterobacterales	Hafniaceae	Edwardsiella	Edwardsiella tarda	Edwardsiella tarda EIB202
GCA_000146305.1	Complete	3728801	718251	FL6-60	Bacteria	Proteobacteria	Gammaproteobacteria	Enterobacterales	Hafniaceae	Edwardsiella	Edwardsiella tarda	Edwardsiella tarda FL6-60
GCA_001011055.1	Complete	3620701	636	FL95-01	Bacteria	Proteobacteria	Gammaproteobacteria	Enterobacterales	Hafniaceae	Edwardsiella	Edwardsiella tarda	UNIDENTIFIED
GCA_002302565.1	Complete	2414275	28188	7120	Bacteria	Bacteroidetes	Flavobacteriia	Flavobacteriales	Flavobacteriaceae	Capnocytophaga	Capnocytophaga canimorsus	UNIDENTIFIED
GCA_002302655.1	Complete	2455405	28188	H3936	Bacteria	Bacteroidetes	Flavobacteriia	Flavobacteriales	Flavobacteriaceae	Capnocytophaga	Capnocytophaga canimorsus	UNIDENTIFIED
GCA_002302445.1	Complete	2493828	28188	H5594	Bacteria	Bacteroidetes	Flavobacteriia	Flavobacteriales	Flavobacteriaceae	Capnocytophaga	Capnocytophaga canimorsus	UNIDENTIFIED
GCA_000220625.1	Complete	2571406	860228	Cc5	Bacteria	Bacteroidetes	Flavobacteriia	Flavobacteriales	Flavobacteriaceae	Capnocytophaga	Capnocytophaga canimorsus	Capnocytophaga canimorsus Cc5
GCA_002068155.1	Complete	4352468	1648923	MDJK30	Bacteria	Firmicutes	Bacilli	Bacillales	Bacillaceae	Bacillus	Bacillus paralicheniformis	UNIDENTIFIED
GCA_002393225.1	Complete	4535069	1648923	14DA11	Bacteria	Firmicutes	Bacilli	Bacillales	Bacillaceae	Bacillus	Bacillus paralicheniformis	UNIDENTIFIED
GCA_000876525.1	Complete	4388022	1648923	BL-09	Bacteria	Firmicutes	Bacilli	Bacillales	Bacillaceae	Bacillus	Bacillus paralicheniformis	UNIDENTIFIED
GCA_000408885.1	Complete	4376305	766760	ATCC 9945a	Bacteria	Firmicutes	Bacilli	Bacillales	Bacillaceae	Bacillus	Bacillus paralicheniformis	Bacillus paralicheniformis ATCC 9945a
GCA_000738045.1	Complete	5729085	357276	HS1_L_1_B_010	Bacteria	Bacteroidetes	Bacteroidia	Bacteroidales	Bacteroidaceae	Bacteroides	Bacteroides dorei	UNIDENTIFIED
GCA_000738065.1	Complete	5243219	357276	HS1_L_3_B_079	Bacteria	Bacteroidetes	Bacteroidia	Bacteroidales	Bacteroidaceae	Bacteroides	Bacteroides dorei	UNIDENTIFIED
GCA_001274835.1	Complete	5444912	357276	HS2_L_2_B_045b	Bacteria	Bacteroidetes	Bacteroidia	Bacteroidales	Bacteroidaceae	Bacteroides	Bacteroides dorei	UNIDENTIFIED
GCA_001640865.1	Complete	5310365	997877	CL03T12C01	Bacteria	Bacteroidetes	Bacteroidia	Bacteroidales	Bacteroidaceae	Bacteroides	Bacteroides dorei	Bacteroides dorei CL03T12C01
GCA_001753425.1	Complete	8308430	1888	BK3-25	Bacteria	Actinobacteria	Actinobacteria	Streptomycetales	Streptomycetaceae	Streptomyces	Streptomyces albus	UNIDENTIFIED
GCA_000359525.1	Complete	6841649	457425	J1074	Bacteria	Actinobacteria	Actinobacteria	Streptomycetales	Streptomycetaceae	Streptomyces	Streptomyces albus	Streptomyces albus J1074
GCA_000827005.1	Complete	8384669	1888	DSM 41398	Bacteria	Actinobacteria	Actinobacteria	Streptomycetales	Streptomycetaceae	Streptomyces	Streptomyces albus	UNIDENTIFIED
GCA_001577385.1	Complete	7170504	1888	SM254	Bacteria	Actinobacteria	Actinobacteria	Streptomycetales	Streptomycetaceae	Streptomyces	Streptomyces albus	UNIDENTIFIED
GCA_000093065.1	Complete	582127	515618	USDA	Bacteria	Proteobacteria	Gammaproteobacteria	Enterobacterales	Enterobacteriaceae	Candidatus Riesia	Candidatus Riesia pediculicola	Candidatus Riesia pediculicola USDA
GCA_002073915.1	Complete	582126	401619	HHAC	Bacteria	Proteobacteria	Gammaproteobacteria	Enterobacterales	Enterobacteriaceae	Candidatus Riesia	Candidatus Riesia pediculicola	UNIDENTIFIED
GCA_002073935.1	Complete	581850	401619	HHAN	Bacteria	Proteobacteria	Gammaproteobacteria	Enterobacterales	Enterobacteriaceae	Candidatus Riesia	Candidatus Riesia pediculicola	UNIDENTIFIED
GCA_002074015.1	Complete	582123	401619	HHBH	Bacteria	Proteobacteria	Gammaproteobacteria	Enterobacterales	Enterobacteriaceae	Candidatus Riesia	Candidatus Riesia pediculicola	UNIDENTIFIED
GCA_000284375.1	Complete	9207384	1037409	USDA 6	Bacteria	Proteobacteria	Alphaproteobacteria	Rhizobiales	Bradyrhizobiaceae	Bradyrhizobium	Bradyrhizobium japonicum	Bradyrhizobium japonicum USDA 6
GCA_000807315.1	Complete	9224208	375	E109	Bacteria	Proteobacteria	Alphaproteobacteria	Rhizobiales	Bradyrhizobiaceae	Bradyrhizobium	Bradyrhizobium japonicum	UNIDENTIFIED
GCA_001887695.1	Complete	10138651	375	J5	Bacteria	Proteobacteria	Alphaproteobacteria	Rhizobiales	Bradyrhizobiaceae	Bradyrhizobium	Bradyrhizobium japonicum	UNIDENTIFIED
GCA_000661935.1	Complete	9583027	476282	SEMIA 5079	Bacteria	Proteobacteria	Alphaproteobacteria	Rhizobiales	Bradyrhizobiaceae	Bradyrhizobium	Bradyrhizobium japonicum	Bradyrhizobium japonicum SEMIA 5079
GCA_001549695.1	Complete	10475157	1355477	NK6	Bacteria	Proteobacteria	Alphaproteobacteria	Rhizobiales	Bradyrhizobiaceae	Bradyrhizobium	Bradyrhizobium diazoefficiens	UNIDENTIFIED
GCA_001908315.1	Complete	9136536	1355477	USDA 122	Bacteria	Proteobacteria	Alphaproteobacteria	Rhizobiales	Bradyrhizobiaceae	Bradyrhizobium	Bradyrhizobium diazoefficiens	UNIDENTIFIED
GCA_000011365.1	Complete	9105828	224911	USDA110	Bacteria	Proteobacteria	Alphaproteobacteria	Rhizobiales	Bradyrhizobiaceae	Bradyrhizobium	Bradyrhizobium diazoefficiens	Bradyrhizobium diazoefficiens USDA 110
GCA_001642675.1	Complete	9106064	224911	USDA 110	Bacteria	Proteobacteria	Alphaproteobacteria	Rhizobiales	Bradyrhizobiaceae	Bradyrhizobium	Bradyrhizobium diazoefficiens	Bradyrhizobium diazoefficiens USDA 110
GCA_000210735.1	Complete	3321367	718252	L2/6	Bacteria	Firmicutes	Clostridia	Clostridiales	Ruminococcaceae	Faecalibacterium	Faecalibacterium prausnitzii	Faecalibacterium prausnitzii L2-6
GCA_000209855.1	Complete	3214418	657322	SL3/3	Bacteria	Firmicutes	Clostridia	Clostridiales	Ruminococcaceae	Faecalibacterium	Faecalibacterium prausnitzii	Faecalibacterium prausnitzii SL3/3
GCA_002734145.1	Complete	3110044	853	A2165	Bacteria	Firmicutes	Clostridia	Clostridiales	Ruminococcaceae	Faecalibacterium	Faecalibacterium prausnitzii	UNIDENTIFIED
GCA_002586945.1	Complete	2868932	853	Indica	Bacteria	Firmicutes	Clostridia	Clostridiales	Ruminococcaceae	Faecalibacterium	Faecalibacterium prausnitzii	UNIDENTIFIED
GCA_000599545.1	Complete	9169032	543736	PD630	Bacteria	Actinobacteria	Actinobacteria	Corynebacteriales	Nocardiaceae	Rhodococcus	Rhodococcus opacus	Rhodococcus opacus PD630
GCA_001685605.1	Complete	8637535	37919	1CP	Bacteria	Actinobacteria	Actinobacteria	Corynebacteriales	Nocardiaceae	Rhodococcus	Rhodococcus opacus	UNIDENTIFIED
GCA_000736435.1	Complete	10118052	37919	R7	Bacteria	Actinobacteria	Actinobacteria	Corynebacteriales	Nocardiaceae	Rhodococcus	Rhodococcus opacus	UNIDENTIFIED
GCA_000010805.1	Complete	8834939	632772	B4	Bacteria	Actinobacteria	Actinobacteria	Corynebacteriales	Nocardiaceae	Rhodococcus	Rhodococcus opacus	Rhodococcus opacus B4
GCA_000406145.1	Complete	4937637	1223572	NCPPB 898	Bacteria	Proteobacteria	Gammaproteobacteria	Enterobacterales	Pectobacteriaceae	Dickeya	Dickeya dadantii	Dickeya dadantii NCPPB 898
GCA_000147055.1	Complete	4922802	198628	3937	Bacteria	Proteobacteria	Gammaproteobacteria	Enterobacterales	Pectobacteriaceae	Dickeya	Dickeya dadantii	Dickeya dadantii 3937
GCA_000406185.1	Complete	4817532	1223574	NCPPB 2976	Bacteria	Proteobacteria	Gammaproteobacteria	Enterobacterales	Pectobacteriaceae	Dickeya	Dickeya dadantii	Dickeya dadantii subsp. dieffenbachiae NCPPB 2976
GCA_000406265.1	Complete	4808448	1224149	NCPPB 3537	Bacteria	Proteobacteria	Gammaproteobacteria	Enterobacterales	Pectobacteriaceae	Dickeya	Dickeya dadantii	Dickeya dadantii NCPPB 3537
GCA_000448705.1	Complete	2177985	1316254	HSIVP1	Bacteria	Firmicutes	Negativicutes	Veillonellales	Veillonellaceae	Veillonella	Veillonella parvula	Veillonella parvula HSIVP1
GCA_900186885.1	Complete	2132142	29466	NCTC11810	Bacteria	Firmicutes	Negativicutes	Veillonellales	Veillonellaceae	Veillonella	Veillonella parvula	UNIDENTIFIED
GCA_002005185.1	Complete	2178518	29466	UTDB1-3	Bacteria	Firmicutes	Negativicutes	Veillonellales	Veillonellaceae	Veillonella	Veillonella parvula	UNIDENTIFIED
GCA_000024945.1	Complete	2132142	479436	DSM 2008	Bacteria	Firmicutes	Negativicutes	Veillonellales	Veillonellaceae	Veillonella	Veillonella parvula	Veillonella parvula DSM 2008
GCA_001610955.1	Complete	3499317	33941	KCTC 3570	Bacteria	Firmicutes	Bacilli	Bacillales	Bacillaceae	Geobacillus	Geobacillus thermoleovorans	UNIDENTIFIED
GCA_000236605.1	Complete	3596620	1111068	CCB_US3_UF5	Bacteria	Firmicutes	Bacilli	Bacillales	Bacillaceae	Geobacillus	Geobacillus thermoleovorans	Geobacillus thermoleovorans CCB_US3_UF5
GCA_002706565.1	Complete	3765962	33941	ID-1	Bacteria	Firmicutes	Bacilli	Bacillales	Bacillaceae	Geobacillus	Geobacillus thermoleovorans	UNIDENTIFIED
GCA_001719205.1	Complete	3544332	33941	FJAT-2391	Bacteria	Firmicutes	Bacilli	Bacillales	Bacillaceae	Geobacillus	Geobacillus thermoleovorans	UNIDENTIFIED
GCA_000981785.2	Complete	4301200	1641812	NIES-2549	Bacteria	Cyanobacteria	UNIDENTIFIED	Chroococcales	Microcystaceae	Microcystis	Microcystis aeruginosa	Microcystis aeruginosa NIES-2549
GCA_000010625.1	Complete	5842795	449447	NIES-843	Bacteria	Cyanobacteria	UNIDENTIFIED	Chroococcales	Microcystaceae	Microcystis	Microcystis aeruginosa	Microcystis aeruginosa NIES-843
GCA_002095975.1	Complete	5139339	1903187	PCC 7806SL	Bacteria	Cyanobacteria	UNIDENTIFIED	Chroococcales	Microcystaceae	Microcystis	Microcystis aeruginosa	Microcystis aeruginosa PCC 7806SL
GCA_001704955.2	Complete	4440545	1698524	NIES-2481	Bacteria	Cyanobacteria	UNIDENTIFIED	Chroococcales	Microcystaceae	Microcystis	Microcystis aeruginosa	Microcystis aeruginosa NIES-2481
GCA_001886595.1	Complete	8380320	54571	NRRL B-65442	Bacteria	Actinobacteria	Actinobacteria	Streptomycetales	Streptomycetaceae	Streptomyces	Streptomyces venezuelae	UNIDENTIFIED
GCA_001443625.1	Complete	9054831	54571	ATCC 15439	Bacteria	Actinobacteria	Actinobacteria	Streptomycetales	Streptomycetaceae	Streptomyces	Streptomyces venezuelae	UNIDENTIFIED
GCA_000253235.1	Complete	8226158	953739	ATCC 10712	Bacteria	Actinobacteria	Actinobacteria	Streptomycetales	Streptomycetaceae	Streptomyces	Streptomyces venezuelae	Streptomyces venezuelae ATCC 10712
GCA_001406115.1	Complete	9034396	54571	ATCC 15439	Bacteria	Actinobacteria	Actinobacteria	Streptomycetales	Streptomycetaceae	Streptomyces	Streptomyces venezuelae	UNIDENTIFIED
GCA_000204295.1	Complete	5434353	1001585	NK-01	Bacteria	Proteobacteria	Gammaproteobacteria	Pseudomonadales	Pseudomonadaceae	Pseudomonas	Pseudomonas mendocina	Pseudomonas mendocina NK-01
GCA_000733715.2	Complete	5372474	1225174	S5.2	Bacteria	Proteobacteria	Gammaproteobacteria	Pseudomonadales	Pseudomonadaceae	Pseudomonas	Pseudomonas mendocina	Pseudomonas mendocina S5.2
GCA_002442555.1	Complete	5157724	300	MAE1-K	Bacteria	Proteobacteria	Gammaproteobacteria	Pseudomonadales	Pseudomonadaceae	Pseudomonas	Pseudomonas mendocina	UNIDENTIFIED
GCA_000016565.1	Complete	5072807	399739	ymp	Bacteria	Proteobacteria	Gammaproteobacteria	Pseudomonadales	Pseudomonadaceae	Pseudomonas	Pseudomonas mendocina	Pseudomonas mendocina ymp
GCA_000300045.1	Complete	902789	1234596	NMJW1	Bacteria	Spirochaetes	Spirochaetia	Spirochaetales	Borreliaceae	Borreliella	Borreliella garinii	Borrelia garinii NMJW1
GCA_000239475.1	Complete	993811	1081646	BgVir	Bacteria	Spirochaetes	Spirochaetia	Spirochaetales	Borreliaceae	Borreliella	Borreliella garinii	Borrelia garinii BgVir
GCA_000691545.1	Complete	902487	1421551	SZ	Bacteria	Spirochaetes	Spirochaetia	Spirochaetales	Borreliaceae	Borreliella	Borreliella garinii	Borrelia garinii SZ
GCA_001922545.1	Complete	1156110	29519	CIP 103362	Bacteria	Spirochaetes	Spirochaetia	Spirochaetales	Borreliaceae	Borreliella	Borreliella garinii	UNIDENTIFIED
GCA_000253155.1	Complete	1958690	927666	Uo5	Bacteria	Firmicutes	Bacilli	Lactobacillales	Streptococcaceae	Streptococcus	Streptococcus oralis	Streptococcus oralis Uo5
GCA_001983955.1	Complete	1966910	1303	S.MIT/ORALIS-351	Bacteria	Firmicutes	Bacilli	Lactobacillales	Streptococcaceae	Streptococcus	Streptococcus oralis	UNIDENTIFIED
GCA_002386345.1	Complete	2053209	1303	FDAARGOS_367	Bacteria	Firmicutes	Bacilli	Lactobacillales	Streptococcaceae	Streptococcus	Streptococcus oralis	UNIDENTIFIED
GCA_002356415.1	Complete	1889005	1077464	osk_001	Bacteria	Firmicutes	Bacilli	Lactobacillales	Streptococcaceae	Streptococcus	Streptococcus oralis	Streptococcus oralis subsp. tigurinus
GCA_000020205.1	Complete	5325729	402626	12J	Bacteria	Proteobacteria	Betaproteobacteria	Burkholderiales	Burkholderiaceae	Ralstonia	Ralstonia pickettii	Ralstonia pickettii 12J
GCA_002393485.1	Complete	4818052	329	FDAARGOS_410	Bacteria	Proteobacteria	Betaproteobacteria	Burkholderiales	Burkholderiaceae	Ralstonia	Ralstonia pickettii	UNIDENTIFIED
GCA_000023425.1	Complete	5685358	428406	12D	Bacteria	Proteobacteria	Betaproteobacteria	Burkholderiales	Burkholderiaceae	Ralstonia	Ralstonia pickettii	Ralstonia pickettii 12D
GCA_000471925.1	Complete	8125850	1366050	DTP0602	Bacteria	Proteobacteria	Betaproteobacteria	Burkholderiales	Burkholderiaceae	Ralstonia	Ralstonia pickettii	Ralstonia pickettii DTP0602
GCA_000220945.1	Complete	10236779	713604	S699	Bacteria	Actinobacteria	Actinobacteria	Pseudonocardiales	Pseudonocardiaceae	Amycolatopsis	Amycolatopsis mediterranei	Amycolatopsis mediterranei S699
GCA_000454025.1	Complete	10246864	1221524	RB	Bacteria	Actinobacteria	Actinobacteria	Pseudonocardiales	Pseudonocardiaceae	Amycolatopsis	Amycolatopsis mediterranei	Amycolatopsis mediterranei RB
GCA_000196835.1	Complete	10236715	749927	U32	Bacteria	Actinobacteria	Actinobacteria	Pseudonocardiales	Pseudonocardiaceae	Amycolatopsis	Amycolatopsis mediterranei	Amycolatopsis mediterranei U32
GCA_000282715.1	Complete	10246920	713604	S699	Bacteria	Actinobacteria	Actinobacteria	Pseudonocardiales	Pseudonocardiaceae	Amycolatopsis	Amycolatopsis mediterranei	Amycolatopsis mediterranei S699
GCA_000015485.1	Complete	3661391	391774	DP4	Bacteria	Proteobacteria	Deltaproteobacteria	Desulfovibrionales	Desulfovibrionaceae	Desulfovibrio	Desulfovibrio vulgaris	Desulfovibrio vulgaris DP4
GCA_000195755.1	Complete	3773159	882	Hildenborough	Bacteria	Proteobacteria	Deltaproteobacteria	Desulfovibrionales	Desulfovibrionaceae	Desulfovibrio	Desulfovibrio vulgaris	Desulfovibrio vulgaris str. Hildenborough
GCA_000166115.1	Complete	3734357	573059	RCH1	Bacteria	Proteobacteria	Deltaproteobacteria	Desulfovibrionales	Desulfovibrionaceae	Desulfovibrio	Desulfovibrio vulgaris	Desulfovibrio vulgaris RCH1
GCA_000021385.1	Complete	4040304	883	Miyazaki F	Bacteria	Proteobacteria	Deltaproteobacteria	Desulfovibrionales	Desulfovibrionaceae	Desulfovibrio	Desulfovibrio vulgaris	Desulfovibrio vulgaris str. 'Miyazaki F'
GCA_000185905.1	Complete	6690028	765698	WSM1271	Bacteria	Proteobacteria	Alphaproteobacteria	Rhizobiales	Phyllobacteriaceae	Mesorhizobium	Mesorhizobium ciceri	Mesorhizobium ciceri biovar biserrulae WSM1271
GCA_001618825.1	Complete	6943628	39645	CC1192	Bacteria	Proteobacteria	Alphaproteobacteria	Rhizobiales	Phyllobacteriaceae	Mesorhizobium	Mesorhizobium ciceri	UNIDENTIFIED
GCA_001618845.1	Complete	6880454	278148	WSM1284	Bacteria	Proteobacteria	Alphaproteobacteria	Rhizobiales	Phyllobacteriaceae	Mesorhizobium	Mesorhizobium ciceri	Mesorhizobium ciceri biovar biserrulae
GCA_000474725.1	Complete	7041479	682633	ca181	Bacteria	Proteobacteria	Alphaproteobacteria	Rhizobiales	Phyllobacteriaceae	Mesorhizobium	Mesorhizobium ciceri	Mesorhizobium ciceri ca181
GCA_002220735.1	Complete	1757292	1031920	CCUG 20703	Bacteria	Proteobacteria	Epsilonproteobacteria	Campylobacterales	Campylobacteraceae	Campylobacter	Campylobacter sputorum	Campylobacter sputorum bv. faecalis CCUG 20703
GCA_002220775.1	Complete	1681311	206	RM8705	Bacteria	Proteobacteria	Epsilonproteobacteria	Campylobacterales	Campylobacteraceae	Campylobacter	Campylobacter sputorum	UNIDENTIFIED
GCA_002220795.1	Complete	1752258	1031754	RM3237	Bacteria	Proteobacteria	Epsilonproteobacteria	Campylobacterales	Campylobacteraceae	Campylobacter	Campylobacter sputorum	Campylobacter sputorum bv. sputorum RM3237
GCA_002220755.1	Complete	1725016	1032066	LMG 17589	Bacteria	Proteobacteria	Epsilonproteobacteria	Campylobacterales	Campylobacteraceae	Campylobacter	Campylobacter sputorum	Campylobacter sputorum bv. paraureolyticus LMG 11764
GCA_001874585.1	Complete	2221607	576611	Tro8F10W22	Bacteria	Proteobacteria	Betaproteobacteria	Burkholderiales	Burkholderiaceae	Polynucleobacter	Polynucleobacter asymbioticus	UNIDENTIFIED
GCA_000016345.1	Complete	2159490	312153	QLW-P1DMWA-1	Bacteria	Proteobacteria	Betaproteobacteria	Burkholderiales	Burkholderiaceae	Polynucleobacter	Polynucleobacter asymbioticus	Polynucleobacter asymbioticus QLW-P1DMWA-1
GCA_001874545.1	Complete	2355392	576611	MWH-RechtKolB	Bacteria	Proteobacteria	Betaproteobacteria	Burkholderiales	Burkholderiaceae	Polynucleobacter	Polynucleobacter asymbioticus	UNIDENTIFIED
GCA_001874565.1	Complete	2382558	576611	MWH-RechtKol4	Bacteria	Proteobacteria	Betaproteobacteria	Burkholderiales	Burkholderiaceae	Polynucleobacter	Polynucleobacter asymbioticus	UNIDENTIFIED
GCA_001632765.1	Complete	4755740	233316	PQQ-42	Bacteria	Proteobacteria	Gammaproteobacteria	Alteromonadales	Alteromonadaceae	Alteromonas	Alteromonas stellipolaris	UNIDENTIFIED
GCA_001433715.1	Complete	4686200	1160720	LMG 21856	Bacteria	Proteobacteria	Gammaproteobacteria	Alteromonadales	Alteromonadaceae	Alteromonas	Alteromonas stellipolaris	Alteromonas stellipolaris LMG 21856
GCA_001632825.1	Complete	4721861	233316	PQQ-44	Bacteria	Proteobacteria	Gammaproteobacteria	Alteromonadales	Alteromonadaceae	Alteromonas	Alteromonas stellipolaris	UNIDENTIFIED
GCA_001562115.1	Complete	4904192	233316	LMG 21861	Bacteria	Proteobacteria	Gammaproteobacteria	Alteromonadales	Alteromonadaceae	Alteromonas	Alteromonas stellipolaris	UNIDENTIFIED
GCA_000521725.1	Complete	2340975	1263829	USDA-ARS-USMARC-188	Bacteria	Proteobacteria	Gammaproteobacteria	Pasteurellales	Pasteurellaceae	Bibersteinia	Bibersteinia trehalosi	Bibersteinia trehalosi USDA-ARS-USMARC-188
GCA_000521745.1	Complete	2454127	1263831	USDA-ARS-USMARC-189	Bacteria	Proteobacteria	Gammaproteobacteria	Pasteurellales	Pasteurellaceae	Bibersteinia	Bibersteinia trehalosi	Bibersteinia trehalosi USDA-ARS-USMARC-189
GCA_000347595.1	Complete	2407846	1171377	USDA-ARS-USMARC-192	Bacteria	Proteobacteria	Gammaproteobacteria	Pasteurellales	Pasteurellaceae	Bibersteinia	Bibersteinia trehalosi	Bibersteinia trehalosi USDA-ARS-USMARC-192
GCA_000521765.1	Complete	2443169	1263832	USDA-ARS-USMARC-190	Bacteria	Proteobacteria	Gammaproteobacteria	Pasteurellales	Pasteurellaceae	Bibersteinia	Bibersteinia trehalosi	Bibersteinia trehalosi USDA-ARS-USMARC-190
GCA_000215345.3	Complete	2253233	1036172	7h1h	Bacteria	Proteobacteria	Epsilonproteobacteria	Campylobacterales	Campylobacteraceae	Arcobacter	Arcobacter butzleri	Arcobacter butzleri 7h1h
GCA_900187115.1	Complete	2347607	28197	NCTC 12481	Bacteria	Proteobacteria	Epsilonproteobacteria	Campylobacterales	Campylobacteraceae	Arcobacter	Arcobacter butzleri	UNIDENTIFIED
GCA_000014025.1	Complete	2341251	367737	RM4018	Bacteria	Proteobacteria	Epsilonproteobacteria	Campylobacterales	Campylobacteraceae	Arcobacter	Arcobacter butzleri	Arcobacter butzleri RM4018
GCA_000284355.1	Complete	2256675	944546	-	Bacteria	Proteobacteria	Epsilonproteobacteria	Campylobacterales	Campylobacteraceae	Arcobacter	Arcobacter butzleri	Arcobacter butzleri ED-1
GCA_002240335.1	Complete	5087945	1463165	HKUOPL4	Bacteria	Proteobacteria	Gammaproteobacteria	Enterobacterales	Enterobacteriaceae	Klebsiella	Klebsiella quasipneumoniae	UNIDENTIFIED
GCA_002240315.1	Complete	5088626	1463165	HKUOPJ4	Bacteria	Proteobacteria	Gammaproteobacteria	Enterobacterales	Enterobacteriaceae	Klebsiella	Klebsiella quasipneumoniae	UNIDENTIFIED
GCA_002240295.1	Complete	5089790	1463165	HKUOPA4	Bacteria	Proteobacteria	Gammaproteobacteria	Enterobacterales	Enterobacteriaceae	Klebsiella	Klebsiella quasipneumoniae	UNIDENTIFIED
GCA_001596075.2	Complete	5513862	1463165	ATCC 700603	Bacteria	Proteobacteria	Gammaproteobacteria	Enterobacterales	Enterobacteriaceae	Klebsiella	Klebsiella quasipneumoniae	UNIDENTIFIED
GCA_002024345.1	Complete	2871159	1705	LMG 21670	Bacteria	Actinobacteria	Actinobacteria	Corynebacteriales	Corynebacteriaceae	Corynebacterium	Corynebacterium stationis	UNIDENTIFIED
GCA_002214685.1	Complete	2847184	1705	ATCC 21170	Bacteria	Actinobacteria	Actinobacteria	Corynebacteriales	Corynebacteriaceae	Corynebacterium	Corynebacterium stationis	UNIDENTIFIED
GCA_001941345.1	Complete	2862233	1705	622=DSM 20302	Bacteria	Actinobacteria	Actinobacteria	Corynebacteriales	Corynebacteriaceae	Corynebacterium	Corynebacterium stationis	UNIDENTIFIED
GCA_001561975.1	Complete	2853666	1705	ATCC 6872	Bacteria	Actinobacteria	Actinobacteria	Corynebacteriales	Corynebacteriaceae	Corynebacterium	Corynebacterium stationis	UNIDENTIFIED
GCA_001908435.2	Complete	6070846	669	QT520	Bacteria	Proteobacteria	Gammaproteobacteria	Vibrionales	Vibrionaceae	Vibrio	Vibrio harveyi	UNIDENTIFIED
GCA_002850295.1	Complete	6185822	669	345	Bacteria	Proteobacteria	Gammaproteobacteria	Vibrionales	Vibrionaceae	Vibrio	Vibrio harveyi	UNIDENTIFIED
GCA_000770115.2	Complete	5881490	669	ATCC 33843 (392 [MAV])	Bacteria	Proteobacteria	Gammaproteobacteria	Vibrionales	Vibrionaceae	Vibrio	Vibrio harveyi	UNIDENTIFIED
GCA_001558435.2	Complete	6038929	669	ATCC 43516	Bacteria	Proteobacteria	Gammaproteobacteria	Vibrionales	Vibrionaceae	Vibrio	Vibrio harveyi	UNIDENTIFIED
GCA_002288345.1	Complete	1266983	1884905	MMS-IIB-142	Bacteria	Actinobacteria	Actinobacteria	Candidatus Nanopelagicales	UNIDENTIFIED	Candidatus Planktophila	Candidatus Planktophila versatilis	UNIDENTIFIED
GCA_002288265.1	Complete	1325420	1884905	MMS-IIB-76	Bacteria	Actinobacteria	Actinobacteria	Candidatus Nanopelagicales	UNIDENTIFIED	Candidatus Planktophila	Candidatus Planktophila versatilis	UNIDENTIFIED
GCA_002288105.1	Complete	1331009	1884905	MMS-IA-79	Bacteria	Actinobacteria	Actinobacteria	Candidatus Nanopelagicales	UNIDENTIFIED	Candidatus Planktophila	Candidatus Planktophila versatilis	UNIDENTIFIED
GCA_002288145.1	Complete	1326591	1884905	MMS-IA-105	Bacteria	Actinobacteria	Actinobacteria	Candidatus Nanopelagicales	UNIDENTIFIED	Candidatus Planktophila	Candidatus Planktophila versatilis	UNIDENTIFIED
GCA_002393445.1	Complete	5469298	158822	FDAARGOS_392	Bacteria	Proteobacteria	Gammaproteobacteria	Enterobacterales	Enterobacteriaceae	Cedecea	Cedecea neteri	UNIDENTIFIED
GCA_000757825.1	Complete	4876443	158822	SSMD04	Bacteria	Proteobacteria	Gammaproteobacteria	Enterobacterales	Enterobacteriaceae	Cedecea	Cedecea neteri	UNIDENTIFIED
GCA_000758325.1	Complete	4659311	158822	ND14a	Bacteria	Proteobacteria	Gammaproteobacteria	Enterobacterales	Enterobacteriaceae	Cedecea	Cedecea neteri	UNIDENTIFIED
GCA_000758305.1	Complete	4965436	158822	M006	Bacteria	Proteobacteria	Gammaproteobacteria	Enterobacterales	Enterobacteriaceae	Cedecea	Cedecea neteri	UNIDENTIFIED
GCA_000520135.2	Complete	4346304	1188256	DSM 1374	Bacteria	Proteobacteria	Alphaproteobacteria	Rhodobacterales	Rhodobacteraceae	Rhodovulum	Rhodovulum sulfidophilum	Rhodovulum sulfidophilum DSM 1374
GCA_001633165.1	Complete	4347929	1188256	DSM 1374	Bacteria	Proteobacteria	Alphaproteobacteria	Rhodobacterales	Rhodobacteraceae	Rhodovulum	Rhodovulum sulfidophilum	Rhodovulum sulfidophilum DSM 1374
GCA_001548075.1	Complete	4732772	35806	DSM 2351	Bacteria	Proteobacteria	Alphaproteobacteria	Rhodobacterales	Rhodobacteraceae	Rhodovulum	Rhodovulum sulfidophilum	UNIDENTIFIED
GCA_001633145.1	Complete	4196493	35806	SNK001	Bacteria	Proteobacteria	Alphaproteobacteria	Rhodobacterales	Rhodobacteraceae	Rhodovulum	Rhodovulum sulfidophilum	UNIDENTIFIED
GCA_000826965.3	Complete	5582097	93218	TF81F4	Bacteria	Proteobacteria	Betaproteobacteria	Burkholderiales	Burkholderiaceae	Pandoraea	Pandoraea apista	UNIDENTIFIED
GCA_001465595.2	Complete	5571260	93218	DSM 16535	Bacteria	Proteobacteria	Betaproteobacteria	Burkholderiales	Burkholderiaceae	Pandoraea	Pandoraea apista	UNIDENTIFIED
GCA_001010785.1	Complete	5609637	93218	TF80G25	Bacteria	Proteobacteria	Betaproteobacteria	Burkholderiales	Burkholderiaceae	Pandoraea	Pandoraea apista	UNIDENTIFIED
GCA_001027265.1	Complete	5574863	93218	AU2161	Bacteria	Proteobacteria	Betaproteobacteria	Burkholderiales	Burkholderiaceae	Pandoraea	Pandoraea apista	UNIDENTIFIED
GCA_002109325.1	Complete	3382744	1571	P32a	Bacteria	Firmicutes	Bacilli	Bacillales	Planococcaceae	Sporosarcina	Sporosarcina ureae	UNIDENTIFIED
GCA_002081995.1	Complete	3362333	1571	S204	Bacteria	Firmicutes	Bacilli	Bacillales	Planococcaceae	Sporosarcina	Sporosarcina ureae	UNIDENTIFIED
GCA_002101375.1	Complete	3353765	1571	P8	Bacteria	Firmicutes	Bacilli	Bacillales	Planococcaceae	Sporosarcina	Sporosarcina ureae	UNIDENTIFIED
GCA_002082015.1	Complete	3412428	1571	P17a	Bacteria	Firmicutes	Bacilli	Bacillales	Planococcaceae	Sporosarcina	Sporosarcina ureae	UNIDENTIFIED
GCA_000245355.1	Complete	10383684	1133850	5008	Bacteria	Actinobacteria	Actinobacteria	Streptomycetales	Streptomycetaceae	Streptomyces	Streptomyces hygroscopicus	Streptomyces hygroscopicus subsp. jinggangensis 5008
GCA_000340845.1	Complete	10077952	1203460	-	Bacteria	Actinobacteria	Actinobacteria	Streptomycetales	Streptomycetaceae	Streptomyces	Streptomyces hygroscopicus	Streptomyces hygroscopicus subsp. jinggangensis TL01
GCA_002021875.1	Complete	12012215	1912	XM201	Bacteria	Actinobacteria	Actinobacteria	Streptomycetales	Streptomycetaceae	Streptomyces	Streptomyces hygroscopicus	UNIDENTIFIED
GCA_001447075.1	Complete	10537932	264445	KCTC 1717	Bacteria	Actinobacteria	Actinobacteria	Streptomycetales	Streptomycetaceae	Streptomyces	Streptomyces hygroscopicus	Streptomyces hygroscopicus subsp. limoneus
GCA_000740965.1	Complete	5024250	29471	21A	Bacteria	Proteobacteria	Gammaproteobacteria	Enterobacterales	Pectobacteriaceae	Pectobacterium	Pectobacterium atrosepticum	UNIDENTIFIED
GCA_000696465.1	Complete	5004926	29471	JG10-08	Bacteria	Proteobacteria	Gammaproteobacteria	Enterobacterales	Pectobacteriaceae	Pectobacterium	Pectobacterium atrosepticum	UNIDENTIFIED
GCA_000011605.1	Complete	5064019	218491	SCRI1043	Bacteria	Proteobacteria	Gammaproteobacteria	Enterobacterales	Pectobacteriaceae	Pectobacterium	Pectobacterium atrosepticum	Pectobacterium atrosepticum SCRI1043
GCA_002804265.1	Complete	4965575	29471	36A	Bacteria	Proteobacteria	Gammaproteobacteria	Enterobacterales	Pectobacteriaceae	Pectobacterium	Pectobacterium atrosepticum	UNIDENTIFIED
GCA_000010105.1	Complete	6895538	234621	PR4 (= NBRC 100887)	Bacteria	Actinobacteria	Actinobacteria	Corynebacteriales	Nocardiaceae	Rhodococcus	Rhodococcus erythropolis	Rhodococcus erythropolis PR4
GCA_000696675.2	Complete	6806506	1289591	R138	Bacteria	Actinobacteria	Actinobacteria	Corynebacteriales	Nocardiaceae	Rhodococcus	Rhodococcus erythropolis	Rhodococcus erythropolis R138
GCA_000454045.1	Complete	6371421	1136179	CCM2595	Bacteria	Actinobacteria	Actinobacteria	Corynebacteriales	Nocardiaceae	Rhodococcus	Rhodococcus erythropolis	Rhodococcus erythropolis CCM2595
GCA_000975175.1	Complete	6865205	1833	BG43	Bacteria	Actinobacteria	Actinobacteria	Corynebacteriales	Nocardiaceae	Rhodococcus	Rhodococcus erythropolis	UNIDENTIFIED
GCA_000255615.3	Complete	3554854	1138384	AD2	Bacteria	Firmicutes	Clostridia	Clostridiales	Ruminococcaceae	Ruminiclostridium	Ruminiclostridium thermocellum	Ruminiclostridium thermocellum AD2
GCA_000184925.1	Complete	3561619	637887	DSM 1313	Bacteria	Firmicutes	Clostridia	Clostridiales	Ruminococcaceae	Ruminiclostridium	Ruminiclostridium thermocellum	Ruminiclostridium thermocellum DSM 1313
GCA_001692755.1	Complete	3577579	572545	LQRI	Bacteria	Firmicutes	Clostridia	Clostridiales	Ruminococcaceae	Ruminiclostridium	Ruminiclostridium thermocellum	Ruminiclostridium thermocellum DSM 2360
GCA_000015865.1	Complete	3843301	203119	ATCC 27405	Bacteria	Firmicutes	Clostridia	Clostridiales	Ruminococcaceae	Ruminiclostridium	Ruminiclostridium thermocellum	Ruminiclostridium thermocellum ATCC 27405
GCA_001908795.1	Complete	5500184	456327	LMG930	Bacteria	Proteobacteria	Gammaproteobacteria	Xanthomonadales	Xanthomonadaceae	Xanthomonas	Xanthomonas euvesicatoria	UNIDENTIFIED
GCA_001854165.1	Complete	5418283	316273	85-10	Bacteria	Proteobacteria	Gammaproteobacteria	Xanthomonadales	Xanthomonadaceae	Xanthomonas	Xanthomonas euvesicatoria	Xanthomonas campestris pv. vesicatoria str. 85-10
GCA_000009165.1	Complete	5420152	316273	85-10	Bacteria	Proteobacteria	Gammaproteobacteria	Xanthomonadales	Xanthomonadaceae	Xanthomonas	Xanthomonas euvesicatoria	Xanthomonas campestris pv. vesicatoria str. 85-10
GCA_000730305.1	Complete	5427242	1437449	CFBP 6369	Bacteria	Proteobacteria	Gammaproteobacteria	Xanthomonadales	Xanthomonadaceae	Xanthomonas	Xanthomonas euvesicatoria	Xanthomonas euvesicatoria pv. allii CFBP 6369
GCA_001543265.1	Complete	5101809	296	P121	Bacteria	Proteobacteria	Gammaproteobacteria	Pseudomonadales	Pseudomonadaceae	Pseudomonas	Pseudomonas fragi	UNIDENTIFIED
GCA_900105835.1	Complete	5072304	296	NRRL B-727	Bacteria	Proteobacteria	Gammaproteobacteria	Pseudomonadales	Pseudomonadaceae	Pseudomonas	Pseudomonas fragi	UNIDENTIFIED
GCA_002128325.1	Complete	5152134	296	NMC25	Bacteria	Proteobacteria	Gammaproteobacteria	Pseudomonadales	Pseudomonadaceae	Pseudomonas	Pseudomonas fragi	UNIDENTIFIED
GCA_002205455.1	Complete	5072304	296	DBC	Bacteria	Proteobacteria	Gammaproteobacteria	Pseudomonadales	Pseudomonadaceae	Pseudomonas	Pseudomonas fragi	UNIDENTIFIED
GCA_000953575.1	Complete	2786686	1288	C2a	Bacteria	Firmicutes	Bacilli	Bacillales	Staphylococcaceae	Staphylococcus	Staphylococcus xylosus	UNIDENTIFIED
GCA_000706685.1	Complete	2866963	1288	HKUOPL8	Bacteria	Firmicutes	Bacilli	Bacillales	Staphylococcaceae	Staphylococcus	Staphylococcus xylosus	UNIDENTIFIED
GCA_002078255.1	Complete	2910005	1288	S170	Bacteria	Firmicutes	Bacilli	Bacillales	Staphylococcaceae	Staphylococcus	Staphylococcus xylosus	UNIDENTIFIED
GCA_000709415.1	Complete	2757557	1288	SMQ-121	Bacteria	Firmicutes	Bacilli	Bacillales	Staphylococcaceae	Staphylococcus	Staphylococcus xylosus	UNIDENTIFIED
GCA_000959725.1	Complete	8899459	28095	ATCC 10248	Bacteria	Proteobacteria	Betaproteobacteria	Burkholderiales	Burkholderiaceae	Burkholderia	Burkholderia gladioli	UNIDENTIFIED
GCA_002393425.1	Complete	8287172	32009	FDAARGOS_389	Bacteria	Proteobacteria	Betaproteobacteria	Burkholderiales	Burkholderiaceae	Burkholderia	Burkholderia gladioli	Burkholderia gladioli pv. gladioli
GCA_002208175.1	Complete	8854837	32009	KACC 11889	Bacteria	Proteobacteria	Betaproteobacteria	Burkholderiales	Burkholderiaceae	Burkholderia	Burkholderia gladioli	Burkholderia gladioli pv. gladioli
GCA_000194745.1	Complete	9052299	999541	BSR3	Bacteria	Proteobacteria	Betaproteobacteria	Burkholderiales	Burkholderiaceae	Burkholderia	Burkholderia gladioli	Burkholderia gladioli BSR3
GCA_000016685.1	Complete	2242062	434271	JL03	Bacteria	Proteobacteria	Gammaproteobacteria	Pasteurellales	Pasteurellaceae	Actinobacillus	Actinobacillus pleuropneumoniae	Actinobacillus pleuropneumoniae serovar 3 str. JL03
GCA_000020405.1	Complete	2345435	537457	AP76	Bacteria	Proteobacteria	Gammaproteobacteria	Pasteurellales	Pasteurellaceae	Actinobacillus	Actinobacillus pleuropneumoniae	Actinobacillus pleuropneumoniae serovar 7 str. AP76
GCA_001460855.1	Complete	2337633	754345	MIDG2331	Bacteria	Proteobacteria	Gammaproteobacteria	Pasteurellales	Pasteurellaceae	Actinobacillus	Actinobacillus pleuropneumoniae	Actinobacillus pleuropneumoniae serovar 8
GCA_000015885.1	Complete	2274482	416269	L20	Bacteria	Proteobacteria	Gammaproteobacteria	Pasteurellales	Pasteurellaceae	Actinobacillus	Actinobacillus pleuropneumoniae	Actinobacillus pleuropneumoniae serovar 5b str. L20
GCA_000011945.1	Complete	1197687	234826	St. Maries	Bacteria	Proteobacteria	Alphaproteobacteria	Rickettsiales	Anaplasmataceae	Anaplasma	Anaplasma marginale	Anaplasma marginale str. St. Maries
GCA_000495495.1	Complete	1198622	1412840	Gypsy Plains	Bacteria	Proteobacteria	Alphaproteobacteria	Rickettsiales	Anaplasmataceae	Anaplasma	Anaplasma marginale	Anaplasma marginale str. Gypsy Plains
GCA_000495535.1	Complete	1196760	1412841	Dawn	Bacteria	Proteobacteria	Alphaproteobacteria	Rickettsiales	Anaplasmataceae	Anaplasma	Anaplasma marginale	Anaplasma marginale str. Dawn
GCA_000020305.1	Complete	1202435	320483	Florida	Bacteria	Proteobacteria	Alphaproteobacteria	Rickettsiales	Anaplasmataceae	Anaplasma	Anaplasma marginale	Anaplasma marginale str. Florida
GCA_000406065.1	Complete	4617243	1223571	NCPPB 516	Bacteria	Proteobacteria	Gammaproteobacteria	Enterobacterales	Pectobacteriaceae	Dickeya	Dickeya chrysanthemi	Dickeya chrysanthemi NCPPB 516
GCA_000406245.1	Complete	4730712	1224148	NCPPB 3533	Bacteria	Proteobacteria	Gammaproteobacteria	Enterobacterales	Pectobacteriaceae	Dickeya	Dickeya chrysanthemi	Dickeya chrysanthemi NCPPB 3533
GCA_000023565.1	Complete	4813854	561229	Ech1591	Bacteria	Proteobacteria	Gammaproteobacteria	Enterobacterales	Pectobacteriaceae	Dickeya	Dickeya chrysanthemi	Dickeya chrysanthemi Ech1591
GCA_000406105.1	Complete	4700353	1223569	NCPPB 402	Bacteria	Proteobacteria	Gammaproteobacteria	Enterobacterales	Pectobacteriaceae	Dickeya	Dickeya chrysanthemi	Dickeya chrysanthemi NCPPB 402
GCA_001449005.1	Complete	9032119	75105	MWAP64	Bacteria	Proteobacteria	Betaproteobacteria	Burkholderiales	Burkholderiaceae	Paraburkholderia	Paraburkholderia caribensis	UNIDENTIFIED
GCA_002902945.1	Complete	9032490	75105	DSM 13236	Bacteria	Proteobacteria	Betaproteobacteria	Burkholderiales	Burkholderiaceae	Paraburkholderia	Paraburkholderia caribensis	UNIDENTIFIED
GCA_001611015.1	Complete	9319993	75105	Bcrs1W	Bacteria	Proteobacteria	Betaproteobacteria	Burkholderiales	Burkholderiaceae	Paraburkholderia	Paraburkholderia caribensis	UNIDENTIFIED
GCA_000522545.2	Complete	9482704	1323664	MBA4	Bacteria	Proteobacteria	Betaproteobacteria	Burkholderiales	Burkholderiaceae	Paraburkholderia	Paraburkholderia caribensis	Paraburkholderia caribensis MBA4
GCA_002504365.1	Complete	807195	2151	GF1	Bacteria	Tenericutes	Mollicutes	Entomoplasmatales	Entomoplasmataceae	Mesoplasma	Mesoplasma florum	UNIDENTIFIED
GCA_000008305.1	Complete	793224	265311	L1; ATCC 33453	Bacteria	Tenericutes	Mollicutes	Entomoplasmatales	Entomoplasmataceae	Mesoplasma	Mesoplasma florum	Mesoplasma florum L1
GCA_000479355.1	Complete	825824	1406864	W37	Bacteria	Tenericutes	Mollicutes	Entomoplasmatales	Entomoplasmataceae	Mesoplasma	Mesoplasma florum	Mesoplasma florum W37
GCA_002504385.1	Complete	820043	2151	PPA1	Bacteria	Tenericutes	Mollicutes	Entomoplasmatales	Entomoplasmataceae	Mesoplasma	Mesoplasma florum	UNIDENTIFIED
GCA_001697245.1	Complete	3035622	1121336	DSM 2910	Bacteria	Firmicutes	Clostridia	Clostridiales	Ruminococcaceae	Ruminiclostridium	[Clostridium] stercorarium	[Clostridium] stercorarium subsp. thermolacticum DSM 2910
GCA_000349885.2	Complete	2970010	1121335	DSM 8532	Bacteria	Firmicutes	Clostridia	Clostridiales	Ruminococcaceae	Ruminiclostridium	[Clostridium] stercorarium	[Clostridium] stercorarium subsp. stercorarium DSM 8532
GCA_001697285.1	Complete	3148357	1346611	DSM 9219	Bacteria	Firmicutes	Clostridia	Clostridiales	Ruminococcaceae	Ruminiclostridium	[Clostridium] stercorarium	[Clostridium] stercorarium subsp. leptospartum DSM 9219
GCA_000331995.1	Complete	2974379	1121335	DSM 8532	Bacteria	Firmicutes	Clostridia	Clostridiales	Ruminococcaceae	Ruminiclostridium	[Clostridium] stercorarium	[Clostridium] stercorarium subsp. stercorarium DSM 8532
GCA_001877055.1	Complete	6585441	2014	NOCA502F	Bacteria	Actinobacteria	Actinobacteria	Streptosporangiales	Nocardiopsaceae	Nocardiopsis	Nocardiopsis dassonvillei	UNIDENTIFIED
GCA_002260685.1	Complete	6641645	2014	HZNU_N_1	Bacteria	Actinobacteria	Actinobacteria	Streptosporangiales	Nocardiopsaceae	Nocardiopsis	Nocardiopsis dassonvillei	UNIDENTIFIED
GCA_000092985.1	Complete	6543312	446468	DSM 43111	Bacteria	Actinobacteria	Actinobacteria	Streptosporangiales	Nocardiopsaceae	Nocardiopsis	Nocardiopsis dassonvillei	Nocardiopsis dassonvillei subsp. dassonvillei DSM 43111
GCA_000009825.1	Complete	4303871	66692	KSM-K16	Bacteria	Firmicutes	Bacilli	Bacillales	Bacillaceae	Bacillus	Bacillus clausii	Bacillus clausii KSM-K16
GCA_002250115.1	Complete	4517459	79880	DSM 8716	Bacteria	Firmicutes	Bacilli	Bacillales	Bacillaceae	Bacillus	Bacillus clausii	UNIDENTIFIED
GCA_000737305.2	Complete	4296341	79880	ENTPro	Bacteria	Firmicutes	Bacilli	Bacillales	Bacillaceae	Bacillus	Bacillus clausii	UNIDENTIFIED
GCA_000418535.2	Complete	5662088	1138871	05-1390	Bacteria	Actinobacteria	Actinobacteria	Corynebacteriales	Mycobacteriaceae	Mycobacterium	Mycobacterium yongonense	Mycobacterium yongonense 05-1390
GCA_002148175.1	Complete	5445538	1203599	Asan 36912	Bacteria	Actinobacteria	Actinobacteria	Corynebacteriales	Mycobacteriaceae	Mycobacterium	Mycobacterium yongonense	UNIDENTIFIED
GCA_002148195.1	Complete	5435152	1203599	Asan 36527	Bacteria	Actinobacteria	Actinobacteria	Corynebacteriales	Mycobacteriaceae	Mycobacterium	Mycobacterium yongonense	UNIDENTIFIED
GCA_000380335.1	Complete	5366370	1283330	CA	Bacteria	Proteobacteria	Gammaproteobacteria	Pseudomonadales	Pseudomonadaceae	Azotobacter	Azotobacter vinelandii	Azotobacter vinelandii CA
GCA_000021045.1	Complete	5365318	322710	DJ; ATCC BAA-1303	Bacteria	Proteobacteria	Gammaproteobacteria	Pseudomonadales	Pseudomonadaceae	Azotobacter	Azotobacter vinelandii	Azotobacter vinelandii DJ
GCA_000380365.1	Complete	5323210	1283331	CA6	Bacteria	Proteobacteria	Gammaproteobacteria	Pseudomonadales	Pseudomonadaceae	Azotobacter	Azotobacter vinelandii	Azotobacter vinelandii CA6
GCA_000800475.2	Complete	2032698	1447715	PV8-2	Bacteria	Actinobacteria	Actinobacteria	Bifidobacteriales	Bifidobacteriaceae	Bifidobacterium	Bifidobacterium pseudolongum	Bifidobacterium pseudolongum PV8-2
GCA_002706665.1	Complete	1978157	1410605	DSM 20092	Bacteria	Actinobacteria	Actinobacteria	Bifidobacteriales	Bifidobacteriaceae	Bifidobacterium	Bifidobacterium pseudolongum	Bifidobacterium pseudolongum subsp. globosum DSM 20092
GCA_002282915.1	Complete	2008102	1694	UMB-MBP-01	Bacteria	Actinobacteria	Actinobacteria	Bifidobacteriales	Bifidobacteriaceae	Bifidobacterium	Bifidobacterium pseudolongum	UNIDENTIFIED
GCA_000195695.1	Complete	4773551	257311	12822	Bacteria	Proteobacteria	Betaproteobacteria	Burkholderiales	Alcaligenaceae	Bordetella	Bordetella parapertussis	Bordetella parapertussis 12822
GCA_001704255.1	Complete	4773708	519	H904	Bacteria	Proteobacteria	Betaproteobacteria	Burkholderiales	Alcaligenaceae	Bordetella	Bordetella parapertussis	UNIDENTIFIED
GCA_000317935.1	Complete	4899574	1208660	Bpp5	Bacteria	Proteobacteria	Betaproteobacteria	Burkholderiales	Alcaligenaceae	Bordetella	Bordetella parapertussis	Bordetella parapertussis Bpp5
GCA_000328545.1	Complete	2894276	698948	M0795	Bacteria	Firmicutes	Clostridia	Thermoanaerobacterales	Thermoanaerobacterales Family III. Incertae Sedis	Thermoanaerobacterium	Thermoanaerobacterium thermosaccharolyticum	Thermoanaerobacterium thermosaccharolyticum M0795
GCA_002250075.1	Complete	2895726	1517	TG57	Bacteria	Firmicutes	Clostridia	Thermoanaerobacterales	Thermoanaerobacterales Family III. Incertae Sedis	Thermoanaerobacterium	Thermoanaerobacterium thermosaccharolyticum	UNIDENTIFIED
GCA_000145615.1	Complete	2785752	580327	DSM 571	Bacteria	Firmicutes	Clostridia	Thermoanaerobacterales	Thermoanaerobacterales Family III. Incertae Sedis	Thermoanaerobacterium	Thermoanaerobacterium thermosaccharolyticum	Thermoanaerobacterium thermosaccharolyticum DSM 571
GCA_000021365.1	Complete	3745629	504832	OM5; ATCC 49405	Bacteria	Proteobacteria	Alphaproteobacteria	Rhizobiales	Bradyrhizobiaceae	Oligotropha	Oligotropha carboxidovorans	Oligotropha carboxidovorans OM5
GCA_000218565.1	Complete	3896074	504832	OM5	Bacteria	Proteobacteria	Alphaproteobacteria	Rhizobiales	Bradyrhizobiaceae	Oligotropha	Oligotropha carboxidovorans	Oligotropha carboxidovorans OM5
GCA_000218585.1	Complete	3839771	1031710	OM4	Bacteria	Proteobacteria	Alphaproteobacteria	Rhizobiales	Bradyrhizobiaceae	Oligotropha	Oligotropha carboxidovorans	Oligotropha carboxidovorans OM4
GCA_000975245.1	Complete	5326657	614	HUMV-21	Bacteria	Proteobacteria	Gammaproteobacteria	Enterobacterales	Yersiniaceae	Serratia	Serratia liquefaciens	UNIDENTIFIED
GCA_001559135.2	Complete	5284740	614	FDAARGOS_125	Bacteria	Proteobacteria	Gammaproteobacteria	Enterobacterales	Yersiniaceae	Serratia	Serratia liquefaciens	UNIDENTIFIED
GCA_000422085.1	Complete	5282719	1346614	ATCC 27592	Bacteria	Proteobacteria	Gammaproteobacteria	Enterobacterales	Yersiniaceae	Serratia	Serratia liquefaciens	Serratia liquefaciens ATCC 27592
GCA_001969245.1	Complete	6556728	80866	1	Bacteria	Proteobacteria	Betaproteobacteria	Burkholderiales	Comamonadaceae	Delftia	Delftia acidovorans	UNIDENTIFIED
GCA_000018665.1	Complete	6767514	398578	SPH-1	Bacteria	Proteobacteria	Betaproteobacteria	Burkholderiales	Comamonadaceae	Delftia	Delftia acidovorans	Delftia acidovorans SPH-1
GCA_002443055.1	Complete	6528979	80866	RAY209	Bacteria	Proteobacteria	Betaproteobacteria	Burkholderiales	Comamonadaceae	Delftia	Delftia acidovorans	UNIDENTIFIED
GCA_000277305.1	Complete	1112957	1003202	B9991CWPP	Bacteria	Proteobacteria	Alphaproteobacteria	Rickettsiales	Rickettsiaceae	Rickettsia	Rickettsia typhi	Rickettsia typhi str. B9991CWPP
GCA_000277285.1	Complete	1112372	1003201	TH1527	Bacteria	Proteobacteria	Alphaproteobacteria	Rickettsiales	Rickettsiaceae	Rickettsia	Rickettsia typhi	Rickettsia typhi str. TH1527
GCA_000008045.1	Complete	1111496	257363	Wilmington	Bacteria	Proteobacteria	Alphaproteobacteria	Rickettsiales	Rickettsiaceae	Rickettsia	Rickettsia typhi	Rickettsia typhi str. Wilmington
GCA_002075835.1	Complete	3969042	1263550	ETW41	Bacteria	Proteobacteria	Gammaproteobacteria	Enterobacterales	Hafniaceae	Edwardsiella	Edwardsiella piscicida	UNIDENTIFIED
GCA_001729265.1	Complete	3926767	1263550	S11-285	Bacteria	Proteobacteria	Gammaproteobacteria	Enterobacterales	Hafniaceae	Edwardsiella	Edwardsiella piscicida	UNIDENTIFIED
GCA_000348565.1	Complete	3857040	1288122	C07-087	Bacteria	Proteobacteria	Gammaproteobacteria	Enterobacterales	Hafniaceae	Edwardsiella	Edwardsiella piscicida	Edwardsiella piscicida C07-087
GCA_000203915.1	Complete	7528567	339670	AMMD	Bacteria	Proteobacteria	Betaproteobacteria	Burkholderiales	Burkholderiaceae	Burkholderia	Burkholderia ambifaria	Burkholderia ambifaria AMMD
GCA_000959545.1	Complete	7528578	339670	AMMD	Bacteria	Proteobacteria	Betaproteobacteria	Burkholderiales	Burkholderiaceae	Burkholderia	Burkholderia ambifaria	Burkholderia ambifaria AMMD
GCA_000019925.1	Complete	7642536	398577	MC40-6	Bacteria	Proteobacteria	Betaproteobacteria	Burkholderiales	Burkholderiaceae	Burkholderia	Burkholderia ambifaria	Burkholderia ambifaria MC40-6
GCA_000014425.1	Complete	1894360	324831	ATCC 33323	Bacteria	Firmicutes	Bacilli	Lactobacillales	Lactobacillaceae	Lactobacillus	Lactobacillus gasseri	Lactobacillus gasseri ATCC 33323 = JCM 1131
GCA_002287905.1	Complete	1951552	1380360	DSM 14869	Bacteria	Firmicutes	Bacilli	Lactobacillales	Lactobacillaceae	Lactobacillus	Lactobacillus gasseri	Lactobacillus gasseri DSM 14869
GCA_002158885.1	Complete	2129370	1596	4M13	Bacteria	Firmicutes	Bacilli	Lactobacillales	Lactobacillaceae	Lactobacillus	Lactobacillus gasseri	UNIDENTIFIED
GCA_002007505.1	Complete	2643257	1686310	BBC0244	Bacteria	Proteobacteria	Alphaproteobacteria	Rhizobiales	Bartonellaceae	Bartonella	Bartonella apis	UNIDENTIFIED
GCA_002007565.1	Complete	2907212	1686310	BBC0122	Bacteria	Proteobacteria	Alphaproteobacteria	Rhizobiales	Bartonellaceae	Bartonella	Bartonella apis	UNIDENTIFIED
GCA_002007485.1	Complete	2601172	1686310	BBC0178	Bacteria	Proteobacteria	Alphaproteobacteria	Rhizobiales	Bartonellaceae	Bartonella	Bartonella apis	UNIDENTIFIED
GCA_002591095.1	Complete	5000678	29484	FDAARGOS_417	Bacteria	Proteobacteria	Gammaproteobacteria	Enterobacterales	Yersiniaceae	Yersinia	Yersinia frederiksenii	UNIDENTIFIED
GCA_000834215.1	Complete	4550894	1454377	Y225	Bacteria	Proteobacteria	Gammaproteobacteria	Enterobacterales	Yersiniaceae	Yersinia	Yersinia frederiksenii	Yersinia frederiksenii Y225
GCA_002591195.1	Complete	4934031	29484	FDAARGOS_418	Bacteria	Proteobacteria	Gammaproteobacteria	Enterobacterales	Yersiniaceae	Yersinia	Yersinia frederiksenii	UNIDENTIFIED
GCA_900186895.1	Complete	4913806	103855	NCTC13200	Bacteria	Proteobacteria	Betaproteobacteria	Burkholderiales	Alcaligenaceae	Bordetella	Bordetella hinzii	UNIDENTIFIED
GCA_001078295.1	Complete	4859884	103855	H568	Bacteria	Proteobacteria	Betaproteobacteria	Burkholderiales	Alcaligenaceae	Bordetella	Bordetella hinzii	UNIDENTIFIED
GCA_001078275.1	Complete	4912977	103855	F582	Bacteria	Proteobacteria	Betaproteobacteria	Burkholderiales	Alcaligenaceae	Bordetella	Bordetella hinzii	UNIDENTIFIED
GCA_000020605.1	Complete	3449685	515619	ATCC 33656	Bacteria	Firmicutes	Clostridia	Clostridiales	Lachnospiraceae	UNIDENTIFIED	[Eubacterium] rectale	[Eubacterium] rectale ATCC 33656
GCA_000209935.1	Complete	3344951	657318	DSM 17629	Bacteria	Firmicutes	Clostridia	Clostridiales	Lachnospiraceae	UNIDENTIFIED	[Eubacterium] rectale	[Eubacterium] rectale DSM 17629
GCA_000209955.1	Complete	3698419	657317	M104/1	Bacteria	Firmicutes	Clostridia	Clostridiales	Lachnospiraceae	UNIDENTIFIED	[Eubacterium] rectale	[Eubacterium] rectale M104/1
GCA_002812345.2	Complete	2771259	985002	XNO106	Bacteria	Firmicutes	Bacilli	Bacillales	Staphylococcaceae	Staphylococcus	Staphylococcus argenteus	UNIDENTIFIED
GCA_000236925.1	Complete	2787638	985002	MSHR1132	Bacteria	Firmicutes	Bacilli	Bacillales	Staphylococcaceae	Staphylococcus	Staphylococcus argenteus	UNIDENTIFIED
GCA_001891145.1	Complete	2754198	985002	BN75	Bacteria	Firmicutes	Bacilli	Bacillales	Staphylococcaceae	Staphylococcus	Staphylococcus argenteus	UNIDENTIFIED
GCA_000022105.1	Complete	3036634	565034	WA1; ATCC 49526	Bacteria	Spirochaetes	Spirochaetia	Brachyspirales	Brachyspiraceae	Brachyspira	Brachyspira hyodysenteriae	Brachyspira hyodysenteriae WA1
GCA_002850235.1	Complete	3034648	159	BH718	Bacteria	Spirochaetes	Spirochaetia	Brachyspirales	Brachyspiraceae	Brachyspira	Brachyspira hyodysenteriae	UNIDENTIFIED
GCA_001676785.2	Complete	3074045	1266923	B-78	Bacteria	Spirochaetes	Spirochaetia	Brachyspirales	Brachyspiraceae	Brachyspira	Brachyspira hyodysenteriae	Brachyspira hyodysenteriae ATCC 27164
GCA_000750225.1	Complete	5061388	1333851	ECNIH3	Bacteria	Proteobacteria	Gammaproteobacteria	Enterobacterales	Enterobacteriaceae	Enterobacter	Enterobacter cloacae complex 'Hoffmann cluster III'	Enterobacter cloacae ECNIH3
GCA_001729745.1	Complete	4678566	1812934	DSM 14563	Bacteria	Proteobacteria	Gammaproteobacteria	Enterobacterales	Enterobacteriaceae	Enterobacter	Enterobacter cloacae complex 'Hoffmann cluster III'	UNIDENTIFIED
GCA_000750275.1	Complete	4959888	1333849	ECR091	Bacteria	Proteobacteria	Gammaproteobacteria	Enterobacterales	Enterobacteriaceae	Enterobacter	Enterobacter cloacae complex 'Hoffmann cluster III'	Enterobacter cloacae ECR091
GCA_001548155.2	Complete	3726627	1079	DSM 133	Bacteria	Proteobacteria	Alphaproteobacteria	Rhizobiales	Hyphomicrobiaceae	Blastochloris	Blastochloris viridis	UNIDENTIFIED
GCA_001402875.1	Complete	3724841	1079	ATCC 19567	Bacteria	Proteobacteria	Alphaproteobacteria	Rhizobiales	Hyphomicrobiaceae	Blastochloris	Blastochloris viridis	UNIDENTIFIED
GCA_001459775.1	Complete	3723225	1079	1	Bacteria	Proteobacteria	Alphaproteobacteria	Rhizobiales	Hyphomicrobiaceae	Blastochloris	Blastochloris viridis	UNIDENTIFIED
GCA_001702155.1	Complete	3321356	240427	TMW 1.1979	Bacteria	Firmicutes	Bacilli	Lactobacillales	Lactobacillaceae	Lactobacillus	Lactobacillus paracollinoides	UNIDENTIFIED
GCA_001702175.1	Complete	3663708	240427	TMW 1.1994	Bacteria	Firmicutes	Bacilli	Lactobacillales	Lactobacillaceae	Lactobacillus	Lactobacillus paracollinoides	UNIDENTIFIED
GCA_001702195.1	Complete	3748510	240427	TMW 1.1995	Bacteria	Firmicutes	Bacilli	Lactobacillales	Lactobacillaceae	Lactobacillus	Lactobacillus paracollinoides	UNIDENTIFIED
GCA_000284055.1	Complete	1480884	1105111	GAT-30V	Bacteria	Proteobacteria	Alphaproteobacteria	Rickettsiales	Rickettsiaceae	Rickettsia	Rickettsia amblyommatis	Rickettsia amblyommatis str. GAT-30V
GCA_001273795.1	Complete	1456213	33989	Ac37	Bacteria	Proteobacteria	Alphaproteobacteria	Rickettsiales	Rickettsiaceae	Rickettsia	Rickettsia amblyommatis	UNIDENTIFIED
GCA_002078335.1	Complete	1480876	33989	An13	Bacteria	Proteobacteria	Alphaproteobacteria	Rickettsiales	Rickettsiaceae	Rickettsia	Rickettsia amblyommatis	UNIDENTIFIED
GCA_000237365.1	Complete	7530241	1064539	Sp245	Bacteria	Proteobacteria	Alphaproteobacteria	Rhodospirillales	Rhodospirillaceae	Azospirillum	Azospirillum brasilense	Azospirillum brasilense Sp245
GCA_000632475.2	Complete	7391279	192	Az39	Bacteria	Proteobacteria	Alphaproteobacteria	Rhodospirillales	Rhodospirillaceae	Azospirillum	Azospirillum brasilense	UNIDENTIFIED
GCA_001315015.1	Complete	6587527	192	Sp 7	Bacteria	Proteobacteria	Alphaproteobacteria	Rhodospirillales	Rhodospirillaceae	Azospirillum	Azospirillum brasilense	UNIDENTIFIED
GCA_001006005.1	Complete	6000511	47917	DSM 4576	Bacteria	Proteobacteria	Gammaproteobacteria	Enterobacterales	Yersiniaceae	Serratia	Serratia fonticola	UNIDENTIFIED
GCA_001514455.1	Complete	6325799	47917	GS2	Bacteria	Proteobacteria	Gammaproteobacteria	Enterobacterales	Yersiniaceae	Serratia	Serratia fonticola	UNIDENTIFIED
GCA_002588845.1	Complete	5725385	47917	FDAARGOS_411	Bacteria	Proteobacteria	Gammaproteobacteria	Enterobacterales	Yersiniaceae	Serratia	Serratia fonticola	UNIDENTIFIED
GCA_002290365.1	Complete	144602	1160784	ENCA	Bacteria	Proteobacteria	Betaproteobacteria	UNIDENTIFIED	UNIDENTIFIED	Candidatus Nasuia	Candidatus Nasuia deltocephalinicola	UNIDENTIFIED
GCA_000442605.1	Complete	112091	1343077	ALF	Bacteria	Proteobacteria	Betaproteobacteria	UNIDENTIFIED	UNIDENTIFIED	Candidatus Nasuia	Candidatus Nasuia deltocephalinicola	Candidatus Nasuia deltocephalinicola str. NAS-ALF
GCA_001447885.1	Complete	112031	1160784	PUNC	Bacteria	Proteobacteria	Betaproteobacteria	UNIDENTIFIED	UNIDENTIFIED	Candidatus Nasuia	Candidatus Nasuia deltocephalinicola	UNIDENTIFIED
GCA_002736065.1	Complete	5742165	78327	PtA1	Bacteria	Proteobacteria	Gammaproteobacteria	Pseudomonadales	Pseudomonadaceae	Pseudomonas	Pseudomonas mosselii	UNIDENTIFIED
GCA_000498975.2	Complete	6247860	1388763	SJ10	Bacteria	Proteobacteria	Gammaproteobacteria	Pseudomonadales	Pseudomonadaceae	Pseudomonas	Pseudomonas mosselii	Pseudomonas mosselii SJ10
GCA_002309555.1	Complete	5751088	78327	BS011	Bacteria	Proteobacteria	Gammaproteobacteria	Pseudomonadales	Pseudomonadaceae	Pseudomonas	Pseudomonas mosselii	UNIDENTIFIED
GCA_000020845.1	Complete	4503336	388396	MJ11	Bacteria	Proteobacteria	Gammaproteobacteria	Vibrionales	Vibrionaceae	Aliivibrio	Aliivibrio fischeri	Vibrio fischeri MJ11
GCA_000011805.1	Complete	4273718	312309	ES114	Bacteria	Proteobacteria	Gammaproteobacteria	Vibrionales	Vibrionaceae	Aliivibrio	Aliivibrio fischeri	Vibrio fischeri ES114
GCA_000241785.1	Complete	4273614	1088719	SR5	Bacteria	Proteobacteria	Gammaproteobacteria	Vibrionales	Vibrionaceae	Aliivibrio	Aliivibrio fischeri	Vibrio fischeri SR5
GCA_001455105.1	Complete	2527063	1307444	ChDC F300	Bacteria	Fusobacteria	Fusobacteriia	Fusobacteriales	Fusobacteriaceae	Fusobacterium	Fusobacterium hwasookii	Fusobacterium hwasookii ChDC F300
GCA_001455145.1	Complete	2531722	1307442	ChDC F174	Bacteria	Fusobacteria	Fusobacteriia	Fusobacteriales	Fusobacteriaceae	Fusobacterium	Fusobacterium hwasookii	Fusobacterium hwasookii ChDC F174
GCA_001455085.1	Complete	2430523	1307443	ChDC F206	Bacteria	Fusobacteria	Fusobacteriia	Fusobacteriales	Fusobacteriaceae	Fusobacterium	Fusobacterium hwasookii	Fusobacterium hwasookii ChDC F206
GCA_000163875.1	Complete	8556892	443255	ATCC 27064	Bacteria	Actinobacteria	Actinobacteria	Streptomycetales	Streptomycetaceae	Streptomyces	Streptomyces clavuligerus	Streptomyces clavuligerus ATCC 27064
GCA_001693675.1	Complete	7590758	1901	F613-1	Bacteria	Actinobacteria	Actinobacteria	Streptomycetales	Streptomycetaceae	Streptomyces	Streptomyces clavuligerus	UNIDENTIFIED
GCA_000148465.1	Complete	9143376	443255	ATCC 27064	Bacteria	Actinobacteria	Actinobacteria	Streptomycetales	Streptomycetaceae	Streptomyces	Streptomyces clavuligerus	Streptomyces clavuligerus ATCC 27064
GCA_900187155.1	Complete	2501959	716	NCTC12996	Bacteria	Proteobacteria	Gammaproteobacteria	Pasteurellales	Pasteurellaceae	Actinobacillus	Actinobacillus suis	UNIDENTIFIED
GCA_000739435.1	Complete	2501598	743972	ATCC 33415	Bacteria	Proteobacteria	Gammaproteobacteria	Pasteurellales	Pasteurellaceae	Actinobacillus	Actinobacillus suis	Actinobacillus suis ATCC 33415
GCA_000307145.1	Complete	2484940	696748	H91-0380	Bacteria	Proteobacteria	Gammaproteobacteria	Pasteurellales	Pasteurellaceae	Actinobacillus	Actinobacillus suis	Actinobacillus suis H91-0380
GCA_002022105.1	Complete	3873125	238	G4076	Bacteria	Bacteroidetes	Flavobacteriia	Flavobacteriales	Flavobacteriaceae	Elizabethkingia	Elizabethkingia meningoseptica	UNIDENTIFIED
GCA_002022145.1	Complete	4004759	238	G4120	Bacteria	Bacteroidetes	Flavobacteriia	Flavobacteriales	Flavobacteriaceae	Elizabethkingia	Elizabethkingia meningoseptica	UNIDENTIFIED
GCA_002887275.1	Complete	3873114	238	KC1913	Bacteria	Bacteroidetes	Flavobacteriia	Flavobacteriales	Flavobacteriaceae	Elizabethkingia	Elizabethkingia meningoseptica	UNIDENTIFIED
GCA_000023345.1	Complete	6754997	543728	S110	Bacteria	Proteobacteria	Betaproteobacteria	Burkholderiales	Comamonadaceae	Variovorax	Variovorax paradoxus	Variovorax paradoxus S110
GCA_000184745.1	Complete	6550056	595537	EPS	Bacteria	Proteobacteria	Betaproteobacteria	Burkholderiales	Comamonadaceae	Variovorax	Variovorax paradoxus	Variovorax paradoxus EPS
GCA_000463015.1	Complete	7148516	1246301	B4	Bacteria	Proteobacteria	Betaproteobacteria	Burkholderiales	Comamonadaceae	Variovorax	Variovorax paradoxus	Variovorax paradoxus B4
GCA_000953555.1	Complete	3562865	1505	JGS6382	Bacteria	Firmicutes	Clostridia	Clostridiales	Peptostreptococcaceae	Paeniclostridium	Paeniclostridium sordellii	UNIDENTIFIED
GCA_002865995.1	Complete	3584812	1505	AM370	Bacteria	Firmicutes	Clostridia	Clostridiales	Peptostreptococcaceae	Paeniclostridium	Paeniclostridium sordellii	UNIDENTIFIED
GCA_000953675.1	Complete	3534945	1505	ATCC9714	Bacteria	Firmicutes	Clostridia	Clostridiales	Peptostreptococcaceae	Paeniclostridium	Paeniclostridium sordellii	UNIDENTIFIED
GCA_900129505.1	Complete	9184751	1437360	GAS242	Bacteria	Proteobacteria	Alphaproteobacteria	Rhizobiales	Bradyrhizobiaceae	Bradyrhizobium	Bradyrhizobium erythrophlei	UNIDENTIFIED
GCA_900129425.1	Complete	9092136	1437360	GAS138	Bacteria	Proteobacteria	Alphaproteobacteria	Rhizobiales	Bradyrhizobiaceae	Bradyrhizobium	Bradyrhizobium erythrophlei	UNIDENTIFIED
GCA_900142985.1	Complete	7525217	1437360	GAS401	Bacteria	Proteobacteria	Alphaproteobacteria	Rhizobiales	Bradyrhizobiaceae	Bradyrhizobium	Bradyrhizobium erythrophlei	UNIDENTIFIED
GCA_000250655.1	Complete	8739048	1116391	3016	Bacteria	Firmicutes	Bacilli	Bacillales	Paenibacillaceae	Paenibacillus	Paenibacillus mucilaginosus	Paenibacillus mucilaginosus 3016
GCA_000218915.1	Complete	8663821	1036673	KNP414	Bacteria	Firmicutes	Bacilli	Bacillales	Paenibacillaceae	Paenibacillus	Paenibacillus mucilaginosus	Paenibacillus mucilaginosus KNP414
GCA_000258535.2	Complete	8819200	997761	K02	Bacteria	Firmicutes	Bacilli	Bacillales	Paenibacillaceae	Paenibacillus	Paenibacillus mucilaginosus	Paenibacillus mucilaginosus K02
GCA_002201495.1	Complete	2737357	239935	YL44	Bacteria	Verrucomicrobia	Verrucomicrobiae	Verrucomicrobiales	Akkermansiaceae	Akkermansia	Akkermansia muciniphila	UNIDENTIFIED
GCA_001688765.2	Complete	2745278	239935	YL44	Bacteria	Verrucomicrobia	Verrucomicrobiae	Verrucomicrobiales	Akkermansiaceae	Akkermansia	Akkermansia muciniphila	UNIDENTIFIED
GCA_000020225.1	Complete	2664102	349741	ATCC BAA-835	Bacteria	Verrucomicrobia	Verrucomicrobiae	Verrucomicrobiales	Akkermansiaceae	Akkermansia	Akkermansia muciniphila	Akkermansia muciniphila ATCC BAA-835
GCA_000063605.1	Complete	877438	347257	PG2	Bacteria	Tenericutes	Mollicutes	Mycoplasmatales	Mycoplasmataceae	Mycoplasma	Mycoplasma agalactiae	Mycoplasma agalactiae PG2
GCA_900088695.1	Complete	869926	2110	JF4428	Bacteria	Tenericutes	Mollicutes	Mycoplasmatales	Mycoplasmataceae	Mycoplasma	Mycoplasma agalactiae	UNIDENTIFIED
GCA_000089865.1	Complete	1006702	2110	5632	Bacteria	Tenericutes	Mollicutes	Mycoplasmatales	Mycoplasmataceae	Mycoplasma	Mycoplasma agalactiae	UNIDENTIFIED
GCA_000750195.1	Complete	3824196	979	HI1	Bacteria	Bacteroidetes	Flavobacteriia	Flavobacteriales	Flavobacteriaceae	Cellulophaga	Cellulophaga lytica	UNIDENTIFIED
GCA_000190595.1	Complete	3765936	867900	DSM 7489	Bacteria	Bacteroidetes	Flavobacteriia	Flavobacteriales	Flavobacteriaceae	Cellulophaga	Cellulophaga lytica	Cellulophaga lytica DSM 7489
GCA_001941605.1	Complete	3952957	979	DAU203	Bacteria	Bacteroidetes	Flavobacteriia	Flavobacteriales	Flavobacteriaceae	Cellulophaga	Cellulophaga lytica	UNIDENTIFIED
GCA_000013185.1	Complete	686194	374463	Hc (Homalodisca coagulata)	Bacteria	Proteobacteria	Gammaproteobacteria	UNIDENTIFIED	UNIDENTIFIED	UNIDENTIFIED	Candidatus Baumannia cicadellinicola	Baumannia cicadellinicola str. Hc (Homalodisca coagulata)
GCA_001269425.1	Complete	636137	186490	B-GSS	Bacteria	Proteobacteria	Gammaproteobacteria	UNIDENTIFIED	UNIDENTIFIED	UNIDENTIFIED	Candidatus Baumannia cicadellinicola	UNIDENTIFIED
GCA_000754265.1	Complete	759425	186490	BGSS	Bacteria	Proteobacteria	Gammaproteobacteria	UNIDENTIFIED	UNIDENTIFIED	UNIDENTIFIED	Candidatus Baumannia cicadellinicola	UNIDENTIFIED
GCA_900103345.1	Complete	6727386	47878	LMG 21611	Bacteria	Proteobacteria	Gammaproteobacteria	Pseudomonadales	Pseudomonadaceae	Pseudomonas	Pseudomonas azotoformans	UNIDENTIFIED
GCA_001579805.1	Complete	6859618	47878	S4	Bacteria	Proteobacteria	Gammaproteobacteria	Pseudomonadales	Pseudomonadaceae	Pseudomonas	Pseudomonas azotoformans	UNIDENTIFIED
GCA_002007785.1	Complete	6581295	47878	F77	Bacteria	Proteobacteria	Gammaproteobacteria	Pseudomonadales	Pseudomonadaceae	Pseudomonas	Pseudomonas azotoformans	UNIDENTIFIED
GCA_000183965.1	Complete	2972337	702452	FSL S4-171	Bacteria	Firmicutes	Bacilli	Bacillales	Listeriaceae	Listeria	Listeria seeligeri	Listeria seeligeri FSL S4-171
GCA_000027145.1	Complete	2797636	683837	SLCC3954	Bacteria	Firmicutes	Bacilli	Bacillales	Listeriaceae	Listeria	Listeria seeligeri	Listeria seeligeri serovar 1/2b str. SLCC3954
GCA_000183945.1	Complete	3140155	702453	FSL N1-067	Bacteria	Firmicutes	Bacilli	Bacillales	Listeriaceae	Listeria	Listeria seeligeri	Listeria seeligeri FSL N1-067
GCA_000750515.1	Complete	1389513	759620	WS74	Bacteria	Firmicutes	Bacilli	Lactobacillales	Leuconostocaceae	Weissella	Weissella ceti	UNIDENTIFIED
GCA_000732905.1	Complete	1355853	759620	WS08	Bacteria	Firmicutes	Bacilli	Lactobacillales	Leuconostocaceae	Weissella	Weissella ceti	UNIDENTIFIED
GCA_000750535.1	Complete	1390397	759620	WS105	Bacteria	Firmicutes	Bacilli	Lactobacillales	Leuconostocaceae	Weissella	Weissella ceti	UNIDENTIFIED
GCA_000209735.1	Complete	1004014	496833	PG18	Bacteria	Tenericutes	Mollicutes	Mycoplasmatales	Mycoplasmataceae	Mycoplasma	Mycoplasma fermentans	Mycoplasma fermentans PG18
GCA_000148625.1	Complete	977524	637387	JER	Bacteria	Tenericutes	Mollicutes	Mycoplasmatales	Mycoplasmataceae	Mycoplasma	Mycoplasma fermentans	Mycoplasma fermentans JER
GCA_000186005.1	Complete	1118751	943945	M64	Bacteria	Tenericutes	Mollicutes	Mycoplasmatales	Mycoplasmataceae	Mycoplasma	Mycoplasma fermentans	Mycoplasma fermentans M64
GCA_002113845.2	Complete	4251148	450	F1157CHC	Bacteria	Proteobacteria	Gammaproteobacteria	Legionellales	Legionellaceae	Legionella	Legionella longbeachae	UNIDENTIFIED
GCA_002073455.2	Complete	4162732	450	FDAARGOS_201	Bacteria	Proteobacteria	Gammaproteobacteria	Legionellales	Legionellaceae	Legionella	Legionella longbeachae	UNIDENTIFIED
GCA_000091785.1	Complete	4149158	661367	NSW150	Bacteria	Proteobacteria	Gammaproteobacteria	Legionellales	Legionellaceae	Legionella	Legionella longbeachae	Legionella longbeachae NSW150
GCA_001544855.1	Complete	4386422	33894	25	Bacteria	Actinobacteria	Actinobacteria	Corynebacteriales	Mycobacteriaceae	Mycobacterium	Mycobacterium africanum	UNIDENTIFIED
GCA_001593225.1	Complete	4493502	33894	UT307	Bacteria	Actinobacteria	Actinobacteria	Corynebacteriales	Mycobacteriaceae	Mycobacterium	Mycobacterium africanum	UNIDENTIFIED
GCA_000253355.1	Complete	4389314	572418	GM041182	Bacteria	Actinobacteria	Actinobacteria	Corynebacteriales	Mycobacteriaceae	Mycobacterium	Mycobacterium africanum	Mycobacterium africanum GM041182
GCA_002355775.1	Complete	6066298	1124626	ATCC 33728	Bacteria	Actinobacteria	Actinobacteria	Corynebacteriales	Mycobacteriaceae	Mycobacterium	Mycobacterium ulcerans	Mycobacterium ulcerans subsp. shinshuense
GCA_002356495.1	Complete	5914588	1124626	ATCC 33728	Bacteria	Actinobacteria	Actinobacteria	Corynebacteriales	Mycobacteriaceae	Mycobacterium	Mycobacterium ulcerans	Mycobacterium ulcerans subsp. shinshuense
GCA_000013925.2	Complete	5805761	362242	Agy99	Bacteria	Actinobacteria	Actinobacteria	Corynebacteriales	Mycobacteriaceae	Mycobacterium	Mycobacterium ulcerans	Mycobacterium ulcerans Agy99
GCA_002803965.1	Complete	2993983	43770	215	Bacteria	Actinobacteria	Actinobacteria	Corynebacteriales	Corynebacteriaceae	Corynebacterium	Corynebacterium striatum	UNIDENTIFIED
GCA_002156805.1	Complete	2797692	43770	KC-Na-01	Bacteria	Actinobacteria	Actinobacteria	Corynebacteriales	Corynebacteriaceae	Corynebacterium	Corynebacterium striatum	UNIDENTIFIED
GCA_002804085.1	Complete	3031488	43770	216	Bacteria	Actinobacteria	Actinobacteria	Corynebacteriales	Corynebacteriaceae	Corynebacterium	Corynebacterium striatum	UNIDENTIFIED
GCA_002327205.1	Complete	2889569	46867	12S0467	Bacteria	Firmicutes	Clostridia	Clostridiales	Clostridiaceae	Clostridium	Clostridium chauvoei	UNIDENTIFIED
GCA_900168365.1	Complete	2887451	1351755	JF4335	Bacteria	Firmicutes	Clostridia	Clostridiales	Clostridiaceae	Clostridium	Clostridium chauvoei	Clostridium chauvoei JF4335
GCA_002327185.1	Complete	2872664	46867	DSM 7528	Bacteria	Firmicutes	Clostridia	Clostridiales	Clostridiaceae	Clostridium	Clostridium chauvoei	UNIDENTIFIED
GCA_000210155.1	Complete	3714272	663917	KN400	Bacteria	Proteobacteria	Deltaproteobacteria	Desulfuromonadales	Geobacteraceae	Geobacter	Geobacter sulfurreducens	Geobacter sulfurreducens KN400
GCA_000007985.2	Complete	3814128	243231	PCA	Bacteria	Proteobacteria	Deltaproteobacteria	Desulfuromonadales	Geobacteraceae	Geobacter	Geobacter sulfurreducens	Geobacter sulfurreducens PCA
GCA_000961035.1	Complete	4566144	35554	AM-1	Bacteria	Proteobacteria	Deltaproteobacteria	Desulfuromonadales	Geobacteraceae	Geobacter	Geobacter sulfurreducens	UNIDENTIFIED
GCA_000814165.3	Complete	4061750	106654	6411	Bacteria	Proteobacteria	Gammaproteobacteria	Pseudomonadales	Moraxellaceae	Acinetobacter	Acinetobacter nosocomialis	UNIDENTIFIED
GCA_002082665.1	Complete	4142356	106654	SSA3	Bacteria	Proteobacteria	Gammaproteobacteria	Pseudomonadales	Moraxellaceae	Acinetobacter	Acinetobacter nosocomialis	UNIDENTIFIED
GCA_002951295.1	Complete	4002679	106654	FDAARGOS_129	Bacteria	Proteobacteria	Gammaproteobacteria	Pseudomonadales	Moraxellaceae	Acinetobacter	Acinetobacter nosocomialis	UNIDENTIFIED
GCA_001281085.1	Complete	2295822	1661	2012CQ-ZSH	Bacteria	Actinobacteria	Actinobacteria	Actinomycetales	Actinomycetaceae	Trueperella	Trueperella pyogenes	UNIDENTIFIED
GCA_000612055.1	Complete	2338390	1661	TP6375	Bacteria	Actinobacteria	Actinobacteria	Actinomycetales	Actinomycetaceae	Trueperella	Trueperella pyogenes	UNIDENTIFIED
GCA_000816065.1	Complete	2272494	1435056	TP8	Bacteria	Actinobacteria	Actinobacteria	Actinomycetales	Actinomycetaceae	Trueperella	Trueperella pyogenes	Trueperella pyogenes TP8
GCA_000183885.1	Complete	3115943	702456	FSL S4-378	Bacteria	Firmicutes	Bacilli	Bacillales	Listeriaceae	Listeria	Listeria innocua	Listeria innocua FSL S4-378
GCA_000195795.1	Complete	3093113	272626	Clip11262	Bacteria	Firmicutes	Bacilli	Bacillales	Listeriaceae	Listeria	Listeria innocua	Listeria innocua Clip11262
GCA_000183905.1	Complete	2914007	702455	FSL J1-023	Bacteria	Firmicutes	Bacilli	Bacillales	Listeriaceae	Listeria	Listeria innocua	Listeria innocua FSL J1-023
GCA_001611905.1	Complete	6520772	1738638	YZ	Bacteria	Cyanobacteria	UNIDENTIFIED	Oscillatoriales	Microcoleaceae	Arthrospira	Arthrospira platensis	Arthrospira platensis YZ
GCA_000307915.1	Complete	6089210	459495	C1	Bacteria	Cyanobacteria	UNIDENTIFIED	Oscillatoriales	Microcoleaceae	Arthrospira	Arthrospira platensis	Arthrospira platensis C1
GCA_000210375.1	Complete	6788435	696747	NIES-39	Bacteria	Cyanobacteria	UNIDENTIFIED	Oscillatoriales	Microcoleaceae	Arthrospira	Arthrospira platensis	Arthrospira platensis NIES-39
GCA_001643995.1	Complete	1544095	1244531	RM11343	Bacteria	Proteobacteria	Epsilonproteobacteria	Campylobacterales	Campylobacteraceae	Campylobacter	Campylobacter iguaniorum	UNIDENTIFIED
GCA_001483985.1	Complete	1809624	1244531	2463D	Bacteria	Proteobacteria	Epsilonproteobacteria	Campylobacterales	Campylobacteraceae	Campylobacter	Campylobacter iguaniorum	UNIDENTIFIED
GCA_000736415.1	Complete	1754638	1244531	1485E	Bacteria	Proteobacteria	Epsilonproteobacteria	Campylobacterales	Campylobacteraceae	Campylobacter	Campylobacter iguaniorum	UNIDENTIFIED
GCA_001547855.1	Complete	3393002	1307833	KS16	Bacteria	Bacteroidetes	Bacteroidia	Bacteroidales	Tannerellaceae	Tannerella	Tannerella forsythia	Tannerella forsythia KS16
GCA_001547875.1	Complete	3350939	1307832	3313	Bacteria	Bacteroidetes	Bacteroidia	Bacteroidales	Tannerellaceae	Tannerella	Tannerella forsythia	Tannerella forsythia 3313
GCA_000238215.1	Complete	3405521	203275	92A2	Bacteria	Bacteroidetes	Bacteroidia	Bacteroidales	Tannerellaceae	Tannerella	Tannerella forsythia	Tannerella forsythia 92A2
GCA_002243535.1	Complete	2599117	51669	KUD23	Bacteria	Firmicutes	Bacilli	Lactobacillales	Enterococcaceae	Tetragenococcus	Tetragenococcus halophilus	UNIDENTIFIED
GCA_000283615.1	Complete	2562720	945021	NBRC 12172	Bacteria	Firmicutes	Bacilli	Lactobacillales	Enterococcaceae	Tetragenococcus	Tetragenococcus halophilus	Tetragenococcus halophilus NBRC 12172
GCA_001712815.1	Complete	2389470	51669	MJ4	Bacteria	Firmicutes	Bacilli	Lactobacillales	Enterococcaceae	Tetragenococcus	Tetragenococcus halophilus	UNIDENTIFIED
GCA_001683315.1	Complete	2792203	246432	KM1031	Bacteria	Firmicutes	Bacilli	Bacillales	Staphylococcaceae	Staphylococcus	Staphylococcus equorum	UNIDENTIFIED
GCA_001432245.1	Complete	2822193	246432	KS1039	Bacteria	Firmicutes	Bacilli	Bacillales	Staphylococcaceae	Staphylococcus	Staphylococcus equorum	UNIDENTIFIED
GCA_001682235.1	Complete	2930519	246432	C2014	Bacteria	Firmicutes	Bacilli	Bacillales	Staphylococcaceae	Staphylococcus	Staphylococcus equorum	UNIDENTIFIED
GCA_001028645.1	Complete	2503265	72758	AYP1020	Bacteria	Firmicutes	Bacilli	Bacillales	Staphylococcaceae	Staphylococcus	Staphylococcus capitis	Staphylococcus capitis subsp. capitis
GCA_002356175.1	Complete	2486776	29388	TW2795	Bacteria	Firmicutes	Bacilli	Bacillales	Staphylococcaceae	Staphylococcus	Staphylococcus capitis	UNIDENTIFIED
GCA_002591175.1	Complete	2485152	29388	FDAARGOS_378	Bacteria	Firmicutes	Bacilli	Bacillales	Staphylococcaceae	Staphylococcus	Staphylococcus capitis	UNIDENTIFIED
GCA_000050405.1	Complete	1499920	302409	Gardel	Bacteria	Proteobacteria	Alphaproteobacteria	Rickettsiales	Anaplasmataceae	Ehrlichia	Ehrlichia ruminantium	Ehrlichia ruminantium str. Gardel
GCA_000050425.1	Complete	1512977	254945	Welgevonden	Bacteria	Proteobacteria	Alphaproteobacteria	Rickettsiales	Anaplasmataceae	Ehrlichia	Ehrlichia ruminantium	Ehrlichia ruminantium str. Welgevonden
GCA_000026005.1	Complete	1516355	254945	Welgevonden	Bacteria	Proteobacteria	Alphaproteobacteria	Rickettsiales	Anaplasmataceae	Ehrlichia	Ehrlichia ruminantium	Ehrlichia ruminantium str. Welgevonden
GCA_002142495.1	Complete	6803469	1260963	dg5	Bacteria	Cyanobacteria	UNIDENTIFIED	Synechococcales	Leptolyngbyaceae	Leptolyngbya	Leptolyngbya boryana	Leptolyngbya boryana dg5
GCA_002368255.1	Complete	7233668	1973484	NIES-2135	Bacteria	Cyanobacteria	UNIDENTIFIED	Synechococcales	Leptolyngbyaceae	Leptolyngbya	Leptolyngbya boryana	Leptolyngbya boryana NIES-2135
GCA_002142475.1	Complete	6803468	411966	IAM M-101	Bacteria	Cyanobacteria	UNIDENTIFIED	Synechococcales	Leptolyngbyaceae	Leptolyngbya	Leptolyngbya boryana	Leptolyngbya boryana IAM M-101
GCA_002197485.1	Complete	2830124	33934	52-1A	Bacteria	Firmicutes	Bacilli	Bacillales	Bacillaceae	Anoxybacillus	Anoxybacillus flavithermus	UNIDENTIFIED
GCA_002243705.1	Complete	2812123	33934	DSM 2641T	Bacteria	Firmicutes	Bacilli	Bacillales	Bacillaceae	Anoxybacillus	Anoxybacillus flavithermus	UNIDENTIFIED
GCA_000019045.1	Complete	2846746	491915	WK1	Bacteria	Firmicutes	Bacilli	Bacillales	Bacillaceae	Anoxybacillus	Anoxybacillus flavithermus	Anoxybacillus flavithermus WK1
GCA_002078315.1	Complete	1579798	33990	An04	Bacteria	Proteobacteria	Alphaproteobacteria	Rickettsiales	Rickettsiaceae	Rickettsia	Rickettsia bellii	UNIDENTIFIED
GCA_000018245.1	Complete	1528980	391896	OSU 85-389	Bacteria	Proteobacteria	Alphaproteobacteria	Rickettsiales	Rickettsiaceae	Rickettsia	Rickettsia bellii	Rickettsia bellii OSU 85-389
GCA_000012385.1	Complete	1522076	336407	RML369-C	Bacteria	Proteobacteria	Alphaproteobacteria	Rickettsiales	Rickettsiaceae	Rickettsia	Rickettsia bellii	Rickettsia bellii RML369-C
GCA_002302595.1	Complete	3098616	1019	H4486	Bacteria	Bacteroidetes	Flavobacteriia	Flavobacteriales	Flavobacteriaceae	Capnocytophaga	Capnocytophaga sputigena	UNIDENTIFIED
GCA_002302495.1	Complete	2855148	1019	D1179	Bacteria	Bacteroidetes	Flavobacteriia	Flavobacteriales	Flavobacteriaceae	Capnocytophaga	Capnocytophaga sputigena	UNIDENTIFIED
GCA_002302395.1	Complete	3074746	1019	KC1668	Bacteria	Bacteroidetes	Flavobacteriia	Flavobacteriales	Flavobacteriaceae	Capnocytophaga	Capnocytophaga sputigena	UNIDENTIFIED
GCA_000007705.1	Complete	4751080	243365	ATCC 12472	Bacteria	Proteobacteria	Betaproteobacteria	Neisseriales	Chromobacteriaceae	Chromobacterium	Chromobacterium violaceum	Chromobacterium violaceum ATCC 12472
GCA_002735945.1	Complete	4386139	536	CV1192	Bacteria	Proteobacteria	Betaproteobacteria	Neisseriales	Chromobacteriaceae	Chromobacterium	Chromobacterium violaceum	UNIDENTIFIED
GCA_002735965.1	Complete	4388579	536	CV1197	Bacteria	Proteobacteria	Betaproteobacteria	Neisseriales	Chromobacteriaceae	Chromobacterium	Chromobacterium violaceum	UNIDENTIFIED
GCA_000510325.1	Complete	5945120	1435058	SB3101	Bacteria	Proteobacteria	Gammaproteobacteria	Pseudomonadales	Pseudomonadaceae	Pseudomonas	Pseudomonas monteilii	Pseudomonas monteilii SB3101
GCA_001534745.1	Complete	4714359	76759	USDA-ARS-USMARC-56711	Bacteria	Proteobacteria	Gammaproteobacteria	Pseudomonadales	Pseudomonadaceae	Pseudomonas	Pseudomonas monteilii	UNIDENTIFIED
GCA_000510285.1	Complete	6000087	1435044	SB3078	Bacteria	Proteobacteria	Gammaproteobacteria	Pseudomonadales	Pseudomonadaceae	Pseudomonas	Pseudomonas monteilii	Pseudomonas monteilii SB3078
GCA_001984445.1	Complete	8243179	47763	GS93	Bacteria	Actinobacteria	Actinobacteria	Streptomycetales	Streptomycetaceae	Streptomyces	Streptomyces lydicus	UNIDENTIFIED
GCA_001729485.1	Complete	8201357	47763	103	Bacteria	Actinobacteria	Actinobacteria	Streptomycetales	Streptomycetaceae	Streptomyces	Streptomyces lydicus	UNIDENTIFIED
GCA_000952035.2	Complete	9307519	47763	A02	Bacteria	Actinobacteria	Actinobacteria	Streptomycetales	Streptomycetaceae	Streptomyces	Streptomyces lydicus	UNIDENTIFIED
GCA_001654515.1	Complete	5991225	198620	CRS05-R5	Bacteria	Proteobacteria	Gammaproteobacteria	Pseudomonadales	Pseudomonadaceae	Pseudomonas	Pseudomonas koreensis	UNIDENTIFIED
GCA_900101415.1	Complete	6123913	198620	BS3658	Bacteria	Proteobacteria	Gammaproteobacteria	Pseudomonadales	Pseudomonadaceae	Pseudomonas	Pseudomonas koreensis	UNIDENTIFIED
GCA_001605965.1	Complete	6301761	198620	D26	Bacteria	Proteobacteria	Gammaproteobacteria	Pseudomonadales	Pseudomonadaceae	Pseudomonas	Pseudomonas koreensis	UNIDENTIFIED
GCA_002355575.1	Complete	2000108	1363	122061	Bacteria	Firmicutes	Bacilli	Lactobacillales	Streptococcaceae	Lactococcus	Lactococcus garvieae	UNIDENTIFIED
GCA_000269925.1	Complete	1950135	420889	ATCC 49156	Bacteria	Firmicutes	Bacilli	Lactobacillales	Streptococcaceae	Lactococcus	Lactococcus garvieae	Lactococcus garvieae ATCC 49156
GCA_000269945.1	Complete	1963964	420890	Lg2	Bacteria	Firmicutes	Bacilli	Lactobacillales	Streptococcaceae	Lactococcus	Lactococcus garvieae	Lactococcus garvieae Lg2
GCA_000191905.1	Complete	4132226	863638	EA 2018	Bacteria	Firmicutes	Clostridia	Clostridiales	Clostridiaceae	Clostridium	Clostridium acetobutylicum	Clostridium acetobutylicum EA 2018
GCA_000218855.1	Complete	4145581	991791	DSM 1731	Bacteria	Firmicutes	Clostridia	Clostridiales	Clostridiaceae	Clostridium	Clostridium acetobutylicum	Clostridium acetobutylicum DSM 1731
GCA_000008765.1	Complete	4132880	272562	ATCC 824	Bacteria	Firmicutes	Clostridia	Clostridiales	Clostridiaceae	Clostridium	Clostridium acetobutylicum	Clostridium acetobutylicum ATCC 824
GCA_001021935.1	Complete	4561137	487909	Xtu 4699	Bacteria	Proteobacteria	Gammaproteobacteria	Xanthomonadales	Xanthomonadaceae	Xanthomonas	Xanthomonas translucens	Xanthomonas translucens pv. undulosa
GCA_900094325.1	Complete	4715357	1261556	peng1	Bacteria	Proteobacteria	Gammaproteobacteria	Xanthomonadales	Xanthomonadaceae	Xanthomonas	Xanthomonas translucens	Xanthomonas translucens pv. translucens DSM 18974
GCA_000807145.1	Complete	4518138	152263	CFBP 2541	Bacteria	Proteobacteria	Gammaproteobacteria	Xanthomonadales	Xanthomonadaceae	Xanthomonas	Xanthomonas translucens	Xanthomonas translucens pv. cerealis
GCA_002288045.1	Complete	1365934	1884914	MMS-IA-53	Bacteria	Actinobacteria	Actinobacteria	Candidatus Nanopelagicales	UNIDENTIFIED	Candidatus Planktophila	Candidatus Planktophila dulcis	UNIDENTIFIED
GCA_002287965.1	Complete	1361776	1884914	MMS-21-155	Bacteria	Actinobacteria	Actinobacteria	Candidatus Nanopelagicales	UNIDENTIFIED	Candidatus Planktophila	Candidatus Planktophila dulcis	UNIDENTIFIED
GCA_002288225.1	Complete	1348019	1884914	MMS-IIA-65	Bacteria	Actinobacteria	Actinobacteria	Candidatus Nanopelagicales	UNIDENTIFIED	Candidatus Planktophila	Candidatus Planktophila dulcis	UNIDENTIFIED
GCA_000786695.1	Complete	5644972	279058	Cal35	Bacteria	Proteobacteria	Betaproteobacteria	Burkholderiales	Oxalobacteraceae	Collimonas	Collimonas arenae	UNIDENTIFIED
GCA_001584165.1	Complete	4723987	279058	Ter10	Bacteria	Proteobacteria	Betaproteobacteria	Burkholderiales	Oxalobacteraceae	Collimonas	Collimonas arenae	UNIDENTIFIED
GCA_001584205.1	Complete	4709377	279058	Ter282	Bacteria	Proteobacteria	Betaproteobacteria	Burkholderiales	Oxalobacteraceae	Collimonas	Collimonas arenae	UNIDENTIFIED
GCA_000338095.1	Complete	2316065	1267754	DSM 7111	Bacteria	Actinobacteria	Actinobacteria	Corynebacteriales	Corynebacteriaceae	Corynebacterium	Corynebacterium urealyticum	Corynebacterium urealyticum DSM 7111
GCA_000069945.1	Complete	2369219	504474	DSM 7109	Bacteria	Actinobacteria	Actinobacteria	Corynebacteriales	Corynebacteriaceae	Corynebacterium	Corynebacterium urealyticum	Corynebacterium urealyticum DSM 7109
GCA_900187235.1	Complete	2377532	43771	NCTC12011	Bacteria	Actinobacteria	Actinobacteria	Corynebacteriales	Corynebacteriaceae	Corynebacterium	Corynebacterium urealyticum	UNIDENTIFIED
GCA_000022645.2	Complete	7284636	626418	BGR1	Bacteria	Proteobacteria	Betaproteobacteria	Burkholderiales	Burkholderiaceae	Burkholderia	Burkholderia glumae	Burkholderia glumae BGR1
GCA_000960995.1	Complete	6820727	1176492	ATCC 33617	Bacteria	Proteobacteria	Betaproteobacteria	Burkholderiales	Burkholderiaceae	Burkholderia	Burkholderia glumae	Burkholderia glumae LMG 2196 = ATCC 33617
GCA_000835205.1	Complete	7896538	595500	PG1	Bacteria	Proteobacteria	Betaproteobacteria	Burkholderiales	Burkholderiaceae	Burkholderia	Burkholderia glumae	Burkholderia glumae PG1
GCA_000093145.2	Complete	5373644	688245	CNB-1 substr. CNB-2	Bacteria	Proteobacteria	Betaproteobacteria	Burkholderiales	Comamonadaceae	Comamonas	Comamonas testosteroni	Comamonas testosteroni CNB-2
GCA_000739375.1	Complete	6062703	1392005	TK102	Bacteria	Proteobacteria	Betaproteobacteria	Burkholderiales	Comamonadaceae	Comamonas	Comamonas testosteroni	Comamonas testosteroni TK102
GCA_001406795.1	Complete	5649348	1191062	C19	Bacteria	Proteobacteria	Betaproteobacteria	Burkholderiales	Comamonadaceae	Comamonas	Comamonas testosteroni	Comamonas testosteroni P19
GCA_000143225.1	Complete	5513887	757424	SmR1	Bacteria	Proteobacteria	Betaproteobacteria	Burkholderiales	Oxalobacteraceae	Herbaspirillum	Herbaspirillum seropedicae	Herbaspirillum seropedicae SmR1
GCA_001040945.1	Complete	5509723	964	Z67	Bacteria	Proteobacteria	Betaproteobacteria	Burkholderiales	Oxalobacteraceae	Herbaspirillum	Herbaspirillum seropedicae	UNIDENTIFIED
GCA_001721865.1	Complete	5418668	964	AU14040	Bacteria	Proteobacteria	Betaproteobacteria	Burkholderiales	Oxalobacteraceae	Herbaspirillum	Herbaspirillum seropedicae	UNIDENTIFIED
GCA_001750185.1	Complete	6221248	43657	S4054	Bacteria	Proteobacteria	Gammaproteobacteria	Alteromonadales	Pseudoalteromonadaceae	Pseudoalteromonas	Pseudoalteromonas luteoviolacea	UNIDENTIFIED
GCA_001750165.1	Complete	6223983	43657	S4054249	Bacteria	Proteobacteria	Gammaproteobacteria	Alteromonadales	Pseudoalteromonadaceae	Pseudoalteromonas	Pseudoalteromonas luteoviolacea	UNIDENTIFIED
GCA_001750405.1	Complete	6221346	43657	S40542	Bacteria	Proteobacteria	Gammaproteobacteria	Alteromonadales	Pseudoalteromonadaceae	Pseudoalteromonas	Pseudoalteromonas luteoviolacea	UNIDENTIFIED
GCA_000418325.1	Complete	14782125	1254432	So0157-2	Bacteria	Proteobacteria	Deltaproteobacteria	Myxococcales	Polyangiaceae	Sorangium	Sorangium cellulosum	Sorangium cellulosum So0157-2
GCA_000067165.1	Complete	13033779	448385	So ce 56	Bacteria	Proteobacteria	Deltaproteobacteria	Myxococcales	Polyangiaceae	Sorangium	Sorangium cellulosum	Sorangium cellulosum So ce56
GCA_002950945.1	Complete	14557589	56	So ce26	Bacteria	Proteobacteria	Deltaproteobacteria	Myxococcales	Polyangiaceae	Sorangium	Sorangium cellulosum	UNIDENTIFIED
GCA_002953375.1	Complete	4867548	676	AK 1296-A2-1	Bacteria	Proteobacteria	Gammaproteobacteria	Vibrionales	Vibrionaceae	Vibrio	Vibrio fluvialis	UNIDENTIFIED
GCA_001952955.1	Complete	4851664	676	12605	Bacteria	Proteobacteria	Gammaproteobacteria	Vibrionales	Vibrionaceae	Vibrio	Vibrio fluvialis	UNIDENTIFIED
GCA_001558415.2	Complete	4827733	676	ATCC 33809	Bacteria	Proteobacteria	Gammaproteobacteria	Vibrionales	Vibrionaceae	Vibrio	Vibrio fluvialis	UNIDENTIFIED
GCA_000015745.1	Complete	3608012	420246	NG80-2	Bacteria	Firmicutes	Bacilli	Bacillales	Bacillaceae	Geobacillus	Geobacillus thermodenitrificans	Geobacillus thermodenitrificans NG80-2
GCA_002072065.1	Complete	3505276	33940	KCTC3902	Bacteria	Firmicutes	Bacilli	Bacillales	Bacillaceae	Geobacillus	Geobacillus thermodenitrificans	UNIDENTIFIED
GCA_002119625.1	Complete	3756491	33940	T12	Bacteria	Firmicutes	Bacilli	Bacillales	Bacillaceae	Geobacillus	Geobacillus thermodenitrificans	UNIDENTIFIED
GCA_900169125.1	Complete	1092913	83559	SWA-86	Bacteria	Chlamydiae	Chlamydiia	Chlamydiales	Chlamydiaceae	Chlamydia	Chlamydia suis	UNIDENTIFIED
GCA_900169045.1	Complete	1094186	83559	SWA-14	Bacteria	Chlamydiae	Chlamydiia	Chlamydiales	Chlamydiaceae	Chlamydia	Chlamydia suis	UNIDENTIFIED
GCA_900169085.1	Complete	1083283	83559	SWA-2	Bacteria	Chlamydiae	Chlamydiia	Chlamydiales	Chlamydiaceae	Chlamydia	Chlamydia suis	UNIDENTIFIED
GCA_000196855.1	Complete	1954080	762550	type strain: LMG 18811	Bacteria	Firmicutes	Bacilli	Lactobacillales	Leuconostocaceae	Leuconostoc	Leuconostoc gelidum	Leuconostoc gelidum subsp. gasicomitatum LMG 18811
GCA_000298875.1	Complete	1893499	1229756	JB7	Bacteria	Firmicutes	Bacilli	Lactobacillales	Leuconostocaceae	Leuconostoc	Leuconostoc gelidum	Leuconostoc gelidum JB7
GCA_001536305.1	Complete	2050732	1165892	LEKG1	Bacteria	Firmicutes	Bacilli	Lactobacillales	Leuconostocaceae	Leuconostoc	Leuconostoc gelidum	Leuconostoc gelidum subsp. gasicomitatum KG16-1
GCA_000024645.1	Complete	5063892	561231	WPP163	Bacteria	Proteobacteria	Gammaproteobacteria	Enterobacterales	Pectobacteriaceae	Pectobacterium	Pectobacterium parmentieri	Pectobacterium parmentieri WPP163
GCA_000260925.1	Complete	5164411	1905730	SCC3193	Bacteria	Proteobacteria	Gammaproteobacteria	Enterobacterales	Pectobacteriaceae	Pectobacterium	Pectobacterium parmentieri	UNIDENTIFIED
GCA_001742145.1	Complete	5030841	1905730	RNS 08-42-1A	Bacteria	Proteobacteria	Gammaproteobacteria	Enterobacterales	Pectobacteriaceae	Pectobacterium	Pectobacterium parmentieri	UNIDENTIFIED
GCA_000521695.1	Complete	2131927	1434214	USDA-ARS-USMARC-1312	Bacteria	Proteobacteria	Gammaproteobacteria	Pasteurellales	Pasteurellaceae	Mannheimia	Mannheimia varigena	Mannheimia varigena USDA-ARS-USMARC-1312
GCA_000521685.1	Complete	2228291	1434215	USDA-ARS-USMARC-1388	Bacteria	Proteobacteria	Gammaproteobacteria	Pasteurellales	Pasteurellaceae	Mannheimia	Mannheimia varigena	Mannheimia varigena USDA-ARS-USMARC-1388
GCA_000521655.1	Complete	2245238	1433287	USDA-ARS-USMARC-1296	Bacteria	Proteobacteria	Gammaproteobacteria	Pasteurellales	Pasteurellaceae	Mannheimia	Mannheimia varigena	Mannheimia varigena USDA-ARS-USMARC-1296
GCA_000297075.2	Complete	4686340	1182590	CECT5344	Bacteria	Proteobacteria	Gammaproteobacteria	Pseudomonadales	Pseudomonadaceae	Pseudomonas	Pseudomonas pseudoalcaligenes	Pseudomonas pseudoalcaligenes CECT 5344
GCA_002355475.1	Complete	6242949	1149133	KF707	Bacteria	Proteobacteria	Gammaproteobacteria	Pseudomonadales	Pseudomonadaceae	Pseudomonas	Pseudomonas pseudoalcaligenes	Pseudomonas pseudoalcaligenes KF707 = NBRC 110670
GCA_000953455.1	Complete	4696984	330	-	Bacteria	Proteobacteria	Gammaproteobacteria	Pseudomonadales	Pseudomonadaceae	Pseudomonas	Pseudomonas pseudoalcaligenes	UNIDENTIFIED
GCA_002635135.1	Complete	5889790	575	FDAARGOS_429	Bacteria	Proteobacteria	Gammaproteobacteria	Enterobacterales	Enterobacteriaceae	Raoultella	Raoultella planticola	UNIDENTIFIED
GCA_002906195.1	Complete	5739070	575	GODA	Bacteria	Proteobacteria	Gammaproteobacteria	Enterobacterales	Enterobacteriaceae	Raoultella	Raoultella planticola	UNIDENTIFIED
GCA_000783935.2	Complete	5823931	575	FDAARGOS_64	Bacteria	Proteobacteria	Gammaproteobacteria	Enterobacterales	Enterobacteriaceae	Raoultella	Raoultella planticola	UNIDENTIFIED
GCA_001560895.1	Complete	2167922	28037	SVGS_061	Bacteria	Firmicutes	Bacilli	Lactobacillales	Streptococcaceae	Streptococcus	Streptococcus mitis	UNIDENTIFIED
GCA_000027165.1	Complete	2146611	365659	B6	Bacteria	Firmicutes	Bacilli	Lactobacillales	Streptococcaceae	Streptococcus	Streptococcus mitis	Streptococcus mitis B6
GCA_001281025.1	Complete	1906344	28037	KCOM 1350 (= ChDC B183)	Bacteria	Firmicutes	Bacilli	Lactobacillales	Streptococcaceae	Streptococcus	Streptococcus mitis	UNIDENTIFIED
GCA_002288325.1	Complete	1384812	1884913	MMS-IIB-106	Bacteria	Actinobacteria	Actinobacteria	Candidatus Nanopelagicales	UNIDENTIFIED	Candidatus Planktophila	Candidatus Planktophila lacus	UNIDENTIFIED
GCA_002287925.1	Complete	1460061	1884913	MMS-21-148	Bacteria	Actinobacteria	Actinobacteria	Candidatus Nanopelagicales	UNIDENTIFIED	Candidatus Planktophila	Candidatus Planktophila lacus	UNIDENTIFIED
GCA_002288385.1	Complete	1410107	1884913	MMS-IIB-60	Bacteria	Actinobacteria	Actinobacteria	Candidatus Nanopelagicales	UNIDENTIFIED	Candidatus Planktophila	Candidatus Planktophila lacus	UNIDENTIFIED
GCA_000221025.1	Complete	3237599	990288	SM-1	Bacteria	Proteobacteria	Acidithiobacillia	Acidithiobacillales	Acidithiobacillaceae	Acidithiobacillus	Acidithiobacillus caldus	Acidithiobacillus caldus SM-1
GCA_001650235.2	Complete	2975756	33059	MTH-04	Bacteria	Proteobacteria	Acidithiobacillia	Acidithiobacillales	Acidithiobacillaceae	Acidithiobacillus	Acidithiobacillus caldus	UNIDENTIFIED
GCA_000175575.2	Complete	2987045	637389	ATCC 51756	Bacteria	Proteobacteria	Acidithiobacillia	Acidithiobacillales	Acidithiobacillaceae	Acidithiobacillus	Acidithiobacillus caldus	Acidithiobacillus caldus ATCC 51756
GCA_000007665.1	Complete	2584158	281090	CTCB07	Bacteria	Actinobacteria	Actinobacteria	Micrococcales	Microbacteriaceae	Leifsonia	Leifsonia xyli	Leifsonia xyli subsp. xyli str. CTCB07
GCA_001647635.1	Complete	3596761	1575	SE134	Bacteria	Actinobacteria	Actinobacteria	Micrococcales	Microbacteriaceae	Leifsonia	Leifsonia xyli	UNIDENTIFIED
GCA_000470775.1	Complete	2686418	1389489	DSM 46306	Bacteria	Actinobacteria	Actinobacteria	Micrococcales	Microbacteriaceae	Leifsonia	Leifsonia xyli	Leifsonia xyli subsp. cynodontis DSM 46306
GCA_000283975.1	Complete	2045253	1090974	DAT561	Bacteria	Firmicutes	Bacilli	Lactobacillales	Enterococcaceae	Melissococcus	Melissococcus plutonius	Melissococcus plutonius DAT561
GCA_000270185.1	Complete	2068732	940190	ATCC 35311	Bacteria	Firmicutes	Bacilli	Lactobacillales	Enterococcaceae	Melissococcus	Melissococcus plutonius	Melissococcus plutonius ATCC 35311
GCA_000747585.1	Complete	2073864	1385937	S1	Bacteria	Firmicutes	Bacilli	Lactobacillales	Enterococcaceae	Melissococcus	Melissococcus plutonius	Melissococcus plutonius S1
GCA_000953315.1	Complete	1268461	225364	-	Bacteria	Proteobacteria	Alphaproteobacteria	Rickettsiales	Anaplasmataceae	Wolbachia	Wolbachia endosymbiont of Drosophila simulans	Wolbachia endosymbiont of Drosophila simulans wAu
GCA_000376605.1	Complete	1295804	1236909	wHa	Bacteria	Proteobacteria	Alphaproteobacteria	Rickettsiales	Anaplasmataceae	Wolbachia	Wolbachia endosymbiont of Drosophila simulans	Wolbachia endosymbiont of Drosophila simulans wHa
GCA_000376585.1	Complete	1301823	1236908	wNo	Bacteria	Proteobacteria	Alphaproteobacteria	Rickettsiales	Anaplasmataceae	Wolbachia	Wolbachia endosymbiont of Drosophila simulans	Wolbachia endosymbiont of Drosophila simulans wNo
GCA_002951475.1	Complete	4865091	47880	FDAARGOS_167	Bacteria	Proteobacteria	Gammaproteobacteria	Pseudomonadales	Pseudomonadaceae	Pseudomonas	Pseudomonas fulva	UNIDENTIFIED
GCA_000213805.1	Complete	4920769	743720	12-X	Bacteria	Proteobacteria	Gammaproteobacteria	Pseudomonadales	Pseudomonadaceae	Pseudomonas	Pseudomonas fulva	Pseudomonas fulva 12-X
GCA_002688705.1	Complete	5011694	47880	SB1	Bacteria	Proteobacteria	Gammaproteobacteria	Pseudomonadales	Pseudomonadaceae	Pseudomonas	Pseudomonas fulva	UNIDENTIFIED
GCA_001267395.1	Complete	3071804	53345	KLDS6.0933	Bacteria	Firmicutes	Bacilli	Lactobacillales	Enterococcaceae	Enterococcus	Enterococcus durans	UNIDENTIFIED
GCA_002277935.1	Complete	2988928	53345	BDGP3	Bacteria	Firmicutes	Bacilli	Lactobacillales	Enterococcaceae	Enterococcus	Enterococcus durans	UNIDENTIFIED
GCA_001267865.1	Complete	3071879	53345	KLDS 6.0930	Bacteria	Firmicutes	Bacilli	Lactobacillales	Enterococcaceae	Enterococcus	Enterococcus durans	UNIDENTIFIED
GCA_000807675.2	Complete	4422837	1736	ATCC 8486	Bacteria	Firmicutes	Clostridia	Clostridiales	Eubacteriaceae	Eubacterium	Eubacterium limosum	UNIDENTIFIED
GCA_000152245.2	Complete	4316707	903814	KIST612	Bacteria	Firmicutes	Clostridia	Clostridiales	Eubacteriaceae	Eubacterium	Eubacterium limosum	Eubacterium limosum KIST612
GCA_001481725.1	Complete	4150332	1736	SA11	Bacteria	Firmicutes	Clostridia	Clostridiales	Eubacteriaceae	Eubacterium	Eubacterium limosum	UNIDENTIFIED
GCA_000010425.1	Complete	2089645	367928	ATCC 15703	Bacteria	Actinobacteria	Actinobacteria	Bifidobacteriales	Bifidobacteriaceae	Bifidobacterium	Bifidobacterium adolescentis	Bifidobacterium adolescentis ATCC 15703
GCA_000817995.1	Complete	2173720	1680	BBMN23	Bacteria	Actinobacteria	Actinobacteria	Bifidobacteriales	Bifidobacteriaceae	Bifidobacterium	Bifidobacterium adolescentis	UNIDENTIFIED
GCA_000737885.1	Complete	2203222	1680	22L	Bacteria	Actinobacteria	Actinobacteria	Bifidobacteriales	Bifidobacteriaceae	Bifidobacterium	Bifidobacterium adolescentis	UNIDENTIFIED
GCA_000237995.2	Complete	1978793	701521	ATCC BAA-344	Bacteria	Firmicutes	Bacilli	Lactobacillales	Lactobacillaceae	Pediococcus	Pediococcus claussenii	Pediococcus claussenii ATCC BAA-344
GCA_001702215.1	Complete	1950035	187452	TMW 2.53	Bacteria	Firmicutes	Bacilli	Lactobacillales	Lactobacillaceae	Pediococcus	Pediococcus claussenii	UNIDENTIFIED
GCA_001702235.1	Complete	1987928	187452	TMW 2.54	Bacteria	Firmicutes	Bacilli	Lactobacillales	Lactobacillaceae	Pediococcus	Pediococcus claussenii	UNIDENTIFIED
GCA_001932535.1	Complete	3909699	187493	K188	Bacteria	Proteobacteria	Gammaproteobacteria	Oceanospirillales	Oceanospirillaceae	Thalassolituus	Thalassolituus oleivorans	UNIDENTIFIED
GCA_000355675.1	Complete	3920328	1298593	MIL-1	Bacteria	Proteobacteria	Gammaproteobacteria	Oceanospirillales	Oceanospirillaceae	Thalassolituus	Thalassolituus oleivorans	Thalassolituus oleivorans MIL-1
GCA_000582555.1	Complete	3764053	1208320	R6-15	Bacteria	Proteobacteria	Gammaproteobacteria	Oceanospirillales	Oceanospirillaceae	Thalassolituus	Thalassolituus oleivorans	Thalassolituus oleivorans R6-15
GCA_000011025.1	Complete	2264603	680646	DY-18	Bacteria	Actinobacteria	Actinobacteria	Micrococcales	Micrococcaceae	Rothia	Rothia mucilaginosa	Rothia mucilaginosa DY-18
GCA_001548235.1	Complete	2292716	43675	NUM-Rm6536	Bacteria	Actinobacteria	Actinobacteria	Micrococcales	Micrococcaceae	Rothia	Rothia mucilaginosa	UNIDENTIFIED
GCA_002386365.1	Complete	2408770	43675	FDAARGOS_369	Bacteria	Actinobacteria	Actinobacteria	Micrococcales	Micrococcaceae	Rothia	Rothia mucilaginosa	UNIDENTIFIED
GCA_000010265.1	Complete	3955303	583346	NBRC 12016	Bacteria	Firmicutes	Clostridia	Clostridiales	Clostridiaceae	Clostridium	Clostridium kluyveri	Clostridium kluyveri NBRC 12016
GCA_001902295.1	Complete	4512934	1534	JZZ	Bacteria	Firmicutes	Clostridia	Clostridiales	Clostridiaceae	Clostridium	Clostridium kluyveri	UNIDENTIFIED
GCA_000016505.1	Complete	4023800	431943	DSM 555	Bacteria	Firmicutes	Clostridia	Clostridiales	Clostridiaceae	Clostridium	Clostridium kluyveri	Clostridium kluyveri DSM 555
GCA_000935185.3	Complete	9336218	68570	CK-15	Bacteria	Actinobacteria	Actinobacteria	Streptomycetales	Streptomycetaceae	Streptomyces	Streptomyces albulus	UNIDENTIFIED
GCA_000963515.1	Complete	9784577	1434306	ZPM	Bacteria	Actinobacteria	Actinobacteria	Streptomycetales	Streptomycetaceae	Streptomyces	Streptomyces albulus	Streptomyces albulus ZPM
GCA_000695235.1	Complete	9372401	68570	NK660	Bacteria	Actinobacteria	Actinobacteria	Streptomycetales	Streptomycetaceae	Streptomyces	Streptomyces albulus	UNIDENTIFIED
GCA_001874645.1	Complete	6118567	104087	ERDD5:01	Bacteria	Proteobacteria	Gammaproteobacteria	Pseudomonadales	Pseudomonadaceae	Pseudomonas	Pseudomonas frederiksbergensis	UNIDENTIFIED
GCA_001952935.1	Complete	6208705	104087	AS1	Bacteria	Proteobacteria	Gammaproteobacteria	Pseudomonadales	Pseudomonadaceae	Pseudomonas	Pseudomonas frederiksbergensis	UNIDENTIFIED
GCA_002355315.1	Complete	6595804	104087	KNU-15	Bacteria	Proteobacteria	Gammaproteobacteria	Pseudomonadales	Pseudomonadaceae	Pseudomonas	Pseudomonas frederiksbergensis	UNIDENTIFIED
GCA_000219535.3	Complete	5153859	1042163	LMG 15441	Bacteria	Firmicutes	Bacilli	Bacillales	Paenibacillaceae	Brevibacillus	Brevibacillus laterosporus	Brevibacillus laterosporus LMG 15441
GCA_002865525.1	Complete	5207640	1465	ZQ2	Bacteria	Firmicutes	Bacilli	Bacillales	Paenibacillaceae	Brevibacillus	Brevibacillus laterosporus	UNIDENTIFIED
GCA_002706795.1	Complete	5400144	1121121	DSM 25	Bacteria	Firmicutes	Bacilli	Bacillales	Paenibacillaceae	Brevibacillus	Brevibacillus laterosporus	Brevibacillus laterosporus DSM 25
GCA_000463425.1	Complete	1991156	862969	C1050	Bacteria	Firmicutes	Bacilli	Lactobacillales	Streptococcaceae	Streptococcus	Streptococcus constellatus	Streptococcus constellatus subsp. pharyngis C1050
GCA_000463445.1	Complete	1935662	862968	C818	Bacteria	Firmicutes	Bacilli	Lactobacillales	Streptococcaceae	Streptococcus	Streptococcus constellatus	Streptococcus constellatus subsp. pharyngis C818
GCA_000463395.1	Complete	1935414	696216	C232	Bacteria	Firmicutes	Bacilli	Lactobacillales	Streptococcaceae	Streptococcus	Streptococcus constellatus	Streptococcus constellatus subsp. pharyngis C232
GCA_002085715.1	Complete	3276766	451	NZ2015	Bacteria	Proteobacteria	Gammaproteobacteria	Legionellales	Legionellaceae	Tatlockia	Tatlockia micdadei	UNIDENTIFIED
GCA_002085735.1	Complete	3250164	451	NZ2016	Bacteria	Proteobacteria	Gammaproteobacteria	Legionellales	Legionellaceae	Tatlockia	Tatlockia micdadei	UNIDENTIFIED
GCA_000953635.1	Complete	3310028	451	ATCC33218	Bacteria	Proteobacteria	Gammaproteobacteria	Legionellales	Legionellaceae	Tatlockia	Tatlockia micdadei	UNIDENTIFIED
GCA_000970145.1	Complete	5427890	1434118	C2J	Archaea	Euryarchaeota	Methanomicrobia	Methanosarcinales	Methanosarcinaceae	Methanosarcina	Methanosarcina siciliae	Methanosarcina siciliae C2J
GCA_000970085.1	Complete	5017558	1434120	T4/M	Archaea	Euryarchaeota	Methanomicrobia	Methanosarcinales	Methanosarcinaceae	Methanosarcina	Methanosarcina siciliae	Methanosarcina siciliae T4/M
GCA_000970125.1	Complete	4941115	1434119	HI350	Archaea	Euryarchaeota	Methanomicrobia	Methanosarcinales	Methanosarcinaceae	Methanosarcina	Methanosarcina siciliae	Methanosarcina siciliae HI350
GCA_000271445.1	Complete	3426323	1136177	KCA1	Bacteria	Firmicutes	Bacilli	Lactobacillales	Lactobacillaceae	Lactobacillus	Lactobacillus pentosus	Lactobacillus pentosus KCA1
GCA_002211885.1	Complete	3583008	1589	SLC13	Bacteria	Firmicutes	Bacilli	Lactobacillales	Lactobacillaceae	Lactobacillus	Lactobacillus pentosus	UNIDENTIFIED
GCA_002850015.1	Complete	3676811	1589	48	Bacteria	Firmicutes	Bacilli	Lactobacillales	Lactobacillaceae	Lactobacillus	Lactobacillus pentosus	UNIDENTIFIED
GCA_000022985.1	Complete	2313035	634176	NJ8700	Bacteria	Proteobacteria	Gammaproteobacteria	Pasteurellales	Pasteurellaceae	Aggregatibacter	Aggregatibacter aphrophilus	Aggregatibacter aphrophilus NJ8700
GCA_001188835.1	Complete	2313256	634176	NJ8700	Bacteria	Proteobacteria	Gammaproteobacteria	Pasteurellales	Pasteurellaceae	Aggregatibacter	Aggregatibacter aphrophilus	Aggregatibacter aphrophilus NJ8700
GCA_001262035.1	Complete	2414427	732	W10433	Bacteria	Proteobacteria	Gammaproteobacteria	Pasteurellales	Pasteurellaceae	Aggregatibacter	Aggregatibacter aphrophilus	UNIDENTIFIED
GCA_001314325.1	Complete	5748623	33050	203	Bacteria	Proteobacteria	Alphaproteobacteria	Sphingomonadales	Sphingomonadaceae	Sphingopyxis	Sphingopyxis macrogoltabida	UNIDENTIFIED
GCA_001610995.1	Complete	5953153	33050	203N	Bacteria	Proteobacteria	Alphaproteobacteria	Sphingomonadales	Sphingomonadaceae	Sphingopyxis	Sphingopyxis macrogoltabida	UNIDENTIFIED
GCA_001307295.1	Complete	5098553	33050	EY-1	Bacteria	Proteobacteria	Alphaproteobacteria	Sphingomonadales	Sphingomonadaceae	Sphingopyxis	Sphingopyxis macrogoltabida	UNIDENTIFIED
GCA_001046795.1	Complete	2465324	1612	CNCM-I-3699-S	Bacteria	Firmicutes	Bacilli	Lactobacillales	Lactobacillaceae	Lactobacillus	Lactobacillus farciminis	UNIDENTIFIED
GCA_001188635.1	Complete	2430580	1612	CNCM-I-3699-R	Bacteria	Firmicutes	Bacilli	Lactobacillales	Lactobacillaceae	Lactobacillus	Lactobacillus farciminis	UNIDENTIFIED
GCA_002706745.1	Complete	2551839	936140	DSM 20184	Bacteria	Firmicutes	Bacilli	Lactobacillales	Lactobacillaceae	Lactobacillus	Lactobacillus farciminis	Lactobacillus farciminis KCTC 3681 = DSM 20184
GCA_001506165.1	Complete	4313264	470934	ND02	Bacteria	Proteobacteria	Gammaproteobacteria	Enterobacterales	Erwiniaceae	Pantoea	Pantoea vagans	UNIDENTIFIED
GCA_000148935.1	Complete	4888338	712898	C9-1	Bacteria	Proteobacteria	Gammaproteobacteria	Enterobacterales	Erwiniaceae	Pantoea	Pantoea vagans	Pantoea vagans C9-1
GCA_001558735.2	Complete	4808855	470934	FDAARGOS_160	Bacteria	Proteobacteria	Gammaproteobacteria	Enterobacterales	Erwiniaceae	Pantoea	Pantoea vagans	UNIDENTIFIED
GCA_002216705.1	Complete	3014434	53346	EMB156	Bacteria	Firmicutes	Bacilli	Lactobacillales	Enterococcaceae	Enterococcus	Enterococcus mundtii	UNIDENTIFIED
GCA_000504125.1	Complete	3351060	1300150	QU25	Bacteria	Firmicutes	Bacilli	Lactobacillales	Enterococcaceae	Enterococcus	Enterococcus mundtii	Enterococcus mundtii QU 25
GCA_002813755.1	Complete	3504528	53346	DSM 4838	Bacteria	Firmicutes	Bacilli	Lactobacillales	Enterococcaceae	Enterococcus	Enterococcus mundtii	UNIDENTIFIED
GCA_000762265.1	Complete	2449987	2162	BRM9	Archaea	Euryarchaeota	Methanobacteria	Methanobacteriales	Methanobacteriaceae	Methanobacterium	Methanobacterium formicicum	UNIDENTIFIED
GCA_000953115.1	Complete	2478074	2162	-	Archaea	Euryarchaeota	Methanobacteria	Methanobacteriales	Methanobacteriaceae	Methanobacterium	Methanobacterium formicicum	UNIDENTIFIED
GCA_001458655.1	Complete	2494510	2162	Mb9	Archaea	Euryarchaeota	Methanobacteria	Methanobacteriales	Methanobacteriaceae	Methanobacterium	Methanobacterium formicicum	UNIDENTIFIED
GCA_002356515.1	Complete	8452151	381	TONO	Bacteria	Proteobacteria	Alphaproteobacteria	Rhizobiales	Phyllobacteriaceae	Mesorhizobium	Mesorhizobium loti	UNIDENTIFIED
GCA_001676765.1	Complete	7481739	935546	NZP2037	Bacteria	Proteobacteria	Alphaproteobacteria	Rhizobiales	Phyllobacteriaceae	Mesorhizobium	Mesorhizobium loti	Mesorhizobium loti NZP2037
GCA_001281385.1	Complete	1714148	1125411	PS1	Bacteria	Proteobacteria	Gammaproteobacteria	UNIDENTIFIED	UNIDENTIFIED	Candidatus Thioglobus	Candidatus Thioglobus singularis	Candidatus Thioglobus singularis PS1
GCA_001682155.1	Complete	1714148	1427364	GG2	Bacteria	Proteobacteria	Gammaproteobacteria	UNIDENTIFIED	UNIDENTIFIED	Candidatus Thioglobus	Candidatus Thioglobus singularis	UNIDENTIFIED
GCA_900093475.1	Complete	4128983	471	NCTC7364	Bacteria	Proteobacteria	Gammaproteobacteria	Pseudomonadales	Moraxellaceae	Acinetobacter	Acinetobacter calcoaceticus	UNIDENTIFIED
GCA_002055515.1	Complete	4115994	471	CA16	Bacteria	Proteobacteria	Gammaproteobacteria	Pseudomonadales	Moraxellaceae	Acinetobacter	Acinetobacter calcoaceticus	UNIDENTIFIED
GCA_001442785.1	Complete	6391889	435897	55	Bacteria	Proteobacteria	Gammaproteobacteria	Xanthomonadales	Xanthomonadaceae	Lysobacter	Lysobacter capsici	UNIDENTIFIED
GCA_002355295.1	Complete	6270417	435897	KNU-14	Bacteria	Proteobacteria	Gammaproteobacteria	Xanthomonadales	Xanthomonadaceae	Lysobacter	Lysobacter capsici	UNIDENTIFIED
GCA_000317695.1	Complete	7063285	272123	PCC 7122	Bacteria	Cyanobacteria	UNIDENTIFIED	Nostocales	Nostocaceae	Anabaena	Anabaena cylindrica	Anabaena cylindrica PCC 7122
GCA_002367955.1	Complete	7025636	272123	NIES-19	Bacteria	Cyanobacteria	UNIDENTIFIED	Nostocales	Nostocaceae	Anabaena	Anabaena cylindrica	Anabaena cylindrica PCC 7122
GCA_002119725.1	Complete	4587366	1416803	AU17164	Bacteria	Proteobacteria	Betaproteobacteria	Burkholderiales	Alcaligenaceae	Bordetella	Bordetella genomosp. 9	UNIDENTIFIED
GCA_002119745.1	Complete	4497105	1416803	AU14267	Bacteria	Proteobacteria	Betaproteobacteria	Burkholderiales	Alcaligenaceae	Bordetella	Bordetella genomosp. 9	UNIDENTIFIED
GCA_000006605.1	Complete	2476822	306537	K411 = NCTC 11915	Bacteria	Actinobacteria	Actinobacteria	Corynebacteriales	Corynebacteriaceae	Corynebacterium	Corynebacterium jeikeium	Corynebacterium jeikeium K411
GCA_002209185.2	Complete	2650878	38289	FDAARGOS_328	Bacteria	Actinobacteria	Actinobacteria	Corynebacteriales	Corynebacteriaceae	Corynebacterium	Corynebacterium jeikeium	UNIDENTIFIED
GCA_001305655.1	Complete	2253500	1604004	M27-SA2	Archaea	Euryarchaeota	Halobacteria	Halobacteriales	Halobacteriaceae	Halanaeroarchaeum	Halanaeroarchaeum sulfurireducens	UNIDENTIFIED
GCA_001011115.1	Complete	2209738	1604004	HSR2	Archaea	Euryarchaeota	Halobacteria	Halobacteriales	Halobacteriaceae	Halanaeroarchaeum	Halanaeroarchaeum sulfurireducens	UNIDENTIFIED
GCA_000376665.1	Complete	3098881	504728	DSM 1279	Bacteria	Deinococcus-Thermus	Deinococci	Thermales	Thermaceae	Meiothermus	Meiothermus ruber	Meiothermus ruber DSM 1279
GCA_000024425.1	Complete	3097457	504728	-	Bacteria	Deinococcus-Thermus	Deinococci	Thermales	Thermaceae	Meiothermus	Meiothermus ruber	Meiothermus ruber DSM 1279
GCA_000012565.1	Complete	1315030	269484	Jake	Bacteria	Proteobacteria	Alphaproteobacteria	Rickettsiales	Anaplasmataceae	Ehrlichia	Ehrlichia canis	Ehrlichia canis str. Jake
GCA_002879995.1	Complete	1314789	944	YZ-1	Bacteria	Proteobacteria	Alphaproteobacteria	Rickettsiales	Anaplasmataceae	Ehrlichia	Ehrlichia canis	UNIDENTIFIED
GCA_000488955.1	Complete	5079432	1365647	CFBP 3836	Bacteria	Proteobacteria	Gammaproteobacteria	Xanthomonadales	Xanthomonadaceae	Xanthomonas	Xanthomonas alfalfae	Xanthomonas alfalfae subsp. alfalfae CFBP 3836
GCA_000225915.1	Complete	4967469	981368	F1	Bacteria	Proteobacteria	Gammaproteobacteria	Xanthomonadales	Xanthomonadaceae	Xanthomonas	Xanthomonas alfalfae	Xanthomonas axonopodis pv. citrumelo F1
GCA_000184345.2	Complete	2560222	869211	DSM 6578	Bacteria	Spirochaetes	Spirochaetia	Spirochaetales	Spirochaetaceae	Spirochaeta	Spirochaeta thermophila	Spirochaeta thermophila DSM 6578
GCA_000147075.1	Complete	2472645	665571	DSM 6192	Bacteria	Spirochaetes	Spirochaetia	Spirochaetales	Spirochaetaceae	Spirochaeta	Spirochaeta thermophila	Spirochaeta thermophila DSM 6192
GCA_002887655.1	Complete	6261380	696485	051011B	Bacteria	Proteobacteria	Gammaproteobacteria	Vibrionales	Vibrionaceae	Vibrio	Vibrio owensii	UNIDENTIFIED
GCA_002021755.1	Complete	5890205	696485	XSBZ03	Bacteria	Proteobacteria	Gammaproteobacteria	Vibrionales	Vibrionaceae	Vibrio	Vibrio owensii	UNIDENTIFIED
[truncated: 3,610 more rows]

## Sheet: draft
Supplementary Data 3. Reference genomes used in this study
gca	type	size	taxon	strain	Superkingdom	Phylum	Class	Order	Family	Genus	Species	Strains
GCA_002797475.1	draft	5948109	2048282	MR 02	Bacteria	Proteobacteria	Gammaproteobacteria	Pseudomonadales	Pseudomonadaceae	Pseudomonas	Pseudomonas sp. MR 02	UNIDENTIFIED
GCA_002721135.1	draft	4617483	306	SP291	Bacteria	Proteobacteria	Gammaproteobacteria	Pseudomonadales	Pseudomonadaceae	Pseudomonas	Pseudomonas sp.	UNIDENTIFIED
GCA_000717925.1	draft	8768483	1463896	NRRL S-241	Bacteria	Actinobacteria	Actinobacteria	Streptomycetales	Streptomycetaceae	Streptomyces	Streptomyces sp. NRRL S-241	UNIDENTIFIED
GCA_000719815.1	draft	7062954	1463855	NRRL F-5065	Bacteria	Actinobacteria	Actinobacteria	Streptomycetales	Streptomycetaceae	Streptomyces	Streptomyces sp. NRRL F-5065	UNIDENTIFIED
GCA_002315825.1	draft	2068172	1950426	UBA1736	Bacteria	Bacteroidetes	Bacteroidia	Bacteroidales	UNIDENTIFIED	UNIDENTIFIED	Bacteroidales bacterium UBA1736	UNIDENTIFIED
GCA_002412885.1	draft	4909518	1950603	UBA5197	Bacteria	Bacteroidetes	Bacteroidia	Bacteroidales	UNIDENTIFIED	UNIDENTIFIED	Bacteroidales bacterium UBA5197	UNIDENTIFIED
GCA_002432625.1	draft	2149319	1948633	UBA5862	Bacteria	Proteobacteria	Gammaproteobacteria	UNIDENTIFIED	UNIDENTIFIED	UNIDENTIFIED	Gammaproteobacteria bacterium UBA5862	UNIDENTIFIED
GCA_002690945.1	draft	1175129	1913989	MED685	Bacteria	Proteobacteria	Gammaproteobacteria	UNIDENTIFIED	UNIDENTIFIED	UNIDENTIFIED	Gammaproteobacteria bacterium	UNIDENTIFIED
GCA_000703065.1	draft	3859732	1458462	AC2029	Bacteria	Firmicutes	Clostridia	Clostridiales	Lachnospiraceae	UNIDENTIFIED	Lachnospiraceae bacterium AC2029	UNIDENTIFIED
GCA_900106615.1	draft	3206179	1855375	KHCPX20	Bacteria	Firmicutes	Clostridia	Clostridiales	Lachnospiraceae	UNIDENTIFIED	Lachnospiraceae bacterium KHCPX20	UNIDENTIFIED
GCA_900119345.1	draft	3706009	1761768	RU9509.4	Bacteria	Firmicutes	Bacilli	Bacillales	Bacillaceae	Bacillus	Bacillus sp. ru9509.4	UNIDENTIFIED
GCA_900113855.1	draft	5108934	1761757	71MF	Bacteria	Firmicutes	Bacilli	Bacillales	Bacillaceae	Bacillus	Bacillus sp. 71mf	UNIDENTIFIED
GCA_002387185.1	draft	4013231	1948003	UBA4557	Bacteria	Firmicutes	UNIDENTIFIED	UNIDENTIFIED	UNIDENTIFIED	UNIDENTIFIED	Firmicutes bacterium UBA4557	UNIDENTIFIED
GCA_000431615.1	draft	2757549	1263021	-	Bacteria	Firmicutes	UNIDENTIFIED	UNIDENTIFIED	UNIDENTIFIED	UNIDENTIFIED	Firmicutes bacterium CAG:41	UNIDENTIFIED
GCA_002937595.1	draft	2156669	2013100	MarineAlpha9_Bin5	Bacteria	Proteobacteria	Alphaproteobacteria	UNIDENTIFIED	UNIDENTIFIED	UNIDENTIFIED	Alphaproteobacteria bacterium MarineAlpha9_Bin5	UNIDENTIFIED
GCA_001768925.1	draft	1431526	1797231	-	Bacteria	Proteobacteria	Alphaproteobacteria	UNIDENTIFIED	UNIDENTIFIED	UNIDENTIFIED	Alphaproteobacteria bacterium RIFCSPLOWO2_12_FULL_40_11	UNIDENTIFIED
GCA_002782505.1	draft	2640013	1974001	CG_4_8_14_3_um_filter_35_10	Bacteria	Bacteroidetes	Flavobacteriia	Flavobacteriales	UNIDENTIFIED	UNIDENTIFIED	Flavobacteriales bacterium CG_4_8_14_3_um_filter_35_10	UNIDENTIFIED
GCA_002697505.1	draft	1976846	2021391	NAT55	Bacteria	Bacteroidetes	Flavobacteriia	Flavobacteriales	UNIDENTIFIED	UNIDENTIFIED	Flavobacteriales bacterium	UNIDENTIFIED
GCA_002796305.1	draft	1964898	1973976	CG11_big_fil_rev_8_21_14_0_20_49_13	Bacteria	Proteobacteria	Deltaproteobacteria	UNIDENTIFIED	UNIDENTIFIED	UNIDENTIFIED	Deltaproteobacteria bacterium CG11_big_fil_rev_8_21_14_0_20_49_13	UNIDENTIFIED
GCA_001797935.1	draft	1549187	1797843	-	Bacteria	Proteobacteria	Deltaproteobacteria	UNIDENTIFIED	UNIDENTIFIED	UNIDENTIFIED	Deltaproteobacteria bacterium RBG_16_54_18	UNIDENTIFIED
GCA_002707125.1	draft	1312262	2026724	SAT3076	Bacteria	Chloroflexi	UNIDENTIFIED	UNIDENTIFIED	UNIDENTIFIED	UNIDENTIFIED	Chloroflexi bacterium	UNIDENTIFIED
GCA_001796865.1	draft	2271133	1797649	-	Bacteria	Chloroflexi	UNIDENTIFIED	UNIDENTIFIED	UNIDENTIFIED	UNIDENTIFIED	Chloroflexi bacterium RBG_16_56_11	UNIDENTIFIED
GCA_002693085.1	draft	1179781	1871037	EAC714	Bacteria	Bacteroidetes	Flavobacteriia	Flavobacteriales	Flavobacteriaceae	UNIDENTIFIED	Flavobacteriaceae bacterium	UNIDENTIFIED
GCA_002323395.1	draft	4355495	1951801	UBA1523	Bacteria	Bacteroidetes	Flavobacteriia	Flavobacteriales	Flavobacteriaceae	UNIDENTIFIED	Flavobacteriaceae bacterium UBA1523	UNIDENTIFIED
GCA_000433175.1	draft	2720906	1262918	-	Bacteria	Bacteroidetes	Bacteroidia	Bacteroidales	Prevotellaceae	Prevotella	Prevotella sp. CAG:1058	UNIDENTIFIED
GCA_002437205.1	draft	3107892	1947188	UBA6435	Bacteria	Bacteroidetes	Bacteroidia	Bacteroidales	Prevotellaceae	Prevotella	Prevotella sp. UBA6435	UNIDENTIFIED
GCA_002385415.1	draft	2009209	1950872	UBA3953	Bacteria	Firmicutes	Clostridia	Clostridiales	UNIDENTIFIED	UNIDENTIFIED	Clostridiales bacterium UBA3953	UNIDENTIFIED
GCA_002402315.1	draft	2982092	1950892	UBA4821	Bacteria	Firmicutes	Clostridia	Clostridiales	UNIDENTIFIED	UNIDENTIFIED	Clostridiales bacterium UBA4821	UNIDENTIFIED
GCA_000589175.1	draft	4071256	1310907	25977_3	Bacteria	Proteobacteria	Gammaproteobacteria	Pseudomonadales	Moraxellaceae	Acinetobacter	Acinetobacter sp. 25977_3	UNIDENTIFIED
GCA_002018925.1	draft	3361702	1960825	MF4642	Bacteria	Proteobacteria	Gammaproteobacteria	Pseudomonadales	Moraxellaceae	Acinetobacter	Acinetobacter sp. MF4642	UNIDENTIFIED
GCA_002726695.1	draft	1104739	2026739	NP941	Archaea	Euryarchaeota	UNIDENTIFIED	UNIDENTIFIED	UNIDENTIFIED	UNIDENTIFIED	Euryarchaeota archaeon	UNIDENTIFIED
GCA_002692365.1	draft	2110697	2026739	MED1093	Archaea	Euryarchaeota	UNIDENTIFIED	UNIDENTIFIED	UNIDENTIFIED	UNIDENTIFIED	Euryarchaeota archaeon	UNIDENTIFIED
GCA_001517445.1	draft	5176158	1776047	C105KS0151	Bacteria	Firmicutes	Clostridia	Clostridiales	Clostridiaceae	Clostridium	Clostridium sp. C105KSO15	UNIDENTIFIED
GCA_001078415.1	draft	3037525	457397	1_1_41A1FAA	Bacteria	Firmicutes	Clostridia	Clostridiales	Clostridiaceae	Clostridium	Clostridium sp. 1_1_41A1FAA	UNIDENTIFIED
GCA_001838975.1	draft	2887024	1608875	HMSC55F09	Bacteria	Firmicutes	Bacilli	Bacillales	Staphylococcaceae	Staphylococcus	Staphylococcus sp. HMSC55F09	UNIDENTIFIED
GCA_001837045.1	draft	2574116	1715018	HMSC063E12	Bacteria	Firmicutes	Bacilli	Bacillales	Staphylococcaceae	Staphylococcus	Staphylococcus sp. HMSC063E12	UNIDENTIFIED
GCA_002399935.1	draft	2116898	1952339	UBA4847	Bacteria	Firmicutes	Clostridia	Clostridiales	Ruminococcaceae	UNIDENTIFIED	Ruminococcaceae bacterium UBA4847	UNIDENTIFIED
GCA_002309175.1	draft	1023802	1952276	UBA1227	Bacteria	Firmicutes	Clostridia	Clostridiales	Ruminococcaceae	UNIDENTIFIED	Ruminococcaceae bacterium UBA1227	UNIDENTIFIED
GCA_000484615.1	draft	608022	1305741	JGI 0000119-L22	Bacteria	Bacteroidetes	UNIDENTIFIED	UNIDENTIFIED	UNIDENTIFIED	UNIDENTIFIED	Bacteroidetes bacterium JGI 0000119-L22	UNIDENTIFIED
GCA_000438985.1	draft	1442031	938698	SCGC AAA027-G08	Bacteria	Bacteroidetes	UNIDENTIFIED	UNIDENTIFIED	UNIDENTIFIED	UNIDENTIFIED	Bacteroidetes bacterium SCGC AAA027-G08	UNIDENTIFIED
GCA_001666955.1	draft	5661694	1834148	E735	Bacteria	Actinobacteria	Actinobacteria	Corynebacteriales	Mycobacteriaceae	Mycobacterium	Mycobacterium sp. E735	UNIDENTIFIED
GCA_001665645.1	draft	5273695	1834088	852002-30065_SCH5024008	Bacteria	Actinobacteria	Actinobacteria	Corynebacteriales	Mycobacteriaceae	Mycobacterium	Mycobacterium sp. 852002-30065_SCH5024008	UNIDENTIFIED
GCA_002491685.1	draft	1442118	1952655	UBA7154	Bacteria	Bacteroidetes	Bacteroidia	Bacteroidales	Porphyromonadaceae	UNIDENTIFIED	Porphyromonadaceae bacterium UBA7154	UNIDENTIFIED
GCA_002304755.1	draft	1702772	1952699	UBA771	Bacteria	Bacteroidetes	Bacteroidia	Bacteroidales	Porphyromonadaceae	UNIDENTIFIED	Porphyromonadaceae bacterium UBA771	UNIDENTIFIED
GCA_001767735.1	draft	1245124	1797206	-	Bacteria	Actinobacteria	UNIDENTIFIED	UNIDENTIFIED	UNIDENTIFIED	UNIDENTIFIED	Actinobacteria bacterium RBG_19FT_COMBO_36_27	UNIDENTIFIED
GCA_002717405.1	draft	1329214	1883427	SP336	Bacteria	Actinobacteria	Actinobacteria	UNIDENTIFIED	UNIDENTIFIED	UNIDENTIFIED	Actinobacteria bacterium	UNIDENTIFIED
GCA_002701005.1	draft	1019665	1977087	MED883	Bacteria	Proteobacteria	UNIDENTIFIED	UNIDENTIFIED	UNIDENTIFIED	UNIDENTIFIED	Proteobacteria bacterium	UNIDENTIFIED
GCA_002448895.1	draft	2399245	1948206	UBA6914	Bacteria	Proteobacteria	UNIDENTIFIED	UNIDENTIFIED	UNIDENTIFIED	UNIDENTIFIED	Proteobacteria bacterium UBA6914	UNIDENTIFIED
GCA_000634615.1	draft	469441	1471438	scB241_526B19	Bacteria	Cyanobacteria	UNIDENTIFIED	Synechococcales	Prochloraceae	Prochlorococcus	Prochlorococcus sp. scB241_526B19	UNIDENTIFIED
GCA_001627435.1	draft	1058971	1811564	REDSEA-S23_B1	Bacteria	Cyanobacteria	UNIDENTIFIED	Synechococcales	Prochloraceae	Prochlorococcus	Prochlorococcus sp. REDSEA-S23_B1	UNIDENTIFIED
GCA_000508605.1	draft	1913351	1403937	-	Bacteria	Firmicutes	Bacilli	Lactobacillales	Streptococcaceae	Streptococcus	Streptococcus sp. DORA_10	UNIDENTIFIED
GCA_001810915.1	draft	2118407	1739275	HMSC072E12	Bacteria	Firmicutes	Bacilli	Lactobacillales	Streptococcaceae	Streptococcus	Streptococcus sp. HMSC072E12	UNIDENTIFIED
GCA_002297045.1	draft	1521531	1950362	UBA784	Bacteria	Firmicutes	Bacilli	Bacillales	UNIDENTIFIED	UNIDENTIFIED	Bacillales bacterium UBA784	UNIDENTIFIED
GCA_002449135.1	draft	1285849	1950338	UBA6879	Bacteria	Firmicutes	Bacilli	Bacillales	UNIDENTIFIED	UNIDENTIFIED	Bacillales bacterium UBA6879	UNIDENTIFIED
GCA_002570335.1	draft	5346679	1890302	AFS070572	Bacteria	Firmicutes	Bacilli	Bacillales	Bacillaceae	Bacillus	Bacillus wiedmannii	UNIDENTIFIED
GCA_002589455.1	draft	5582692	1890302	AFS029692	Bacteria	Firmicutes	Bacilli	Bacillales	Bacillaceae	Bacillus	Bacillus wiedmannii	UNIDENTIFIED
GCA_002285125.1	draft	2483065	702969	NML99-0020	Bacteria	Actinobacteria	Actinobacteria	Corynebacteriales	Corynebacteriaceae	Corynebacterium	Corynebacterium sp. NML99-0020	UNIDENTIFIED
GCA_000478015.1	draft	2547767	1203566	KPL1859	Bacteria	Actinobacteria	Actinobacteria	Corynebacteriales	Corynebacteriaceae	Corynebacterium	Corynebacterium sp. KPL1859	UNIDENTIFIED
GCA_001860525.1	draft	7381005	1120679	LC231	Bacteria	Firmicutes	Bacilli	Bacillales	Paenibacillaceae	Paenibacillus	Paenibacillus sp. LC231	UNIDENTIFIED
GCA_001909045.1	draft	6956864	1349435	P3E	Bacteria	Firmicutes	Bacilli	Bacillales	Paenibacillaceae	Paenibacillus	Paenibacillus sp. P3E	UNIDENTIFIED
GCA_002297775.1	draft	1550696	1948295	UBA770	Bacteria	Verrucomicrobia	UNIDENTIFIED	UNIDENTIFIED	UNIDENTIFIED	UNIDENTIFIED	Verrucomicrobia bacterium UBA770	UNIDENTIFIED
GCA_002449065.1	draft	1226444	1948287	UBA6888	Bacteria	Verrucomicrobia	UNIDENTIFIED	UNIDENTIFIED	UNIDENTIFIED	UNIDENTIFIED	Verrucomicrobia bacterium UBA6888	UNIDENTIFIED
GCA_900230185.1	draft	10756907	1882795	OK233	Bacteria	Proteobacteria	Betaproteobacteria	Burkholderiales	Burkholderiaceae	Burkholderia	Burkholderia sp. OK233	UNIDENTIFIED
GCA_001522185.1	draft	7367251	1637844	RF2-non_BP3	Bacteria	Proteobacteria	Betaproteobacteria	Burkholderiales	Burkholderiaceae	Burkholderia	Burkholderia sp. RF2-non_BP3	UNIDENTIFIED
GCA_002281535.1	draft	3477382	1970434	28-63-12	Bacteria	Proteobacteria	Alphaproteobacteria	Sphingomonadales	Sphingomonadaceae	Sphingomonas	Sphingomonas sp. 28-63-12	UNIDENTIFIED
GCA_000971055.1	draft	4631488	133190	SRS2	Bacteria	Proteobacteria	Alphaproteobacteria	Sphingomonadales	Sphingomonadaceae	Sphingomonas	Sphingomonas sp. SRS2	UNIDENTIFIED
GCA_001297885.1	draft	7083334	224843	ADH	Bacteria	Actinobacteria	Actinobacteria	Corynebacteriales	Nocardiaceae	Rhodococcus	Rhodococcus sp. ADH	UNIDENTIFIED
GCA_002165495.1	draft	7233007	1930581	YL-0	Bacteria	Actinobacteria	Actinobacteria	Corynebacteriales	Nocardiaceae	Rhodococcus	Rhodococcus sp. YL-0	UNIDENTIFIED
GCA_000376185.1	draft	2074666	1157686	JGI 0001005-K05	Bacteria	Proteobacteria	Alphaproteobacteria	Rhizobiales	Rhizobiaceae	Rhizobium	Rhizobium sp. JGI 0001005-K05	UNIDENTIFIED
GCA_000377185.1	draft	6207487	1048680	42MFCr.1	Bacteria	Proteobacteria	Alphaproteobacteria	Rhizobiales	Rhizobiaceae	Rhizobium	Rhizobium sp. 42MFCr.1	UNIDENTIFIED
GCA_001244175.1	draft	5562484	1507976	J2-15	Bacteria	Proteobacteria	Gammaproteobacteria	Vibrionales	Vibrionaceae	Vibrio	Vibrio sp. J2-15	UNIDENTIFIED
GCA_002872545.1	draft	5090225	1884480	10N.286.55.E12	Bacteria	Proteobacteria	Gammaproteobacteria	Vibrionales	Vibrionaceae	Vibrio	Vibrio sp. 10N.286.55.E12	UNIDENTIFIED
GCA_002708495.1	draft	1444531	2026734	SAT215	Bacteria	Chloroflexi	Dehalococcoidia	UNIDENTIFIED	UNIDENTIFIED	UNIDENTIFIED	Dehalococcoidia bacterium	UNIDENTIFIED
GCA_002335405.1	draft	932962	1948482	UBA2162	Bacteria	Chloroflexi	Dehalococcoidia	UNIDENTIFIED	UNIDENTIFIED	UNIDENTIFIED	Dehalococcoidia bacterium UBA2162	UNIDENTIFIED
GCA_001914775.1	draft	2818596	1803465	-	Bacteria	Acidobacteria	UNIDENTIFIED	UNIDENTIFIED	UNIDENTIFIED	UNIDENTIFIED	Acidobacteria bacterium 13_2_20CM_57_7	UNIDENTIFIED
GCA_002347025.1	draft	3627052	1953105	UBA2990	Bacteria	Acidobacteria	UNIDENTIFIED	UNIDENTIFIED	UNIDENTIFIED	UNIDENTIFIED	Acidobacteria bacterium UBA2990	UNIDENTIFIED
GCA_001898315.1	draft	3129463	1895785	70-16	Bacteria	Actinobacteria	Actinobacteria	Micrococcales	Microbacteriaceae	Microbacterium	Microbacterium sp. 70-16	UNIDENTIFIED
GCA_001428975.1	draft	3593515	1736510	Root280D1	Bacteria	Actinobacteria	Actinobacteria	Micrococcales	Microbacteriaceae	Microbacterium	Microbacterium sp. Root280D1	UNIDENTIFIED
GCA_002389385.1	draft	2934052	1952856	UBA4468	Bacteria	Proteobacteria	Alphaproteobacteria	Rhodospirillales	Rhodospirillaceae	UNIDENTIFIED	Rhodospirillaceae bacterium UBA4468	UNIDENTIFIED
GCA_002168655.1	draft	2752212	1986865	TMED256	Bacteria	Proteobacteria	Alphaproteobacteria	Rhodospirillales	Rhodospirillaceae	UNIDENTIFIED	Rhodospirillaceae bacterium TMED256	UNIDENTIFIED
GCA_002731745.1	draft	812208	2026760	NP1048	Bacteria	Candidatus Marinimicrobia	UNIDENTIFIED	UNIDENTIFIED	UNIDENTIFIED	UNIDENTIFIED	Candidatus Marinimicrobia bacterium	UNIDENTIFIED
GCA_002701645.1	draft	720841	2026760	NAT493	Bacteria	Candidatus Marinimicrobia	UNIDENTIFIED	UNIDENTIFIED	UNIDENTIFIED	UNIDENTIFIED	Candidatus Marinimicrobia bacterium	UNIDENTIFIED
GCA_002295115.1	draft	6980358	2029410	WSM4311	Bacteria	Proteobacteria	Alphaproteobacteria	Rhizobiales	Phyllobacteriaceae	Mesorhizobium	Mesorhizobium sp. WSM4311	UNIDENTIFIED
GCA_000568575.1	draft	6363457	1380604	NBIMC_P2-C4	Bacteria	Proteobacteria	Alphaproteobacteria	Rhizobiales	Phyllobacteriaceae	Mesorhizobium	Mesorhizobium sp. NBIMC_P2-C4	UNIDENTIFIED
GCA_002311025.1	draft	1376460	1947905	UBA1174	Bacteria	Elusimicrobia	UNIDENTIFIED	UNIDENTIFIED	UNIDENTIFIED	UNIDENTIFIED	Elusimicrobia bacterium UBA1174	UNIDENTIFIED
GCA_002774685.1	draft	1828802	2014309	CG08_land_8_20_14_0_20_51_18	Bacteria	Elusimicrobia	UNIDENTIFIED	UNIDENTIFIED	UNIDENTIFIED	UNIDENTIFIED	Elusimicrobia bacterium CG08_land_8_20_14_0_20_51_18	UNIDENTIFIED
GCA_001762445.1	draft	1866607	1903290	BCW_6877	Bacteria	Proteobacteria	Epsilonproteobacteria	Campylobacterales	Campylobacteraceae	Campylobacter	Campylobacter sp. BCW_6877	UNIDENTIFIED
GCA_001763155.1	draft	1732137	1903590	BCW_4326	Bacteria	Proteobacteria	Epsilonproteobacteria	Campylobacterales	Campylobacteraceae	Campylobacter	Campylobacter sp. BCW_4326	UNIDENTIFIED
GCA_002836095.1	draft	4488781	888434	MelAa3	Bacteria	Proteobacteria	Gammaproteobacteria	Alteromonadales	Pseudoalteromonadaceae	Pseudoalteromonas	Pseudoalteromonas sp. MelAa3	UNIDENTIFIED
GCA_000497875.1	draft	4911233	1333520	S8-8	Bacteria	Proteobacteria	Gammaproteobacteria	Alteromonadales	Pseudoalteromonadaceae	Pseudoalteromonas	Pseudoalteromonas sp. S8-8	UNIDENTIFIED
GCA_000374905.1	draft	4399171	1151119	162MFSha1.1	Bacteria	Actinobacteria	Actinobacteria	Micrococcales	Micrococcaceae	Arthrobacter	Arthrobacter sp. 162MFSha1.1	UNIDENTIFIED
GCA_001423565.1	draft	4493998	1736274	Leaf145	Bacteria	Actinobacteria	Actinobacteria	Micrococcales	Micrococcaceae	Arthrobacter	Arthrobacter sp. Leaf145	UNIDENTIFIED
GCA_001805125.1	draft	2933690	1801703	-	Bacteria	Nitrospirae	UNIDENTIFIED	UNIDENTIFIED	UNIDENTIFIED	UNIDENTIFIED	Nitrospirae bacterium RBG_13_39_12	UNIDENTIFIED
GCA_002011745.1	draft	2325903	1935146	JdFR-85	Bacteria	Nitrospirae	UNIDENTIFIED	UNIDENTIFIED	UNIDENTIFIED	UNIDENTIFIED	Nitrospirae bacterium JdFR-85	UNIDENTIFIED
GCA_002168795.1	draft	1129616	1986853	TMED249	Bacteria	Proteobacteria	Alphaproteobacteria	Rhizobiales	UNIDENTIFIED	UNIDENTIFIED	Rhizobiales bacterium TMED249	UNIDENTIFIED
GCA_002298965.1	draft	3701274	1951228	UBA697	Bacteria	Proteobacteria	Alphaproteobacteria	Rhizobiales	UNIDENTIFIED	UNIDENTIFIED	Rhizobiales bacterium UBA697	UNIDENTIFIED
GCA_900199655.1	draft	3303909	1945886	KH2P17	Bacteria	Bacteroidetes	Bacteroidia	Bacteroidales	Prevotellaceae	UNIDENTIFIED	Prevotellaceae bacterium KH2P17	UNIDENTIFIED
GCA_002354065.1	draft	1986634	1952466	UBA2713	Bacteria	Bacteroidetes	Bacteroidia	Bacteroidales	Prevotellaceae	UNIDENTIFIED	Prevotellaceae bacterium UBA2713	UNIDENTIFIED
GCA_002842315.1	draft	2320183	2013708	HGW-Betaproteobacteria-17	Bacteria	Proteobacteria	Betaproteobacteria	UNIDENTIFIED	UNIDENTIFIED	UNIDENTIFIED	Betaproteobacteria bacterium HGW-Betaproteobacteria-17	UNIDENTIFIED
GCA_001464125.1	draft	2330242	1752202	Ga0077540	Bacteria	Proteobacteria	Betaproteobacteria	UNIDENTIFIED	UNIDENTIFIED	UNIDENTIFIED	Betaproteobacteria bacterium Ga0077540	UNIDENTIFIED
GCA_002915575.1	draft	5680147	2022662	BP-1	Bacteria	Proteobacteria	Gammaproteobacteria	Enterobacterales	Enterobacteriaceae	UNIDENTIFIED	Enterobacteriaceae bacterium BP-1	UNIDENTIFIED
GCA_000307305.1	draft	3827067	1214065	B14	Bacteria	Proteobacteria	Gammaproteobacteria	Enterobacterales	Enterobacteriaceae	UNIDENTIFIED	Enterobacteriaceae bacterium B14	UNIDENTIFIED
GCA_002708465.1	draft	2588379	2026780	SAT225	Bacteria	Planctomycetes	UNIDENTIFIED	UNIDENTIFIED	UNIDENTIFIED	UNIDENTIFIED	Planctomycetes bacterium	UNIDENTIFIED
GCA_001828605.1	draft	1991347	1801984	-	Bacteria	Planctomycetes	UNIDENTIFIED	UNIDENTIFIED	UNIDENTIFIED	UNIDENTIFIED	Planctomycetes bacterium RIFCSPLOWO2_12_FULL_50_35	UNIDENTIFIED
GCA_002329165.1	draft	2382009	1946084	UBA1451	Bacteria	Bacteroidetes	Bacteroidia	Bacteroidales	Bacteroidaceae	Bacteroides	Bacteroides sp. UBA1451	UNIDENTIFIED
GCA_002493165.1	draft	3813245	1946088	UBA7116	Bacteria	Bacteroidetes	Bacteroidia	Bacteroidales	Bacteroidaceae	Bacteroides	Bacteroides sp. UBA7116	UNIDENTIFIED
GCA_002412625.1	draft	2582892	1947855	UBA5210	Bacteria	Candidatus Cloacimonetes	UNIDENTIFIED	UNIDENTIFIED	UNIDENTIFIED	UNIDENTIFIED	Cloacimonetes bacterium UBA5210	UNIDENTIFIED
GCA_000398705.1	draft	712610	1047079	JGI 0000059-L07	Bacteria	Candidatus Cloacimonetes	UNIDENTIFIED	UNIDENTIFIED	UNIDENTIFIED	UNIDENTIFIED	Cloacimonetes bacterium JGI 0000059-L07	UNIDENTIFIED
GCA_002690205.1	draft	2624467	2024894	1030	Bacteria	Actinobacteria	Acidimicrobiia	Acidimicrobiales	Acidimicrobiaceae	UNIDENTIFIED	Acidimicrobiaceae bacterium	UNIDENTIFIED
GCA_002451285.1	draft	1965703	1951341	UBA6895	Bacteria	Actinobacteria	Acidimicrobiia	Acidimicrobiales	Acidimicrobiaceae	UNIDENTIFIED	Acidimicrobiaceae bacterium UBA6895	UNIDENTIFIED
GCA_002438605.1	draft	2142355	1947433	UBA6407	Bacteria	Firmicutes	Clostridia	Clostridiales	Ruminococcaceae	Ruminococcus	Ruminococcus sp. UBA6407	UNIDENTIFIED
GCA_002449585.1	draft	2826088	1947434	UBA7013	Bacteria	Firmicutes	Clostridia	Clostridiales	Ruminococcaceae	Ruminococcus	Ruminococcus sp. UBA7013	UNIDENTIFIED
GCA_000568095.1	draft	5211711	1395580	DC4	Bacteria	Proteobacteria	Gammaproteobacteria	Enterobacterales	Enterobacteriaceae	Enterobacter	Enterobacter sp. DC4	UNIDENTIFIED
GCA_002367185.1	draft	4472197	1946466	UBA3042	Bacteria	Proteobacteria	Gammaproteobacteria	Enterobacterales	Enterobacteriaceae	Enterobacter	Enterobacter sp. UBA3042	UNIDENTIFIED
GCA_002888555.1	draft	3749995	1177157	MD8A	Bacteria	Proteobacteria	Gammaproteobacteria	Oceanospirillales	Alcanivoracaceae	Alcanivorax	Alcanivorax sp. MD8A	UNIDENTIFIED
GCA_002380125.1	draft	3442714	1945987	UBA4152	Bacteria	Proteobacteria	Gammaproteobacteria	Oceanospirillales	Alcanivoracaceae	Alcanivorax	Alcanivorax sp. UBA4152	UNIDENTIFIED
GCA_002372775.1	draft	1791480	1946256	UBA3700	Bacteria	Firmicutes	Clostridia	Clostridiales	Catabacteriaceae	Catabacter	Catabacter sp. UBA3700	UNIDENTIFIED
GCA_002407725.1	draft	2270330	1946279	UBA5399	Bacteria	Firmicutes	Clostridia	Clostridiales	Catabacteriaceae	Catabacter	Catabacter sp. UBA5399	UNIDENTIFIED
GCA_002429285.1	draft	4315335	1946551	UBA6031	Bacteria	Bacteroidetes	Flavobacteriia	Flavobacteriales	Flavobacteriaceae	Flavobacterium	Flavobacterium sp. UBA6031	UNIDENTIFIED
GCA_000335775.1	draft	5198514	1229487	WG21	Bacteria	Bacteroidetes	Flavobacteriia	Flavobacteriales	Flavobacteriaceae	Flavobacterium	Flavobacterium sp. WG21	UNIDENTIFIED
GCA_002470605.1	draft	2114552	1948738	UBA7397	Bacteria	Verrucomicrobia	Opitutae	UNIDENTIFIED	UNIDENTIFIED	UNIDENTIFIED	Opitutae bacterium UBA7397	UNIDENTIFIED
GCA_002306715.1	draft	3568433	1948706	UBA1333	Bacteria	Verrucomicrobia	Opitutae	UNIDENTIFIED	UNIDENTIFIED	UNIDENTIFIED	Opitutae bacterium UBA1333	UNIDENTIFIED
GCA_002386465.1	draft	3904840	1950778	UBA4615	Bacteria	Proteobacteria	Betaproteobacteria	Burkholderiales	UNIDENTIFIED	UNIDENTIFIED	Burkholderiales bacterium UBA4615	UNIDENTIFIED
GCA_001898665.1	draft	4505236	1895732	68-20	Bacteria	Proteobacteria	Betaproteobacteria	Burkholderiales	UNIDENTIFIED	UNIDENTIFIED	Burkholderiales bacterium 68-20	UNIDENTIFIED
GCA_001803055.1	draft	4095520	1798446	-	Bacteria	Ignavibacteriae	Ignavibacteria	UNIDENTIFIED	UNIDENTIFIED	UNIDENTIFIED	Ignavibacteria bacterium RIFOXYB2_FULL_35_12	UNIDENTIFIED
GCA_002423525.1	draft	2148976	1948681	UBA6104	Bacteria	Ignavibacteriae	Ignavibacteria	UNIDENTIFIED	UNIDENTIFIED	UNIDENTIFIED	Ignavibacteria bacterium UBA6104	UNIDENTIFIED
GCA_000302675.2	draft	2386278	1169669	GMD5E	Bacteria	Firmicutes	Bacilli	Lactobacillales	Enterococcaceae	Enterococcus	Enterococcus sp. GMD5E	UNIDENTIFIED
GCA_002174385.1	draft	3759934	1834184	6D12_DIV0197	Bacteria	Firmicutes	Bacilli	Lactobacillales	Enterococcaceae	Enterococcus	Enterococcus sp. 6D12_DIV0197	UNIDENTIFIED
GCA_000938235.1	draft	9094432	1619233	LTSPM299	Bacteria	Proteobacteria	Alphaproteobacteria	Rhizobiales	Bradyrhizobiaceae	Bradyrhizobium	Bradyrhizobium sp. LTSPM299	UNIDENTIFIED
GCA_001693485.1	draft	7834745	189873	LMTR 3	Bacteria	Proteobacteria	Alphaproteobacteria	Rhizobiales	Bradyrhizobiaceae	Bradyrhizobium	Bradyrhizobium sp. LMTR 3	UNIDENTIFIED
GCA_002296965.1	draft	1895346	1947759	UBA792	Bacteria	Spirochaetes	Spirochaetia	Spirochaetales	Spirochaetaceae	Treponema	Treponema sp. UBA792	UNIDENTIFIED
GCA_002435505.1	draft	2491134	1947742	UBA6479	Bacteria	Spirochaetes	Spirochaetia	Spirochaetales	Spirochaetaceae	Treponema	Treponema sp. UBA6479	UNIDENTIFIED
GCA_002875995.1	draft	5660348	29497	10N.261.48.B5	Bacteria	Proteobacteria	Gammaproteobacteria	Vibrionales	Vibrionaceae	Vibrio	Vibrio splendidus	UNIDENTIFIED
GCA_002873645.1	draft	5949539	29497	10N.286.52.B4	Bacteria	Proteobacteria	Gammaproteobacteria	Vibrionales	Vibrionaceae	Vibrio	Vibrio splendidus	UNIDENTIFIED
GCA_000523395.1	draft	6082330	1196034	10982	Bacteria	Proteobacteria	Gammaproteobacteria	Enterobacterales	Enterobacteriaceae	Klebsiella	Klebsiella sp. 10982	UNIDENTIFIED
GCA_001808265.1	draft	5364834	1581108	HMSC16A12	Bacteria	Proteobacteria	Gammaproteobacteria	Enterobacterales	Enterobacteriaceae	Klebsiella	Klebsiella sp. HMSC16A12	UNIDENTIFIED
GCA_002709225.1	draft	6149812	2026779	SP141	Bacteria	Planctomycetes	Planctomycetia	Planctomycetales	Planctomycetaceae	UNIDENTIFIED	Planctomycetaceae bacterium	UNIDENTIFIED
GCA_001464525.1	draft	5083525	1752218	Ga0077529	Bacteria	Planctomycetes	Planctomycetia	Planctomycetales	Planctomycetaceae	UNIDENTIFIED	Planctomycetaceae bacterium Ga0077529	UNIDENTIFIED
GCA_002737115.1	draft	2045851	2026742	Baikal-G1	Bacteria	Gemmatimonadetes	UNIDENTIFIED	UNIDENTIFIED	UNIDENTIFIED	UNIDENTIFIED	Gemmatimonadetes bacterium	UNIDENTIFIED
GCA_002714045.1	draft	1991930	2026742	SAT1366	Bacteria	Gemmatimonadetes	UNIDENTIFIED	UNIDENTIFIED	UNIDENTIFIED	UNIDENTIFIED	Gemmatimonadetes bacterium	UNIDENTIFIED
GCA_002341575.1	draft	4285523	1946813	UBA2498	Bacteria	Proteobacteria	Gammaproteobacteria	Alteromonadales	Alteromonadaceae	Marinobacter	Marinobacter sp. UBA2498	UNIDENTIFIED
GCA_900188435.1	draft	4063301	1761795	ES.048	Bacteria	Proteobacteria	Gammaproteobacteria	Alteromonadales	Alteromonadaceae	Marinobacter	Marinobacter sp. es.048	UNIDENTIFIED
GCA_000378325.1	draft	2881727	1261622	ALJ2	Bacteria	Proteobacteria	Gammaproteobacteria	Chromatiales	Ectothiorhodospiraceae	Thioalkalivibrio	Thioalkalivibrio sp. ALJ2	UNIDENTIFIED
GCA_000364565.1	draft	2963704	1266908	ALE6	Bacteria	Proteobacteria	Gammaproteobacteria	Chromatiales	Ectothiorhodospiraceae	Thioalkalivibrio	Thioalkalivibrio sp. ALE6	UNIDENTIFIED
GCA_001704065.1	draft	1330051	1696173	GOM-A1	Bacteria	Proteobacteria	Alphaproteobacteria	Pelagibacterales	Pelagibacteraceae	UNIDENTIFIED	Pelagibacteraceae bacterium GOM-A1	UNIDENTIFIED
GCA_002737675.1	draft	1144012	2026775	Baikal-G1	Bacteria	Proteobacteria	Alphaproteobacteria	Pelagibacterales	Pelagibacteraceae	UNIDENTIFIED	Pelagibacteraceae bacterium	UNIDENTIFIED
GCA_000454305.1	draft	6796541	1166158	L2-4	Bacteria	Proteobacteria	Alphaproteobacteria	Rhizobiales	Methylobacteriaceae	Methylobacterium	Methylobacterium sp. L2-4	UNIDENTIFIED
GCA_001422425.1	draft	4659682	1736253	Leaf102	Bacteria	Proteobacteria	Alphaproteobacteria	Rhizobiales	Methylobacteriaceae	Methylobacterium	Methylobacterium sp. Leaf102	UNIDENTIFIED
GCA_002720775.1	draft	1403718	2026788	SP3006	Bacteria	Proteobacteria	Alphaproteobacteria	Rickettsiales	UNIDENTIFIED	UNIDENTIFIED	Rickettsiales bacterium	UNIDENTIFIED
GCA_002720175.1	draft	4470947	2026788	SP3037	Bacteria	Proteobacteria	Alphaproteobacteria	Rickettsiales	UNIDENTIFIED	UNIDENTIFIED	Rickettsiales bacterium	UNIDENTIFIED
GCA_000814685.1	draft	3040550	1590596	T2	Bacteria	Bacteroidetes	Sphingobacteriia	Sphingobacteriales	Sphingobacteriaceae	Sphingobacterium	Sphingobacterium sp. T2	UNIDENTIFIED
GCA_001006065.1	draft	5610811	1338009	IITKGP-BTPF85	Bacteria	Bacteroidetes	Sphingobacteriia	Sphingobacteriales	Sphingobacteriaceae	Sphingobacterium	Sphingobacterium sp. IITKGP-BTPF85	UNIDENTIFIED
GCA_002412595.1	draft	2702868	1951422	UBA5211	Bacteria	Chloroflexi	Anaerolineae	Anaerolineales	Anaerolineaceae	UNIDENTIFIED	Anaerolineaceae bacterium UBA5211	UNIDENTIFIED
GCA_002428455.1	draft	2213233	1951440	UBA6107	Bacteria	Chloroflexi	Anaerolineae	Anaerolineales	Anaerolineaceae	UNIDENTIFIED	Anaerolineaceae bacterium UBA6107	UNIDENTIFIED
GCA_001005835.1	draft	6587560	1120623	LC458	Bacteria	Proteobacteria	Betaproteobacteria	Burkholderiales	Alcaligenaceae	Achromobacter	Achromobacter sp. LC458	UNIDENTIFIED
GCA_001639685.1	draft	6515216	1631616	AR476-2	Bacteria	Proteobacteria	Betaproteobacteria	Burkholderiales	Alcaligenaceae	Achromobacter	Achromobacter sp. AR476-2	UNIDENTIFIED
GCA_002020675.1	draft	2513413	2340	RI-PJ63	Bacteria	Proteobacteria	Gammaproteobacteria	UNIDENTIFIED	UNIDENTIFIED	UNIDENTIFIED	Solemya velum gill symbiont	UNIDENTIFIED
GCA_002020725.1	draft	2369747	2340	NJ-SRI4	Bacteria	Proteobacteria	Gammaproteobacteria	UNIDENTIFIED	UNIDENTIFIED	UNIDENTIFIED	Solemya velum gill symbiont	UNIDENTIFIED
GCA_002423245.1	draft	3124578	1952809	UBA6141	Bacteria	Proteobacteria	Alphaproteobacteria	Rhodobacterales	Rhodobacteraceae	UNIDENTIFIED	Rhodobacteraceae bacterium UBA6141	UNIDENTIFIED
GCA_002340515.1	draft	3292569	1952800	UBA2553	Bacteria	Proteobacteria	Alphaproteobacteria	Rhodobacterales	Rhodobacteraceae	UNIDENTIFIED	Rhodobacteraceae bacterium UBA2553	UNIDENTIFIED
GCA_001810165.1	draft	2212676	1715190	HMSC070A01	Bacteria	Proteobacteria	Betaproteobacteria	Neisseriales	Neisseriaceae	Neisseria	Neisseria sp. HMSC070A01	UNIDENTIFIED
GCA_001812725.1	draft	2304183	1739375	HMSC067G12	Bacteria	Proteobacteria	Betaproteobacteria	Neisseriales	Neisseriaceae	Neisseria	Neisseria sp. HMSC067G12	UNIDENTIFIED
GCA_002252625.1	draft	3340220	2025605	1G10	Bacteria	Cyanobacteria	UNIDENTIFIED	Synechococcales	Synechococcaceae	Synechococcus	Synechococcus sp. 1G10	UNIDENTIFIED
GCA_000715475.1	draft	3319479	490193	NKBG042902	Bacteria	Cyanobacteria	UNIDENTIFIED	Synechococcales	Synechococcaceae	Synechococcus	Synechococcus sp. NKBG042902	UNIDENTIFIED
GCA_002389975.1	draft	4321430	1947032	UBA4389	Bacteria	Proteobacteria	Gammaproteobacteria	Enterobacterales	Erwiniaceae	Pantoea	Pantoea sp. UBA4389	UNIDENTIFIED
GCA_900116775.1	draft	5276872	1884372	YR525	Bacteria	Proteobacteria	Gammaproteobacteria	Enterobacterales	Erwiniaceae	Pantoea	Pantoea sp. YR525	UNIDENTIFIED
GCA_002498905.1	draft	1696158	1915454	UBA384	Archaea	Euryarchaeota	Methanobacteria	Methanobacteriales	Methanobacteriaceae	Methanobacterium	Methanobacterium sp. UBA384	UNIDENTIFIED
GCA_002498225.1	draft	2139591	1915439	UBA327	Archaea	Euryarchaeota	Methanobacteria	Methanobacteriales	Methanobacteriaceae	Methanobacterium	Methanobacterium sp. UBA327	UNIDENTIFIED
GCA_002710615.1	draft	3802651	1486246	SAT64	Bacteria	Proteobacteria	Gammaproteobacteria	Oceanospirillales	Halomonadaceae	Halomonas	Halomonas sp.	UNIDENTIFIED
GCA_000518325.1	draft	5371776	1380358	23_GOM-1509m	Bacteria	Proteobacteria	Gammaproteobacteria	Oceanospirillales	Halomonadaceae	Halomonas	Halomonas sp. 23_GOM-1509m	UNIDENTIFIED
GCA_002734025.1	draft	6310579	2024840	NORP4	Bacteria	Proteobacteria	Gammaproteobacteria	Thiotrichales	Piscirickettsiaceae	Methylophaga	Methylophaga sp.	UNIDENTIFIED
GCA_002375655.1	draft	3189436	1946886	UBA3595	Bacteria	Proteobacteria	Gammaproteobacteria	Thiotrichales	Piscirickettsiaceae	Methylophaga	Methylophaga sp. UBA3595	UNIDENTIFIED
GCA_001424105.1	draft	4318453	1736361	Leaf394	Bacteria	Bacteroidetes	Flavobacteriia	Flavobacteriales	Flavobacteriaceae	Chryseobacterium	Chryseobacterium sp. Leaf394	UNIDENTIFIED
GCA_001693475.1	draft	4506626	1869230	CBo1	Bacteria	Bacteroidetes	Flavobacteriia	Flavobacteriales	Flavobacteriaceae	Chryseobacterium	Chryseobacterium sp. CBo1	UNIDENTIFIED
GCA_002417865.1	draft	1148171	1946730	UBA5814	Bacteria	Firmicutes	Bacilli	Lactobacillales	Lactobacillaceae	Lactobacillus	Lactobacillus sp. UBA5814	UNIDENTIFIED
GCA_002553975.1	draft	1942361	2042041	UMNPBX6	Bacteria	Firmicutes	Bacilli	Lactobacillales	Lactobacillaceae	Lactobacillus	Lactobacillus sp. UMNPBX6	UNIDENTIFIED
GCA_000436535.1	draft	2833000	1262887	-	Bacteria	Firmicutes	Clostridia	Clostridiales	Eubacteriaceae	Eubacterium	Eubacterium sp. CAG:252	UNIDENTIFIED
GCA_000980695.1	draft	4440059	1638785	UNK.MGS-26	Bacteria	Firmicutes	Clostridia	Clostridiales	Eubacteriaceae	Eubacterium	Eubacterium sp. UNK.MGS-26	UNIDENTIFIED
GCA_000228445.2	draft	2125481	1074086	TCI-384	Bacteria	Firmicutes	Bacilli	Lactobacillales	Streptococcaceae	Streptococcus	Streptococcus sobrinus	Streptococcus sobrinus TCI-384
GCA_000228245.2	draft	2070349	1074076	TCI-355	Bacteria	Firmicutes	Bacilli	Lactobacillales	Streptococcaceae	Streptococcus	Streptococcus sobrinus	Streptococcus sobrinus TCI-355
GCA_002010515.1	draft	906207	1935097	JdFR-62	Bacteria	Chloroflexi	Anaerolineae	Anaerolineales	UNIDENTIFIED	UNIDENTIFIED	Anaerolineales bacterium JdFR-62	UNIDENTIFIED
GCA_002418215.1	draft	4857925	1950216	UBA5796	Bacteria	Chloroflexi	Anaerolineae	Anaerolineales	UNIDENTIFIED	UNIDENTIFIED	Anaerolineales bacterium UBA5796	UNIDENTIFIED
GCA_001899795.1	draft	7947206	1895865	67-131	Bacteria	Proteobacteria	Betaproteobacteria	Burkholderiales	Comamonadaceae	Variovorax	Variovorax sp. 67-131	UNIDENTIFIED
GCA_000482905.1	draft	391287	1286838	JGI 0001013-B23	Bacteria	Proteobacteria	Betaproteobacteria	Burkholderiales	Comamonadaceae	Variovorax	Variovorax sp. JGI 0001013-B23	UNIDENTIFIED
GCA_001468385.1	draft	4306233	1759080	H081	Bacteria	Proteobacteria	Alphaproteobacteria	Sphingomonadales	Sphingomonadaceae	Sphingopyxis	Sphingopyxis sp. H081	UNIDENTIFIED
GCA_002733865.1	draft	4431811	1908224	NORP11	Bacteria	Proteobacteria	Alphaproteobacteria	Sphingomonadales	Sphingomonadaceae	Sphingopyxis	Sphingopyxis sp.	UNIDENTIFIED
GCA_002299145.1	draft	2262373	1946933	UBA671	Bacteria	Proteobacteria	Alphaproteobacteria	UNIDENTIFIED	UNIDENTIFIED	Micavibrio	Micavibrio sp. UBA671	UNIDENTIFIED
GCA_002435065.1	draft	2486963	1946931	UBA6513	Bacteria	Proteobacteria	Alphaproteobacteria	UNIDENTIFIED	UNIDENTIFIED	Micavibrio	Micavibrio sp. UBA6513	UNIDENTIFIED
GCA_002117935.1	draft	4984100	1892811	PD653-B2	Bacteria	Actinobacteria	Actinobacteria	Propionibacteriales	Nocardioidaceae	Nocardioides	Nocardioides sp. PD653-B2	UNIDENTIFIED
GCA_001427925.1	draft	4984412	1736475	Root151	Bacteria	Actinobacteria	Actinobacteria	Propionibacteriales	Nocardioidaceae	Nocardioides	Nocardioides sp. Root151	UNIDENTIFIED
GCA_001872845.1	draft	3502729	1805090	CG2_30_59_20	Bacteria	Proteobacteria	Betaproteobacteria	Burkholderiales	Comamonadaceae	UNIDENTIFIED	Comamonadaceae bacterium CG2_30_59_20	UNIDENTIFIED
GCA_002492885.1	draft	4711774	1951612	UBA7039	Bacteria	Proteobacteria	Betaproteobacteria	Burkholderiales	Comamonadaceae	UNIDENTIFIED	Comamonadaceae bacterium UBA7039	UNIDENTIFIED
GCA_002210425.1	draft	3528394	1964358	UWB2	Bacteria	Fibrobacteres	Fibrobacteria	Fibrobacterales	Fibrobacteraceae	Fibrobacter	Fibrobacter sp. UWB2	UNIDENTIFIED
GCA_002300465.1	draft	3390891	1896200	NR9	Bacteria	Fibrobacteres	Fibrobacteria	Fibrobacterales	Fibrobacteraceae	Fibrobacter	Fibrobacter sp. NR9	UNIDENTIFIED
GCA_002730565.1	draft	1109598	2026740	NP1321	Bacteria	Bacteroidetes	Cytophagia	Cytophagales	Flammeovirgaceae	UNIDENTIFIED	Flammeovirgaceae bacterium	UNIDENTIFIED
GCA_002425185.1	draft	4193892	1951787	UBA5585	Bacteria	Bacteroidetes	Cytophagia	Cytophagales	Flammeovirgaceae	UNIDENTIFIED	Flammeovirgaceae bacterium UBA5585	UNIDENTIFIED
GCA_002684195.1	draft	3018114	87	CPC39	Bacteria	Proteobacteria	Alphaproteobacteria	Rhodobacterales	Hyphomonadaceae	Hyphomonas	Hyphomonas sp.	UNIDENTIFIED
GCA_002384465.1	draft	3434942	1946628	UBA3988	Bacteria	Proteobacteria	Alphaproteobacteria	Rhodobacterales	Hyphomonadaceae	Hyphomonas	Hyphomonas sp. UBA3988	UNIDENTIFIED
GCA_002692285.1	draft	1861042	2026785	MED1190	Bacteria	Proteobacteria	Alphaproteobacteria	Rhizobiales	Rhodobiaceae	UNIDENTIFIED	Rhodobiaceae bacterium	UNIDENTIFIED
GCA_002700515.1	draft	1488172	2026785	MED955	Bacteria	Proteobacteria	Alphaproteobacteria	Rhizobiales	Rhodobiaceae	UNIDENTIFIED	Rhodobiaceae bacterium	UNIDENTIFIED
GCA_002347685.1	draft	3868277	1961427	UBA2280	Bacteria	Proteobacteria	Deltaproteobacteria	Syntrophobacterales	Syntrophaceae	UNIDENTIFIED	Syntrophaceae bacterium UBA2280	UNIDENTIFIED
GCA_002424765.1	draft	2870057	1961440	UBA5606	Bacteria	Proteobacteria	Deltaproteobacteria	Syntrophobacterales	Syntrophaceae	UNIDENTIFIED	Syntrophaceae bacterium UBA5606	UNIDENTIFIED
GCA_002684575.1	draft	2790782	2026801	CPC300	Bacteria	Verrucomicrobia	Verrucomicrobiae	Verrucomicrobiales	UNIDENTIFIED	UNIDENTIFIED	Verrucomicrobiales bacterium	UNIDENTIFIED
GCA_002684915.1	draft	4535755	2026801	CPC23	Bacteria	Verrucomicrobia	Verrucomicrobiae	Verrucomicrobiales	UNIDENTIFIED	UNIDENTIFIED	Verrucomicrobiales bacterium	UNIDENTIFIED
GCA_002411515.1	draft	3144686	1947272	UBA5267	Bacteria	Bacteroidetes	Bacteroidia	Bacteroidales	Dysgonamonadaceae	Proteiniphilum	Proteiniphilum sp. UBA5267	UNIDENTIFIED
GCA_002398565.1	draft	3807672	1947263	UBA4977	Bacteria	Bacteroidetes	Bacteroidia	Bacteroidales	Dysgonamonadaceae	Proteiniphilum	Proteiniphilum sp. UBA4977	UNIDENTIFIED
GCA_000586475.1	draft	3427960	1298610	JCM 18903	Bacteria	Proteobacteria	Gammaproteobacteria	Pseudomonadales	Moraxellaceae	Psychrobacter	Psychrobacter sp. JCM 18903	UNIDENTIFIED
GCA_002224105.1	draft	3211529	1028414	DAB_AL32B	Bacteria	Proteobacteria	Gammaproteobacteria	Pseudomonadales	Moraxellaceae	Psychrobacter	Psychrobacter sp. DAB_AL32B	UNIDENTIFIED
GCA_002483865.1	draft	2164702	1946140	UBA7635	Bacteria	Proteobacteria	Alphaproteobacteria	Caulobacterales	Caulobacteraceae	Brevundimonas	Brevundimonas sp. UBA7635	UNIDENTIFIED
GCA_000698025.1	draft	3540157	1495854	EAKA	Bacteria	Proteobacteria	Alphaproteobacteria	Caulobacterales	Caulobacteraceae	Brevundimonas	Brevundimonas sp. EAKA	UNIDENTIFIED
GCA_002372465.1	draft	3190189	1946147	UBA3740	Bacteria	Firmicutes	Clostridia	Clostridiales	Lachnospiraceae	Butyrivibrio	Butyrivibrio sp. UBA3740	UNIDENTIFIED
GCA_900109475.1	draft	4734478	1761780	OB235	Bacteria	Firmicutes	Clostridia	Clostridiales	Lachnospiraceae	Butyrivibrio	Butyrivibrio sp. ob235	UNIDENTIFIED
GCA_001557145.1	draft	7997958	1768795	CCH12-A4	Bacteria	Proteobacteria	Betaproteobacteria	Burkholderiales	Comamonadaceae	Acidovorax	Acidovorax sp. CCH12-A4	UNIDENTIFIED
GCA_001724795.1	draft	4318128	1660086	-	Bacteria	Proteobacteria	Betaproteobacteria	Burkholderiales	Comamonadaceae	Acidovorax	Acidovorax sp. SCN 65-28	UNIDENTIFIED
GCA_900111475.1	draft	4484445	1896671	SC-N050	Bacteria	Proteobacteria	Gammaproteobacteria	Xanthomonadales	Xanthomonadaceae	Stenotrophomonas	Stenotrophomonas sp. SC-N050	UNIDENTIFIED
GCA_002378065.1	draft	3582685	1947555	UBA3473	Bacteria	Proteobacteria	Gammaproteobacteria	Xanthomonadales	Xanthomonadaceae	Stenotrophomonas	Stenotrophomonas sp. UBA3473	UNIDENTIFIED
GCA_001634715.1	draft	3189298	1822223	HI0020	Bacteria	Proteobacteria	Alphaproteobacteria	Sphingomonadales	Erythrobacteraceae	Erythrobacter	Erythrobacter sp. HI0020	UNIDENTIFIED
GCA_001724195.1	draft	377526	1660098	-	Bacteria	Proteobacteria	Alphaproteobacteria	Sphingomonadales	Erythrobacteraceae	Erythrobacter	Erythrobacter sp. SCN 68-10	UNIDENTIFIED
GCA_002480055.1	draft	2200283	1952766	UBA7427	Bacteria	Proteobacteria	Gammaproteobacteria	Cellvibrionales	Porticoccaceae	UNIDENTIFIED	Porticoccaceae bacterium UBA7427	UNIDENTIFIED
GCA_002698005.1	draft	1757702	2026782	NAT259	Bacteria	Proteobacteria	Gammaproteobacteria	Cellvibrionales	Porticoccaceae	UNIDENTIFIED	Porticoccaceae bacterium	UNIDENTIFIED
GCA_002256775.1	draft	3815125	1970406	17-62-19	Bacteria	Proteobacteria	Alphaproteobacteria	Sphingomonadales	Sphingomonadaceae	Novosphingobium	Novosphingobium sp. 17-62-19	UNIDENTIFIED
GCA_002281995.1	draft	668471	1970407	17-62-8	Bacteria	Proteobacteria	Alphaproteobacteria	Sphingomonadales	Sphingomonadaceae	Novosphingobium	Novosphingobium sp. 17-62-8	UNIDENTIFIED
GCA_000514735.1	draft	5073739	1206102	CNT796	Bacteria	Actinobacteria	Actinobacteria	Micromonosporales	Micromonosporaceae	Salinispora	Salinispora pacifica	Salinispora pacifica CNT796
GCA_000383995.1	draft	5458289	999542	DSM 45543	Bacteria	Actinobacteria	Actinobacteria	Micromonosporales	Micromonosporaceae	Salinispora	Salinispora pacifica	Salinispora pacifica DSM 45543
GCA_900111125.1	draft	5730440	1884365	YR768	Bacteria	Proteobacteria	Alphaproteobacteria	Sphingomonadales	Sphingomonadaceae	Sphingobium	Sphingobium sp. YR768	UNIDENTIFIED
GCA_000412635.1	draft	3800099	1335760	YL23	Bacteria	Proteobacteria	Alphaproteobacteria	Sphingomonadales	Sphingomonadaceae	Sphingobium	Sphingobium sp. YL23	UNIDENTIFIED
GCA_002746515.1	draft	107532	1948890	DOLZORAL124_55_27	Bacteria	Proteobacteria	Alphaproteobacteria	Rhodobacterales	UNIDENTIFIED	UNIDENTIFIED	Rhodobacterales bacterium	UNIDENTIFIED
GCA_001898985.1	draft	4679666	1895824	65-51	Bacteria	Proteobacteria	Alphaproteobacteria	Rhodobacterales	UNIDENTIFIED	UNIDENTIFIED	Rhodobacterales bacterium 65-51	UNIDENTIFIED
GCA_001758765.1	draft	6155876	1537279	HH107	Bacteria	Proteobacteria	Betaproteobacteria	Burkholderiales	Oxalobacteraceae	Janthinobacterium	Janthinobacterium sp. HH107	UNIDENTIFIED
GCA_002735775.2	draft	6353648	1506515	BJB1	Bacteria	Proteobacteria	Betaproteobacteria	Burkholderiales	Oxalobacteraceae	Janthinobacterium	Janthinobacterium sp. BJB1	UNIDENTIFIED
GCA_002771855.1	draft	2411027	1975552	CG23_combo_of_CG06-09_8_20_14_all_36_33	Bacteria	Proteobacteria	Epsilonproteobacteria	Campylobacterales	Helicobacteraceae	Sulfurimonas	Sulfurimonas sp. CG23_combo_of_CG06-09_8_20_14_all_36_33	UNIDENTIFIED
GCA_001830805.1	draft	2360463	1802261	-	Bacteria	Proteobacteria	Epsilonproteobacteria	Campylobacterales	Helicobacteraceae	Sulfurimonas	Sulfurimonas sp. RIFOXYD2_FULL_34_21	UNIDENTIFIED
GCA_002436565.1	draft	1915377	1951277	UBA6482	Bacteria	Spirochaetes	Spirochaetia	Spirochaetales	UNIDENTIFIED	UNIDENTIFIED	Spirochaetales bacterium UBA6482	UNIDENTIFIED
GCA_002437315.1	draft	1691191	1951275	UBA6427	Bacteria	Spirochaetes	Spirochaetia	Spirochaetales	UNIDENTIFIED	UNIDENTIFIED	Spirochaetales bacterium UBA6427	UNIDENTIFIED
GCA_002364085.1	draft	3230852	1951498	UBA3186	Bacteria	Balneolaeota	Balneolia	Balneolales	Balneolaceae	UNIDENTIFIED	Balneolaceae bacterium UBA3186	UNIDENTIFIED
GCA_002384305.1	draft	3731669	1951505	UBA3998	Bacteria	Balneolaeota	Balneolia	Balneolales	Balneolaceae	UNIDENTIFIED	Balneolaceae bacterium UBA3998	UNIDENTIFIED
GCA_001660395.1	draft	5118916	1737567	XY-R5	Bacteria	Proteobacteria	Gammaproteobacteria	Alteromonadales	Alteromonadaceae	UNIDENTIFIED	Alteromonadaceae bacterium XY-R5	UNIDENTIFIED
GCA_002296505.1	draft	3882376	1951394	UBA820	Bacteria	Proteobacteria	Gammaproteobacteria	Alteromonadales	Alteromonadaceae	UNIDENTIFIED	Alteromonadaceae bacterium UBA820	UNIDENTIFIED
GCA_002438405.1	draft	2018013	1947891	UBA6446	Bacteria	Cyanobacteria	UNIDENTIFIED	UNIDENTIFIED	UNIDENTIFIED	UNIDENTIFIED	Cyanobacteria bacterium UBA6446	UNIDENTIFIED
GCA_002396505.1	draft	3045003	1947887	UBA5018	Bacteria	Cyanobacteria	UNIDENTIFIED	UNIDENTIFIED	UNIDENTIFIED	UNIDENTIFIED	Cyanobacteria bacterium UBA5018	UNIDENTIFIED
GCA_002390055.1	draft	2767883	1951914	UBA4469	Bacteria	Proteobacteria	Gammaproteobacteria	Cellvibrionales	Halieaceae	UNIDENTIFIED	Halieaceae bacterium UBA4469	UNIDENTIFIED
GCA_002721785.1	draft	2717702	2026743	SP237	Bacteria	Proteobacteria	Gammaproteobacteria	Cellvibrionales	Halieaceae	UNIDENTIFIED	Halieaceae bacterium	UNIDENTIFIED
GCA_001810775.1	draft	2299565	1739269	HMSC062H08	Bacteria	Actinobacteria	Actinobacteria	Micrococcales	Micrococcaceae	Rothia	Rothia sp. HMSC062H08	UNIDENTIFIED
GCA_001810515.1	draft	2309498	1739253	HMSC075F09	Bacteria	Actinobacteria	Actinobacteria	Micrococcales	Micrococcaceae	Rothia	Rothia sp. HMSC075F09	UNIDENTIFIED
GCA_002434335.1	draft	5416640	1946697	UBA6558	Bacteria	Firmicutes	Clostridia	Clostridiales	Lachnospiraceae	Lachnoclostridium	Lachnoclostridium sp. UBA6558	UNIDENTIFIED
GCA_002491735.1	draft	3088938	1946703	UBA7153	Bacteria	Firmicutes	Clostridia	Clostridiales	Lachnospiraceae	Lachnoclostridium	Lachnoclostridium sp. UBA7153	UNIDENTIFIED
GCA_002714325.1	draft	1956592	2026728	SAT132	Bacteria	Bacteroidetes	Flavobacteriia	Flavobacteriales	Crocinitomicaceae	UNIDENTIFIED	Crocinitomicaceae bacterium	UNIDENTIFIED
GCA_002731615.1	draft	2149549	2026728	NP107	Bacteria	Bacteroidetes	Flavobacteriia	Flavobacteriales	Crocinitomicaceae	UNIDENTIFIED	Crocinitomicaceae bacterium	UNIDENTIFIED
GCA_002752255.1	draft	5289356	1914908	OLCL1	Bacteria	Proteobacteria	Gammaproteobacteria	Enterobacterales	Yersiniaceae	Serratia	Serratia sp. OLCL1	UNIDENTIFIED
GCA_000633355.1	draft	6126027	1397285	H1w	Bacteria	Proteobacteria	Gammaproteobacteria	Enterobacterales	Yersiniaceae	Serratia	Serratia sp. H1w	UNIDENTIFIED
GCA_001567425.1	draft	2571275	1617424	OLB18	Bacteria	Armatimonadetes	UNIDENTIFIED	UNIDENTIFIED	UNIDENTIFIED	UNIDENTIFIED	Armatimonadetes bacterium OLB18	UNIDENTIFIED
GCA_002431715.1	draft	3290035	1953135	UBA5829	Bacteria	Armatimonadetes	UNIDENTIFIED	UNIDENTIFIED	UNIDENTIFIED	UNIDENTIFIED	Armatimonadetes bacterium UBA5829	UNIDENTIFIED
GCA_000398165.1	draft	751034	1047031	SCGC AAA252-N07	Bacteria	Candidatus Aminicenantes	UNIDENTIFIED	UNIDENTIFIED	UNIDENTIFIED	UNIDENTIFIED	Aminicenantes bacterium SCGC AAA252-N07	UNIDENTIFIED
GCA_000405545.1	draft	1038127	1047036	SCGC AAA252-P13	Bacteria	Candidatus Aminicenantes	UNIDENTIFIED	UNIDENTIFIED	UNIDENTIFIED	UNIDENTIFIED	Aminicenantes bacterium SCGC AAA252-P13	UNIDENTIFIED
GCA_002299895.1	draft	2053760	1951260	UBA656	Bacteria	Proteobacteria	Alphaproteobacteria	Sphingomonadales	UNIDENTIFIED	UNIDENTIFIED	Sphingomonadales bacterium UBA656	UNIDENTIFIED
GCA_002257085.1	draft	2353781	1970588	24-56-14	Bacteria	Proteobacteria	Alphaproteobacteria	Sphingomonadales	UNIDENTIFIED	UNIDENTIFIED	Sphingomonadales bacterium 24-56-14	UNIDENTIFIED
GCA_002348755.1	draft	2022841	1951106	UBA2969	Bacteria	Gemmatimonadetes	Gemmatimonadetes	Gemmatimonadales	UNIDENTIFIED	UNIDENTIFIED	Gemmatimonadales bacterium UBA2969	UNIDENTIFIED
GCA_002346665.1	draft	1999786	1951110	UBA2988	Bacteria	Gemmatimonadetes	Gemmatimonadetes	Gemmatimonadales	UNIDENTIFIED	UNIDENTIFIED	Gemmatimonadales bacterium UBA2988	UNIDENTIFIED
[truncated: 14,862 more rows]

## Sheet: virus
Supplementary Data 3. Reference genomes used in this study
[truncated: 14,072 more rows]

[truncated: 2 more sheets: plasmid, fungi]
