# Supplementary material for: Gut Microbiome Characteristics in feral and domesticated horses from different geographic locations
Source: Commun Biol. 2022 Feb 25;5:172. doi: 10.1038/s42003-022-03116-2 (PMC8881449; doi:10.1038/s42003-022-03116-2)
Supplement: Supplementary file 6 — Supplementary data 4 [file 42003_2022_3116_MOESM6_ESM.xlsx]

## Sheet: Figure 1a
Supplementary Data 4. Raw data used for the manuscript figures
sampleID	country	status	spearman.A1.specy	spearman.A2.specy	spearman.A3.specy	spearman.A4.specy	spearman.A5.specy	spearman.A1.CAZY	spearman.A2.CAZY	spearman.A3.CAZY	spearman.A4.CAZY	spearman.A5.CAZY
A1	Finland	domestic	-0.0638728	-0.182481	0.162285	-0.215487	-0.156498	-0.0361979	-0.0289056	-0.00584639	-0.00569322	-0.0215205
A2	Finland	domestic	-0.00854901	-0.205852	0.143426	-0.298986	-0.188148	-0.0460696	-0.0214585	-0.0218139	0.00649732	-0.0321727
A3	Finland	domestic	-0.015022	-0.269595	0.129939	-0.306235	-0.160781	-0.0276551	-0.0342799	-0.0248405	-0.00913913	-0.0282738
A4	Finland	domestic	-0.00608542	-0.241233	0.149796	-0.297755	-0.181309	-0.0193206	-0.0363551	-0.0141423	-0.0173233	-0.0350158
ASTUR3	Spain	domestic	-0.0109255	-0.0273043	-0.26018	0.228008	-0.254979	0.00437243	-0.0158839	-0.0143108	0.0229661	0.0067574
ASTUR4	Spain	domestic	-0.059594	-0.121205	-0.225176	0.181969	-0.158105	-0.010447	-0.0147866	-0.0118448	0.0157163	0.000956018
ASTUR6	Spain	domestic	-0.0581651	-0.0718875	-0.195033	0.168061	-0.19137	-0.0103052	-0.00799886	-0.00453446	0.0181389	0.00431638
ASTUR_1	Spain	domestic	-0.133437	-0.112166	-0.10258	0.0826041	-0.0949163	-0.016991	-0.0174548	-0.000603289	0.0192829	0.0088507
ASTUR2	Spain	domestic	-0.0483564	-0.0523899	-0.232277	0.203813	-0.204334	-0.0105469	0.00331024	0.000859383	0.0232518	-0.00194642
ASTUR_5	Spain	domestic	-0.150703	-0.0822929	0.0461386	0.0189796	-0.0272179	-0.0306931	-0.0155863	-0.00970799	0.00573418	0.00809921
HF_1	Finland	domestic	-0.168653	-0.127439	-0.03244	0.0145188	-0.0235017	-0.0372333	-0.0201916	0.00528393	0.00705081	0.00878907
HF_2	Finland	domestic	-0.137829	-0.145772	-0.00385886	-0.0195441	0.0241155	-0.033658	-0.0134006	0.0129858	-0.00162912	0.00636044
HF_3	Finland	domestic	-0.157343	-0.0628184	0.00301168	-0.000449394	0.0184126	-0.0450985	-0.00529077	0.00946751	0.00971691	-0.00239012
HF_4	Finland	domestic	-0.154402	-0.122092	-0.0156407	-0.0110352	0.0080068	-0.0349879	-0.0194364	0.00924348	-0.00573738	0.00962124
HF_5	Finland	domestic	-0.133327	-0.135336	0.0142308	0.031356	-0.000313732	-0.0279118	-0.0160651	0.00192502	-0.00503169	0.00484155
HF_6	Finland	domestic	-0.136709	-0.136052	-0.00778972	0.00971843	5.21268e-05	-0.0263855	-0.0173439	0.00375006	-0.000761026	0.00615524
D10	Argentina	domestic	-0.150088	0.048496	0.158979	0.0632704	0.0225165	-0.0418149	0.0194633	0.00122664	-0.0130989	0.00163119
D11	Argentina	domestic	-0.121554	0.175726	0.183748	0.135115	-0.060634	-0.0307819	0.0325478	-0.00481174	-0.0245624	0.000940023
D12	Argentina	domestic	-0.173713	0.170985	0.187469	0.129113	-0.0280019	-0.040877	0.0118852	-0.0271971	-0.0171874	0.0109985
D13	Argentina	domestic	-0.130198	0.0965595	0.123677	0.0839422	0.0114154	-0.0191657	0.0106423	0.00297864	-0.0200241	0.00147143
D1	Argentina	domestic	-0.1455	0.0595728	0.162388	0.0513207	0.011614	-0.0419449	0.00885461	-0.0106364	-0.00873004	0.0102416
D3	Argentina	domestic	-0.135219	0.0651827	0.0937289	0.0758488	0.0355088	0.00386945	0.00425877	0.00922466	-0.0261144	-0.000792019
D4	Argentina	domestic	-0.125359	0.163967	0.158245	0.0614929	-0.0258524	-0.0298462	0.00244199	-0.0168079	-0.0119631	0.0114151
D6	Argentina	domestic	-0.103192	0.221892	0.176023	0.117434	-0.0381557	-0.0338565	0.00368157	-0.0171736	-0.00995057	0.0184238
D9	Argentina	domestic	-0.14657	0.211524	0.215052	0.106142	-0.0351359	-0.0360478	0.0117999	-0.0280061	-0.00855657	0.00640831
DA	Argentina	domestic	-0.110752	0.169837	0.203239	0.0771687	-0.0129045	-0.0329492	0.00225246	-0.0163142	-0.000342113	0.0140134
D8	Argentina	domestic	-0.150243	0.18018	0.185815	0.0962192	-0.017047	-0.0391603	0.0063462	-0.013457	-0.00981805	0.0173221
DC	Argentina	domestic	-0.149935	0.0334493	0.0877129	0.0174775	0.0465988	-0.0315097	0.0157945	0.0208865	-0.000700905	-0.00295338
DD	Argentina	domestic	-0.123979	0.0962297	0.105215	0.0415663	0.00431402	-0.0246517	0.0208576	0.0123757	-0.00185973	-0.00545586
ASTUR_7	Spain	wild	-0.113312	-0.125862	-0.130578	0.0311491	-0.020419	-0.00444814	-0.00809855	0.0116024	0.0246172	0.00698979
ASTUR_8	Spain	wild	-0.134993	-0.114042	-0.128985	0.0235853	-0.0208778	-0.0160737	-0.00247638	0.0141641	0.0240934	0.011788
ASTUR_9	Spain	wild	-0.112564	-0.11365	-0.112319	0.0142923	-0.0248595	-0.0134018	-0.0134793	0.00932805	0.0251156	0.00307926
J1	Japan	wild	0.479368	0.0296534	0.0500159	0.0308056	-0.0320407	0.0813362	-0.0102279	-0.0185895	-0.0092624	0.00908216
J10	Japan	wild	0.27293	-0.265247	0.0123541	0.0626408	0.154664	0.0852542	-0.0262871	0.0161359	0.000995839	0.00477693
J11	Japan	wild	0.266137	-0.196074	0.0724797	0.00485231	0.101626	0.0641922	-0.0270164	0.00336739	-0.0115212	-0.00210276
J2	Japan	wild	0.33119	-0.252096	0.0624459	0.0530119	0.114362	0.0663319	-0.0316184	0.00380733	0.0012945	-0.0002558
J3	Japan	wild	0.540904	0.121311	0.0242028	0.0961727	-0.0573804	0.0961082	0.0274611	-0.0176849	0.00426852	-0.00294212
J4	Japan	wild	0.292585	-0.195848	0.0545608	0.132588	0.0949686	0.103815	0.00870376	0.0260036	-0.0216835	0.0161382
J5	Japan	wild	0.507907	0.0367145	0.100336	0.0359227	-0.0688052	0.0872584	0.00976161	-0.0118096	0.00531181	0.00168198
J6	Japan	wild	0.447209	0.0100706	0.0713831	0.0165696	0.0139023	0.082298	-0.00424368	-0.0109714	0.00668662	-0.00565775
J7	Japan	wild	0.485972	0.0391051	0.0860819	0.0825395	-0.0515061	0.0866857	0.0143161	-0.0320287	-0.011291	-0.00922993
J8	Japan	wild	0.223261	-0.21745	-0.0550413	0.137927	0.159061	0.0874743	-0.0278473	0.0209681	0.00749062	0.00124274
J9	Japan	wild	0.236446	-0.239642	0.0202647	0.0546599	0.116323	0.0590379	-0.0234546	0.0116988	-0.0116991	0.0011057
S1	Russia	wild	-0.126371	-0.104285	-0.0307543	-0.030641	0.0664279	-0.00779459	-0.0157561	0.0150584	-0.00720594	0.00205049
S2	Russia	wild	-0.137622	-0.127877	-0.0410366	-0.0773503	0.0453273	-0.0108692	-0.0162541	0.0176074	0.000432884	0.0011519
S3	Russia	wild	-0.13392	-0.106469	-0.0629719	-0.0577347	0.0740462	-0.0137493	-0.0209419	0.0145915	-0.00456699	0.0117878
W13	Argentina	wild	-0.125479	-0.00674976	-0.10016	-0.043856	0.0846046	-0.0180433	0.000530121	0.0244915	0.00666337	-0.0119076
W16	Argentina	wild	-0.0727817	0.0665782	-0.113897	-0.0336344	0.140374	0.0068855	0.0536968	0.0569279	-0.00177992	-0.0104319
W10	Argentina	wild	0.0786764	0.192008	-0.0688517	-0.196876	0.0317255	0.0063715	0.010022	-0.0100179	0.00391437	-0.00233073
W11	Argentina	wild	0.245959	0.408558	-0.183782	-0.140875	-0.0958514	0.0115209	0.04864	-0.0505279	0.0204503	-0.00530222
W12	Argentina	wild	0.162563	0.294255	-0.131364	-0.176853	-0.0349463	0.0146706	0.0238031	-0.0363163	0.00513854	-0.000203836
W14	Argentina	wild	-0.0882993	0.10177	-0.113693	-0.0609921	0.101717	0.000776199	0.00602967	0.0116541	-0.0111477	-0.0011035
W15	Argentina	wild	-0.047148	0.07696	-0.14327	-0.0398417	0.0834599	0.00433667	-0.00531172	0.0113041	-0.0090198	-0.0013552
W1	Argentina	wild	-0.134026	0.0716671	-0.0448261	-0.0561424	0.136675	-0.027658	0.000145289	0.00817581	-0.00182	-0.000585506
W2	Argentina	wild	-0.131256	0.0212824	-0.0673468	-0.0726223	0.100559	-0.0216439	0.0126182	0.018209	-0.00129456	-0.00616766
W3	Argentina	wild	-0.120257	-0.0122314	-0.0900531	-0.0758357	0.126001	0.00931107	0.0198707	0.0262822	-0.0043434	-0.0136945
W4	Argentina	wild	-0.106871	0.139402	-0.0426471	-0.0110392	0.130391	-0.0299688	0.0181693	0.00574903	-0.00312754	-0.00218377
W5	Argentina	wild	0.104909	0.129724	-0.0556026	-0.175369	0.0400969	0.0171601	0.0464288	0.0247502	0.0133643	-0.0158445
W6	Argentina	wild	-0.0879209	0.0610837	-0.112011	-0.0355481	0.0914275	-0.0283241	0.0291105	0.0269809	0.0135963	-0.00628917
W7	Argentina	wild	0.233781	0.37291	-0.169028	-0.139143	-0.067292	0.0369136	0.0276983	-0.0237108	0.00788953	-0.00434989
W8	Argentina	wild	-0.107995	0.115567	-0.084928	-0.031064	0.123657	-0.0157311	-0.00296262	0.00230706	-0.00268831	0.00186754
W9	Argentina	wild	0.0802941	0.191216	-0.0861198	-0.166948	0.0192313	0.00783311	0.00927199	-0.0176665	0.0109958	0.00210383

## Sheet: Figure1b
Supplementary Data 4. Raw data used for the manuscript figures
sampleID	cohort	status	ObservedSpecies	MappingRatio	AntibiotisResistantGeneNumber	CAZYgeneNumber	PD
A1	FinF	domestic	878	0.00373467	19	724	163.743
A2	FinF	domestic	812	0.003183	9	677	155.208
A3	FinF	domestic	745	0.00240884	10	701	146.512
A4	FinF	domestic	815	0.00291508	10	711	156.303
ASTUR3	SpaR	domestic	1461	0.00148993	29	754	191.499
ASTUR4	SpaR	domestic	1082	0.00111722	23	732	172.9
ASTUR6	SpaR	domestic	779	0.000921788	22	718	140.42
ASTUR_1	SpaS	domestic	847	0.00241017	36	733	178.764
ASTUR2	SpaS	domestic	871	0.00115382	28	728	152.847
ASTUR_5	SpaS	domestic	935	0.00470119	39	690	181.709
HF_1	FinR	domestic	586	0.00144984	24	681	129.764
HF_2	FinR	domestic	521	0.0010803	19	667	121.839
HF_3	FinR	domestic	641	0.00112067	20	690	142.377
HF_4	FinR	domestic	537	0.00199076	23	661	128.183
HF_5	FinR	domestic	641	0.00238072	22	690	138.991
HF_6	FinR	domestic	622	0.00382916	24	688	131.126
D10	ArgCTL	domestic	700	0.00250349	29	724	150.996
D11	ArgCTL	domestic	968	0.00422778	38	729	178.336
D12	ArgCTL	domestic	1076	0.00624214	37	708	187.183
D13	ArgCTL	domestic	736	0.00307767	26	719	154.988
D1	ArgCTL	domestic	746	0.00246809	29	669	145.479
D3	ArgCTL	domestic	784	0.0048087	31	766	158.2
D4	ArgCTL	domestic	832	0.00402798	31	685	152.606
D6	ArgCTL	domestic	1026	0.0047067	31	700	174.398
D9	ArgCTL	domestic	1104	0.00394369	35	713	184.611
DA	ArgCTL	domestic	1129	0.00542935	27	721	181.818
D8	ArgCTL	domestic	913	0.00358644	35	683	165.103
DC	ArgCTL	domestic	711	0.00197464	25	724	147.34
DD	ArgCTL	domestic	919	0.00178786	24	735	159.859
ASTUR_7	SpaW	wild	823	0.00294111	18	752	171.869
ASTUR_8	SpaW	wild	764	0.00141726	11	757	160.7
ASTUR_9	SpaW	wild	771	0.003053	16	741	163.323
J1	Jp	wild	1738	0.0104768	8	850	195.913
J10	Jp	wild	1406	0.00356694	5	822	193.883
J11	Jp	wild	1407	0.00717144	12	797	190.52
J2	Jp	wild	1425	0.00365684	9	803	186.755
J3	Jp	wild	1960	0.0131986	12	856	225.081
J4	Jp	wild	1560	0.00499752	7	853	199.148
J5	Jp	wild	1603	0.00870703	14	831	192.346
J6	Jp	wild	1306	0.00897519	2	798	175.948
J7	Jp	wild	1960	0.0184265	18	826	222.157
J8	Jp	wild	1144	0.00316981	3	811	168.144
J9	Jp	wild	1337	0.00362294	9	792	196.051
S1	Sib	wild	531	0.00191331	15	739	126.136
S2	Sib	wild	456	0.00142525	12	721	118.724
S3	Sib	wild	498	0.00139082	2	723	120.386
W13	ArgW	wild	579	0.000879297	3	721	131.364
W16	ArgW	wild	820	0.00153351	4	791	160.52
W10	ArgW	wild	893	0.0031627	3	743	155.265
W11	ArgW	wild	1798	0.0213775	14	810	218.401
W12	ArgW	wild	1138	0.0116671	7	763	172.078
W14	ArgW	wild	881	0.00147579	2	774	162.689
W15	ArgW	wild	1055	0.0016123	9	766	178.812
W1	ArgW	wild	662	0.0015275	9	706	142.724
W2	ArgW	wild	689	0.00133394	6	751	152.222
W3	ArgW	wild	701	0.00147848	6	793	147.38
W4	ArgW	wild	707	0.00227881	6	720	138.576
W5	ArgW	wild	1067	0.00513887	8	801	167.053
W6	ArgW	wild	535	0.00072281	3	736	119.037
W7	ArgW	wild	1585	0.0102847	8	826	196.418
W8	ArgW	wild	756	0.00510183	2	722	147.771
W9	ArgW	wild	991	0.00486974	8	753	170.675

## Sheet: Figure1c
Supplementary Data 4. Raw data used for the manuscript figures
sampleID	Eukaryota	Bacteria	Viruses	Archaea	cohort	status
A1	0.00284484	0.995608	0	0.00154718	FinF	domestic
A2	0.000434221	0.995063	0.00100497	0.00349774	FinF	domestic
A3	0.000515331	0.998417	0	0.00106777	FinF	domestic
A4	0.000608718	0.997883	0	0.00150842	FinF	domestic
ASTUR3	0.0100251	0.987999	0.0002583	0.00171753	SpaR	domestic
ASTUR4	0.00614212	0.99202	7.54792e-06	0.00183037	SpaR	domestic
ASTUR6	0.00398913	0.921969	5.60369e-05	0.0739863	SpaR	domestic
ASTUR_1	0.0114877	0.985851	7.20727e-06	0.00265444	SpaS	domestic
ASTUR2	0.00654321	0.877241	5.68151e-05	0.116159	SpaS	domestic
ASTUR_5	0.00175754	0.997693	0.000239845	0.000309783	SpaS	domestic
HF_1	0.00187566	0.996981	0	0.00114288	FinR	domestic
HF_2	0.00220082	0.993286	1.31588e-05	0.00450033	FinR	domestic
HF_3	0.0113948	0.939869	6.10625e-05	0.0486748	FinR	domestic
HF_4	0.00167299	0.814706	4.71931e-05	0.183574	FinR	domestic
HF_5	0.00157238	0.961564	0	0.036864	FinR	domestic
HF_6	0.000758127	0.73422	0	0.265021	FinR	domestic
D10	0.00167083	0.928274	6.40387e-05	0.0699909	ArgCTL	domestic
D11	0.00990676	0.945528	3.40238e-05	0.0445313	ArgCTL	domestic
D12	0.0120356	0.70921	9.63079e-06	0.278745	ArgCTL	domestic
D13	0.00839238	0.983436	5.89436e-05	0.00811299	ArgCTL	domestic
D1	0.0128638	0.86288	0.000647216	0.123609	ArgCTL	domestic
D3	0.00269545	0.99315	5.62285e-06	0.00414896	ArgCTL	domestic
D4	0.0105969	0.916522	0.00040951	0.0724713	ArgCTL	domestic
D6	0.0148339	0.904317	0.000710748	0.080138	ArgCTL	domestic
D9	0.0109213	0.917696	0.000593278	0.0707896	ArgCTL	domestic
DA	0.012484	0.941683	0.000261294	0.0455716	ArgCTL	domestic
D8	0.0103025	0.979809	0.000167543	0.00972118	ArgCTL	domestic
DC	0.00597471	0.99315	0.000231421	0.000643587	ArgCTL	domestic
DD	0.00468819	0.986173	0.000865808	0.00827328	ArgCTL	domestic
ASTUR_7	0.0632815	0.934954	0.00016787	0.00159643	SpaW	wild
ASTUR_8	0.0393948	0.951574	0.000223276	0.00880786	SpaW	wild
ASTUR_9	0.0335341	0.965226	0.000575092	0.000664982	SpaW	wild
J1	0.041795	0.957047	0.00043803	0.000719796	Jp	wild
J10	0.0557967	0.942991	9.25688e-06	0.00120339	Jp	wild
J11	0.0267718	0.972815	3.23675e-05	0.00038073	Jp	wild
J2	0.0479888	0.950814	4.39604e-05	0.00115296	Jp	wild
J3	0.0504024	0.948055	0.000800619	0.000741688	Jp	wild
J4	0.121727	0.854669	4.59031e-05	0.0235582	Jp	wild
J5	0.0340384	0.95855	0.000324488	0.00708758	Jp	wild
J6	0.0386735	0.960512	4.07251e-05	0.000773777	Jp	wild
J7	0.023648	0.975431	0.000192049	0.000728489	Jp	wild
J8	0.0769646	0.922063	3.04569e-05	0.000941988	Jp	wild
J9	0.0218359	0.976987	0.000207961	0.000968832	Jp	wild
S1	0.0156723	0.978568	2.05917e-06	0.00575743	Sib	wild
S2	0.0222323	0.971419	5.37337e-06	0.00634326	Sib	wild
S3	0.00284833	0.968934	0	0.0282172	Sib	wild
W13	0.00670069	0.991285	0.000168627	0.00184602	ArgW	wild
W16	0.0549519	0.923975	0.0131171	0.00795612	ArgW	wild
W10	0.0196666	0.977749	0.000641529	0.00194308	ArgW	wild
W11	0.0332694	0.959903	0.00203273	0.00479517	ArgW	wild
W12	0.0252684	0.971899	0.000542389	0.00229004	ArgW	wild
W14	0.0247515	0.970887	7.80693e-05	0.00428316	ArgW	wild
W15	0.0182251	0.977586	1.60763e-05	0.00417269	ArgW	wild
W1	0.0509935	0.876641	5.5628e-05	0.0723094	ArgW	wild
W2	0.00913715	0.938185	6.97493e-05	0.0526078	ArgW	wild
W3	0.0153041	0.972767	0.00546046	0.00646882	ArgW	wild
W4	0.151198	0.680642	0.000127947	0.168032	ArgW	wild
W5	0.0511043	0.945753	0.000888028	0.00225437	ArgW	wild
W6	0.0244514	0.954158	0.000398453	0.0209917	ArgW	wild
W7	0.0407848	0.950936	0.00138361	0.00689587	ArgW	wild
W8	0.0360471	0.51188	0.000147634	0.451925	ArgW	wild
W9	0.0232509	0.965197	0.000469833	0.0110818	ArgW	wild

## Sheet: Figure2
Supplementary Data 4. Raw data used for the manuscript figures
Bateria	Kingdom	domestic	wild
Acinetobacter_equi	Bacteria	1.10573e-05	0.0645226
Streptococcus_equinus	Bacteria	0.0674993	3.62703e-05
Escherichia_coli	Bacteria	0.0192755	0.0299574
Arthrobacter_koreensis	Bacteria	0.000122914	0.0285967
Acinetobacter_idrijaensis	Bacteria	0.00355634	0.0241355
Verrucomicrobia_bacterium_UBA770	Bacteria	0.0160964	0.0125908
Lactobacillus_equi	Bacteria	0.00651612	0.0198285
Acetivibrio_ethanolgignens	Bacteria	0.0170799	0.0104714
Others	Bacteria	0.690709	0.733157
Methanobrevibactersp.A27	Archaea	0.0564776	0.0339302
Methanobrevibactergottschalkii	Archaea	0.0550817	0.03152
MethanocorpusculaceaearchaeonPhil4	Archaea	0.0638064	0.0060357
Methanobrevibacterolleyae	Archaea	0.0010127	0.00259133
Methanobrevibacterruminantium	Archaea	0.000976224	0.00147044
Methanobrevibactersp.YE315	Archaea	0.000780641	8.14229e-05
Methanobrevibacteroralis	Archaea	0.000146373	0.000506551
MethanomassiliicoccaceaearchaeonUBA48	Archaea	0.000176633	3.14325e-05
Others	Archaea	0.000675653	0.000536502
Human_endogenous_retrovirus_K	Virus	0.14267	0.140099
Escherichia_virus_M13	Virus	0.0190675	0.0548592
Murine_leukemia_virus	Virus	0	0.0684797
Proteus_phage_VB_PmiS-Isfahan	Virus	0	0.0466445
Escherichia_phage_1720a-02	Virus	0.00246034	0.0436461
Escherichia_phage_slur05	Virus	0.0319895	0.00864729
Murine_osteosarcoma_virus	Virus	0	0.0365701
Cauliflower_mosaic_virus	Virus	0.00072214	0.0336422
Others	Virus	0.596194	0.537109
Saccharomyces_pastorianus	Fungi	0.197255	0.0463156
Entomophthora_muscae	Fungi	0.074585	0.13947
Candida_albicans	Fungi	0.0674441	0.0670173
Aspergillus_flavus	Fungi	0.0738218	0.0569486
Neurospora_crassa	Fungi	0.060694	0.0678701
Malassezia_furfur	Fungi	0.0228749	0.0657096
Malassezia_restricta	Fungi	0.0896787	0.00485779
Papiliotrema_laurentii	Fungi	0	0.0706184
Others	Fungi	0.413647	0.481193

## Sheet: Figure3
Supplementary Data 4. Raw data used for the manuscript figures
specy	cohort	WRpvalue	qvalue	coefficient	kingdom
Acinetobacter_equi	wild	5.84685e-07	0.0496748	0.0663319	Bacteria
Prevotella_dentasini	wild	9.15538e-05	0.0472349	0.00865783	Bacteria
beta_proteobacterium_JGI_0001001.A11	wild		0.0452228	0.00197355	Bacteria
Pseudomonas_lactis	wild	0.00204694	0.0180993	0.00082913	Bacteria
Pseudomonas_paralactis	wild	0.00100963	0.0205467	0.000298068	Bacteria
Caulobacter_vibrioides	wild	0.000679421	0.00637283	0.000236657	Bacteria
Cytophaga_aurantiaca	wild	0.00166867	0.0372077	0.000207153	Bacteria
Ralstonia_insidiosa	wild	9.37609e-05	0.0283602	0.000137953	Bacteria
Variovorax_sp._67.131	wild		0.0209247	7.51089e-05	Bacteria
Caulobacter_flavus	wild	0.00153011	0.00857133	7.23064e-05	Bacteria
Treponema_azotonutricium	wild	0.00599029	0.0403366	1.90119e-05	Bacteria
Rhodopseudomonas_sp._AAP120	wild	0.00610983	0.0466448	1.36056e-05	Bacteria
Ralstonia_sp._UBA689	wild	0.000378016	0.0491202	8.37197e-06	Bacteria
Aureobasidium_pullulans	wild	0.00014088	0.0162974	5.73095e-06	Eukaryota
Paraburkholderia_symbiotica	wild	0.00724952	0.0136165	4.97306e-06	Bacteria
Atkinsonella_texensis	wild	0.0043879	0.00372114	4.61606e-06	Eukaryota
Lactobacillus_vini	domestic	0.00825172	0.026205	-4.55088e-06	Bacteria
Bradyrhizobium_mercantei	domestic	0.00310748	0.00493696	-5.41941e-06	Bacteria
Acetobacterium_bakii	domestic	0.00329277	0.033245	-1.56396e-05	Bacteria
Brachybacterium_faecium	domestic	6.29154e-05	0.00974586	-1.64729e-05	Bacteria
X.Brevibacterium._flavum	domestic		0.0270752	-1.99996e-05	Bacteria
Aerococcus_viridans	domestic	0.00266662	0.0112045	-2.43432e-05	Bacteria
Clostridium_kluyveri	domestic	0.000738552	0.00334657	-2.58918e-05	Bacteria
Streptococcus_parauberis	domestic	0.00588982	0.0230878	-2.83346e-05	Bacteria
Lactobacillus_sp._UMNPBX6	domestic	0.000724585	0.00285247	-3.77911e-05	Bacteria
Kaistia_sp._SCN_65.12	domestic		0.022044	-4.58516e-05	Bacteria
Dietzia_cinnamea	domestic	6.70422e-05	4.71244e-05	-4.83157e-05	Bacteria
Streptococcus_porci	domestic	1.4427e-05	0.00482519	-4.92518e-05	Bacteria
Alcaligenes_faecalis	domestic	0.00341421	0.0327531	-4.93752e-05	Bacteria
Streptococcus_ovis	domestic	0.00828571	0.00142543	-6.92682e-05	Bacteria
Jeotgalicoccus_psychrophilus	domestic	6.29154e-05	0.0390875	-7.43097e-05	Bacteria
Coprobacillus_sp._CAG.235_29_27	domestic		6.71068e-05	-7.47756e-05	Bacteria
Olegusella_massiliensis	domestic	0.0071458	0.0408107	-8.28102e-05	Bacteria
Sanguibacter_soli	domestic	0.000579194	0.026882	-8.40895e-05	Bacteria
Streptococcus_gordonii	domestic	0.00155568	0.00317828	-9.68738e-05	Bacteria
Wallemia_mellicola	domestic	0.000145024	0.00671809	-9.87575e-05	Eukaryota
Candidatus_Gastranaerophilales_bacterium_HUM_2	domestic	1.59644e-05	9.64698e-06	-0.000113844	Bacteria
Escherichia_virus_E112	domestic	0.0071458	0.0165915	-0.000128068	Virus
Streptococcus_macedonicus	domestic	0.00563592	0.00987373	-0.00013283	Bacteria
Collinsella_bouchesdurhonensis	domestic	0.00020328	0.017345	-0.00014812	Bacteria
Corynebacterium_crenatum	domestic	6.29154e-05	0.0299614	-0.000150141	Bacteria
Butyricicoccus_sp._N54.MGS.46	domestic		3.68361e-05	-0.000216589	Bacteria
Escherichia_phage_APCEc03	domestic	0.0071458	0.042581	-0.000222073	Virus
Candidatus_Melainabacteria_bacterium_LEY3_CP_29_8	domestic	3.76562e-08	0.000317226	-0.000253931	Bacteria
Coriobacteriaceae_bacterium_68.1.3	domestic		0.0267708	-0.000294732	Bacteria
Ileibacterium_massiliense	domestic	0.00804787	0.00498011	-0.000339896	Bacteria
Mitsuokella_jalaludinii	domestic	0.00351998	0.015866	-0.00039277	Bacteria
X.Clostridium._saccharogumia	domestic		4.64429e-05	-0.000397398	Bacteria
Candidatus_Saccharibacteria_bacterium_UBA2866	domestic	0.00139252	0.0150552	-0.000400781	Bacteria
Bariatricus_massiliensis	domestic	3.60681e-08	0.0067569	-0.000439745	Bacteria
Escherichia_phage_slur07	domestic	0.00157606	0.0101048	-0.000464718	Virus
Coprococcus_sp._ART55.1	domestic		0.0154584	-0.00048275	Bacteria
Corynebacterium_glutamicum	domestic	2.6688e-05	0.0131535	-0.00052364	Bacteria
Brevibacterium_senegalense	domestic	1.98329e-06	0.0399982	-0.000543966	Bacteria
Bifidobacterium_pseudocatenulatum	domestic	1.56046e-09	1.0833e-05	-0.000588927	Bacteria
Akkermansia_sp._KLE1798	domestic	1.03444e-07	0.000114296	-0.000629331	Bacteria
Clostridium_clostridioforme_CAG.511	domestic		0.000778074	-0.000971721	Bacteria
Enterococcus_asini	domestic	0.00720608	0.010229	-0.00100288	Bacteria
X.Eubacterium._hallii	domestic		0.00259656	-0.00103785	Bacteria
Anaerotruncus_sp._AT3	domestic	1.30533e-07	2.46406e-05	-0.00105805	Bacteria
Sphaerochaeta_sp._UBA7781	domestic	1.16838e-05	0.00319919	-0.00121695	Bacteria
Pseudoflavonifractor_sp._Marseille.P3106	domestic		0.0416339	-0.0013045	Bacteria
Eubacterium_sp._UNK.MGS.26	domestic		0.000318504	-0.00146287	Bacteria
Escherichia_virus_JL1	domestic	0.00157606	0.0445012	-0.00160918	Virus
Merdibacter_massiliensis	domestic	1.24472e-07	0.00175641	-0.00169611	Bacteria
Clostridium_hathewayi_CAG.224	domestic		0.00108149	-0.00220314	Bacteria
Aliicoccus_persicus	domestic	0.00882643	0.0270701	-0.00232669	Bacteria
Pseudomonas_formosensis	domestic	1.75747e-06	0.0436606	-0.00277686	Bacteria
Bifidobacterium_merycicum	domestic	3.2655e-05	2.48477e-07	-0.00330571	Bacteria
Campylobacter_jejuni	domestic	0.00152157	0.00271498	-0.00368015	Bacteria
Bifidobacterium_boum	domestic	0.000103392	0.000186171	-0.00392578	Bacteria
Negativibacillus_massiliensis	domestic	2.43589e-10	0.00355807	-0.00396483	Bacteria
uncultured_Blautia_sp.	domestic	0.000166338	0.014054	-0.0039694	Bacteria
Corynebacterium_stationis	domestic	1.98329e-06	3.87658e-07	-0.00400752	Bacteria
Streptococcus_lutetiensis	domestic	2.04739e-06	0.00119169	-0.00447529	Bacteria
Butyricicoccus_pullicaecorum	domestic	4.58688e-10	1.80288e-06	-0.00673809	Bacteria
Oscillibacter_ruminantium	domestic	1.39024e-10	5.10039e-05	-0.00733776	Bacteria
Christensenellaceae_bacterium_Phil1	domestic	0.000246334	1.35259e-07	-0.0124347	Bacteria
Streptococcus_sp._HSISB1	domestic	3.53137e-07	0.00216579	-0.0247453	Bacteria
X.Clostridium._aminophilum	domestic		0.000138001	-0.0258647	Bacteria
Streptococcus_equinus	domestic	3.67978e-06	0.00156568	-0.0916404	Bacteria

## Sheet: Figure4a
Supplementary Data 4. Raw data used for the manuscript figures
sampleID	Streptogramin_B	Tetracycline	Sulphonamide	Macrolide	Aminoglycoside	Trimethoprim	Phenicol	Fosfomycin	Quinolone	Beta-lactam	Lincosamide	Vancomycin
A1	0	0.998846	0	0.000476117	0	0	0	0	0	0.000678258	0	0
A2	0	0.979334	0	0	0.0206658	0	0	0	0	0	0	0
A3	0	0.987265	0	0.0127349	0	0	0	0	0	0	0	0
A4	0	1	0	0	0	0	0	0	0	0	0	0
ASTUR3	0	0.794701	0.134878	0.000650128	0.034416	0	0.00094534	0	0	0.0153193	0.0190901	0
ASTUR4	0	0.93957	0	0.00518192	0.0368385	0	0	0	0	0.00140821	0.0170009	0
ASTUR6	0	0.962041	0	0	0.0300735	0.00261784	0	0	0	0	0.00526742	0
ASTUR_1	0	0.943157	0	0.000730008	0.0392253	0	0.0016113	0	0	0.00695093	0.00832505	0
ASTUR2	0	0.939268	0	0.00108267	0.0397269	0	0.00109372	0	0.000407934	0.00672763	0.0116929	0
ASTUR_5	0	0.90671	0	0.000946668	0.0276014	0	0.00753983	0	0	0.0362379	0.0209644	0
HF_1	0	0.273288	0.474498	0	0.0194498	0	0	0	0	0.0213766	0.211388	0
HF_2	0	0.495159	0	0	0.0171252	0	0	0	0	0.0021707	0.485545	0
HF_3	0	0.592715	0	0.00239981	0.0328708	0	0	0	0	0	0.372014	0
HF_4	0	0.594676	0	0	0.0249084	0	0	0	0	0.0296473	0.349581	0.00118697
HF_5	0	0.788694	0	0	0.0285189	0	0	0	0	0.00476277	0.177793	0.000231409
HF_6	0	0.909413	0	0	0.00703167	0	0	0	0	0.00327239	0.0802826	0
D10	0	0.795863	0	0.00107855	0.153077	0	0	0	0	0	0.0499815	0
D11	0.000959162	0.846095	0	0.00459985	0.0613874	0	0	0	0	0	0.0869588	0
D12	6.51634e-05	0.890827	0	0.00100506	0.0404278	0	0	0	0	0.00863614	0.0590392	0
D13	0	0.822604	0	0.00474951	0.0590263	0	0	0	0	0	0.11362	0
D1	0	0.910492	0	0.000671284	0.0307218	0	0	0	0	0	0.0581149	0
D3	0	0.952546	0	0.00025815	0.0150675	0	0	0	0	0.00259183	0.029537	0
D4	0.000602685	0.89511	0	0.00229297	0.0347186	0	0	0	0	0.000720858	0.0665547	0
D6	0	0.829803	0	0.00325874	0.083682	0	0	0	0	0.00307106	0.0801847	0
D9	0	0.873523	0.00371753	0.000814221	0.047694	0	0.00042165	0	0	0.00220573	0.0716243	0
DA	0	0.93204	0	0.000972462	0.0143447	0	0	0	0	0	0.0526426	0
D8	0.00156411	0.916536	0	0.00564828	0.0262428	0.000464474	0.00060429	0	0	0	0.0489404	0
DC	0	0.876327	0	0.00224536	0.0322143	0	0	0	0	0.00191919	0.087294	0
DD	0	0.754699	0	0.0029837	0.0262197	0	0	0	0	0.00318785	0.21291	0
ASTUR_7	0	0.044098	0	0.000512432	0.181883	0	0.171572	0	0	0.599174	0.00276092	0
ASTUR_8	0.00108667	0.0892325	0	0.00108667	0.163541	0	0.128356	0	0	0.589007	0.0276907	0
ASTUR_9	0	0.0164023	0	0.000746605	0.215995	0	0.161419	0	0	0.605436	0	0
J1	0.0343695	0.026005	0	0.13653	0.69933	0	0	0.0549614	0	0	0.0343695	0.014435
J10	0	0.114772	0	0	0.200027	0	0.0403059	0	0	0	0.644895	0
J11	0.00583537	0.857986	0	0.00583537	0.0149014	0	0.019575	0	0	0.0900314	0.00583537	0
J2	0	0.308177	0	0	0.424326	0	0.151423	0	0	0.116074	0	0
J3	0.000615151	0.00595965	0	0.0036417	0.96051	0	0.00206355	0	0	0.0265948	0.000615151	0
J4	0.0457442	0.801387	0	0.0457442	0	0	0.0613804	0	0	0	0.0457442	0
J5	0	0.254283	0	0.139875	0.562859	0	0.00865803	0	0	0.0236993	0.0106258	0
J6	0	0.592255	0	0	0	0	0	0	0	0.407745	0	0
J7	0.00281068	0.123836	0	0.0332287	0.79677	0	0.00341446	0	0	0.0371294	0.00281068	0
J8	0	0.771299	0	0	0.228701	0	0	0	0	0	0	0
J9	0	0.344558	0	0.0772486	0.376231	0	0	0	0	0.0769604	0.125002	0
S1	0	0.316241	0	0.217264	0.0499266	0	0	0	0	0.0979578	0.31861	0
S2	0	0.30705	0	0.0232771	0.0450353	0	0	0	0	0.237108	0.387529	0
S3	0	0.0541872	0	0	0	0	0	0	0	0	0.945813	0
W13	0	0.667486	0	0	0	0	0	0	0	0	0.332514	0
W16	0	0.059891	0	0	0.579474	0	0	0	0	0.0698003	0.290835	0
W10	0	0	0	0	0	0	0	0	0	0.137499	0.793328	0.0691734
W11	0	0.166578	0	0.244065	0.184433	0	0.0988385	0.0606333	0.0400462	0.205407	0	0
W12	0	0.792285	0	0.0459044	0	0	0	0	0.00532858	0	0.135766	0.0207164
W14	0	0	0	0	0.0536237	0	0	0	0	0	0.946376	0
W15	0	0.572787	0	0	0	0	0.177612	0.0917243	0	0	0.157877	0
W1	0	0.289847	0	0	0.36481	0	0.0342306	0	0	0.0829085	0.228204	0
W2	0	0.415963	0	0	0	0	0	0	0	0.0914421	0.492595	0
W3	0	0.505936	0	0	0	0	0.0262418	0.0205496	0	0.294832	0.152441	0
W4	0	0.337435	0	0	0	0	0.162573	0	0	0.39161	0.108382	0
W5	0	0.414793	0	0	0.0303073	0	0	0	0	0.116821	0.438079	0
W6	0	0	0	0	0	0	0	0	0	0.643699	0.356301	0
W7	0	0.329463	0	0	0	0	0.394434	0	0	0.165858	0.110245	0
W8	0	0	0	0	0	0	0	0	0	1	0	0
W9	0	0.726354	0	0	0	0	0.0669309	0	0	0.0477035	0.159012	0

## Sheet: Figure4c-edge
Supplementary Data 4. Raw data used for the manuscript figures
SourceNode	TargetNode	Interacition	Type
Tetracycline_resistance	Lactobacillus_reuteri_plasmid	442.333	domestic
Tetracycline_resistance	Campylobacter_jejuni_plasmid	272.733	domestic
Tetracycline_resistance	Lactobacillus_amylovorus_plasmid	259.822	domestic
Tetracycline_resistance	Campylobacter_coli_plasmid	228.554	domestic
Tetracycline_resistance	Corynebacterium_resistens_plasmid	207.833	domestic
Lincosamide_resistance	Glaesserella_parasuis_plasmid	81.6552	domestic
Aminoglycoside_resistance	Campylobacter_jejuni_plasmid	51.4388	domestic
Tetracycline_resistance	Streptococcus_gallolyticus_plasmid	47.303	domestic
Sulphonamide_resistance	Escherichia_coli_plasmid	41.8488	domestic
Tetracycline_resistance	Bifidobacterium_biavatii_draftPro	40.909	domestic
Sulphonamide_resistance	Klebsiella_pneumoniae_plasmid	36.4603	domestic
Tetracycline_resistance	Faecalibacterium_prausnitzii_completePro	31.7147	domestic
Tetracycline_resistance	Butyricicoccus_sp._BB10_draftPro	29.4023	domestic
Tetracycline_resistance	Massilioclostridium_coli_draftPro	26.1919	domestic
Tetracycline_resistance	Bacteroides_dorei_completePro	21.3987	domestic
Tetracycline_resistance	Christensenella_timonensis_draftPro	20.8579	domestic
Tetracycline_resistance	Fibrobacteria_bacterium_AD80_draftPro	20.6844	domestic
Tetracycline_resistance	Bifidobacterium_imperatoris_draftPro	20.4545	domestic
Tetracycline_resistance	Coprococcus_sp._HPP0074_draftPro	18.6306	domestic
Sulphonamide_resistance	Salmonella_enterica_plasmid	18.3048	domestic
Tetracycline_resistance	Negativibacillus_massiliensis_draftPro	16.5239	domestic
Tetracycline_resistance	Oribacterium_parvum_draftPro	16.2425	domestic
Tetracycline_resistance	Faecalicatena_contorta_draftPro	16.0252	domestic
Tetracycline_resistance	Lactonifactor_longoviformis_draftPro	15.9024	domestic
Tetracycline_resistance	Bacteroides_stercorirosoris_draftPro	15.1195	domestic
Tetracycline_resistance	Bifidobacterium_magnum_draftPro	14.1796	domestic
Tetracycline_resistance	Bacteroides_barnesiae_draftPro	14.0485	domestic
Tetracycline_resistance	[Clostridium]_clostridioforme_draftPro	13.727	domestic
Tetracycline_resistance	Porphyromonas_uenonis_draftPro	13.5347	domestic
Tetracycline_resistance	[Clostridium]_citroniae_draftPro	13.302	domestic
Tetracycline_resistance	Butyricicoccus_pullicaecorum_draftPro	12.8748	domestic
Tetracycline_resistance	[Eubacterium]_siraeum_completePro	12.8509	domestic
Tetracycline_resistance	Parabacteroides_johnsonii_draftPro	12.5059	domestic
Tetracycline_resistance	Pasteurella_multocida_plasmid	12.1566	domestic
Tetracycline_resistance	Prevotella_corporis_draftPro	11.6875	domestic
Tetracycline_resistance	uncultured_Flavonifractor_sp._draftPro	11.242	domestic
Tetracycline_resistance	Prevotella_amnii_draftPro	11.0923	domestic
Tetracycline_resistance	Alistipes_onderdonkii_draftPro	11.0106	domestic
Tetracycline_resistance	Prevotella_timonensis_draftPro	10.9555	domestic
Tetracycline_resistance	uncultured_Bacteroides_sp._draftPro	10.5145	domestic
OtherAntibiotics	OtherPlasmid	90.6944	domestic
OtherAntibiotics	OtherDraft	606.535	domestic
Beta-lactam_resistance	Klebsiella_pneumoniae_plasmid	20.7901	Wild
Aminoglycoside_resistance	Escherichia_coli_plasmid	16.0077	Wild
Beta-lactam_resistance	Escherichia_coli_plasmid	14.6003	Wild
Phenicol_resistance	Klebsiella_pneumoniae_plasmid	11.7174	Wild
Aminoglycoside_resistance	Salmonella_enterica_plasmid	10.1935	Wild
Lincosamide_resistance	Glaesserella_parasuis_plasmid	7.09091	Wild
Tetracycline_resistance	Lactobacillus_reuteri_plasmid	6.57626	Wild
Aminoglycoside_resistance	Klebsiella_pneumoniae_plasmid	6.05264	Wild
Beta-lactam_resistance	Citrobacter_farmeri_plasmid	5.43615	Wild
Phenicol_resistance	Escherichia_coli_plasmid	4.92944	Wild
Beta-lactam_resistance	Enterobacter_cloacae_plasmid	4.6123	Wild
Beta-lactam_resistance	Enterobacter_hormaechei_plasmid	4.3885	Wild
Tetracycline_resistance	Lactobacillus_amylovorus_plasmid	3.84192	Wild
Beta-lactam_resistance	Enterobacteriaceae_bacterium_ENNIH2_plasmid	3.6431	Wild
Beta-lactam_resistance	Enterobacteriaceae_bacterium_ENNIH1_plasmid	3.35913	Wild
Beta-lactam_resistance	Salmonella_enterica_plasmid	3.22392	Wild
Tetracycline_resistance	Corynebacterium_resistens_plasmid	2.94293	Wild
Phenicol_resistance	Salmonella_enterica_plasmid	2.83093	Wild
Beta-lactam_resistance	Citrobacter_freundii_complex_sp._CFNIH9_plasmid	2.55976	Wild
Aminoglycoside_resistance	Escherichia_albertii_plasmid	1.82389	Wild
Tetracycline_resistance	Escherichia_coli_plasmid	1.65899	Wild
Aminoglycoside_resistance	Pantoea_ananatis_plasmid	1.63227	Wild
Beta-lactam_resistance	Shigella_flexneri_plasmid	1.59934	Wild
Tetracycline_resistance	Campylobacter_jejuni_plasmid	1.2949	Wild
Beta-lactam_resistance	Mumia_flava_draftPro	1.28788	Wild
Tetracycline_resistance	Campylobacter_coli_plasmid	1.07043	Wild
Beta-lactam_resistance	Klebsiella_michiganensis_plasmid	1.04405	Wild
Aminoglycoside_resistance	Shigella_sonnei_plasmid	1.02821	Wild
Aminoglycoside_resistance	Enterobacter_cloacae_plasmid	1.0068	Wild
Aminoglycoside_resistance	Enterococcus_faecium_plasmid	1.00019	Wild
OtherAntibiotics	OtherPlasmid	33.1653	Wild
OtherAntibiotics	OtherDraft	16.003	Wild

## Sheet: Figure4c-node
Supplementary Data 4. Raw data used for the manuscript figures
Node	Nodetype	LabelName	NodeSize	Type
Tetracycline_resistance	Antibiotics	Tetracycline	2665.34	Domestic
Lactobacillus_reuteri_plasmid	plasmid	Lactobacillus_reuteri	442.335	Domestic
Campylobacter_jejuni_plasmid	plasmid	Campylobacter_jejuni	324.172	Domestic
Lactobacillus_amylovorus_plasmid	plasmid	Lactobacillus_amylovorus	259.824	Domestic
Campylobacter_coli_plasmid	plasmid	Campylobacter_coli	228.576	Domestic
Corynebacterium_resistens_plasmid	plasmid	Corynebacterium_resistens	207.873	Domestic
Sulphonamide_resistance	Antibiotics	Sulphonamide	158.103	Domestic
Lincosamide_resistance	Antibiotics	Lincosamide	85.0192	Domestic
Glaesserella_parasuis_plasmid	plasmid	Glaesserella_parasuis	82.4667	Domestic
Aminoglycoside_resistance	Antibiotics	Aminoglycoside	66.9176	Domestic
Streptococcus_gallolyticus_plasmid	plasmid	Streptococcus_gallolyticus	47.303	Domestic
Escherichia_coli_plasmid	plasmid	Escherichia_coli	47.173	Domestic
Klebsiella_pneumoniae_plasmid	plasmid	Klebsiella_pneumoniae	42.4679	Domestic
Bifidobacterium_biavatii_draftPro	draftPro	Bifidobacterium_biavatii	40.909	Domestic
Faecalibacterium_prausnitzii_completePro	completePro	Faecalibacterium_prausnitzii	31.7147	Domestic
Butyricicoccus_sp._BB10_draftPro	draftPro	Butyricicoccus_sp._BB10	29.4023	Domestic
Massilioclostridium_coli_draftPro	draftPro	Massilioclostridium_coli	26.1919	Domestic
Bacteroides_dorei_completePro	completePro	Bacteroides_dorei	21.3987	Domestic
Christensenella_timonensis_draftPro	draftPro	Christensenella_timonensis	20.8579	Domestic
Fibrobacteria_bacterium_AD80_draftPro	draftPro	Fibrobacteria_bacterium_AD80	20.6844	Domestic
Salmonella_enterica_plasmid	plasmid	Salmonella_enterica	20.5485	Domestic
Bifidobacterium_imperatoris_draftPro	draftPro	Bifidobacterium_imperatoris	20.4545	Domestic
Coprococcus_sp._HPP0074_draftPro	draftPro	Coprococcus_sp._HPP0074	18.6375	Domestic
Negativibacillus_massiliensis_draftPro	draftPro	Negativibacillus_massiliensis	16.5239	Domestic
Oribacterium_parvum_draftPro	draftPro	Oribacterium_parvum	16.2425	Domestic
Faecalicatena_contorta_draftPro	draftPro	Faecalicatena_contorta	16.0321	Domestic
Lactonifactor_longoviformis_draftPro	draftPro	Lactonifactor_longoviformis	15.9024	Domestic
Bacteroides_stercorirosoris_draftPro	draftPro	Bacteroides_stercorirosoris	15.1195	Domestic
Pasteurella_multocida_plasmid	plasmid	Pasteurella_multocida	14.625	Domestic
Bifidobacterium_magnum_draftPro	draftPro	Bifidobacterium_magnum	14.1796	Domestic
Bacteroides_barnesiae_draftPro	draftPro	Bacteroides_barnesiae	14.0505	Domestic
[Clostridium]_clostridioforme_draftPro	draftPro	[Clostridium]_clostridioforme	13.727	Domestic
Porphyromonas_uenonis_draftPro	draftPro	Porphyromonas_uenonis	13.5686	Domestic
[Clostridium]_citroniae_draftPro	draftPro	[Clostridium]_citroniae	13.302	Domestic
Butyricicoccus_pullicaecorum_draftPro	draftPro	Butyricicoccus_pullicaecorum	12.8748	Domestic
[Eubacterium]_siraeum_completePro	completePro	[Eubacterium]_siraeum	12.8509	Domestic
Parabacteroides_johnsonii_draftPro	draftPro	Parabacteroides_johnsonii	12.5059	Domestic
Prevotella_corporis_draftPro	draftPro	Prevotella_corporis	11.7612	Domestic
uncultured_Flavonifractor_sp._draftPro	draftPro	uncultured_Flavonifractor_sp.	11.242	Domestic
Prevotella_amnii_draftPro	draftPro	Prevotella_amnii	11.1248	Domestic
Prevotella_timonensis_draftPro	draftPro	Prevotella_timonensis	11.014	Domestic
Alistipes_onderdonkii_draftPro	draftPro	Alistipes_onderdonkii	11.0106	Domestic
uncultured_Bacteroides_sp._draftPro	draftPro	uncultured_Bacteroides_sp.	10.6918	Domestic
OtherAntibiotics	Antibiotics	OtherAntibiotics	697.23	Domestic
OtherPlasmid	plasmid	OtherPlasmid	90.6944	Domestic
OtherDraft	draftPro	OtherDraft	606.535	Domestic
Beta-lactam_resistance	Antibiotics	Beta-lactam	78.0278	Wild
Aminoglycoside_resistance	Antibiotics	Aminoglycoside	49.154	Wild
Klebsiella_pneumoniae_plasmid	plasmid	Klebsiella_pneumoniae	39.7768	Wild
Tetracycline_resistance	Antibiotics	Tetracycline	38.3333	Wild
Escherichia_coli_plasmid	plasmid	Escherichia_coli	38.1697	Wild
Phenicol_resistance	Antibiotics	Phenicol	23.6667	Wild
Salmonella_enterica_plasmid	plasmid	Salmonella_enterica	17.1281	Wild
Lincosamide_resistance	Antibiotics	Lincosamide	7.45455	Wild
Glaesserella_parasuis_plasmid	plasmid	Glaesserella_parasuis	7.14872	Wild
Lactobacillus_reuteri_plasmid	plasmid	Lactobacillus_reuteri	6.58643	Wild
Enterobacter_cloacae_plasmid	plasmid	Enterobacter_cloacae	6.33053	Wild
Citrobacter_farmeri_plasmid	plasmid	Citrobacter_farmeri	5.57493	Wild
Enterobacter_hormaechei_plasmid	plasmid	Enterobacter_hormaechei	4.74266	Wild
Lactobacillus_amylovorus_plasmid	plasmid	Lactobacillus_amylovorus	3.87824	Wild
Enterobacteriaceae_bacterium_ENNIH2_plasmid	plasmid	Enterobacteriaceae_bacterium_ENNIH2	3.66406	Wild
Enterobacteriaceae_bacterium_ENNIH1_plasmid	plasmid	Enterobacteriaceae_bacterium_ENNIH1	3.36943	Wild
Corynebacterium_resistens_plasmid	plasmid	Corynebacterium_resistens	3.07605	Wild
Escherichia_albertii_plasmid	plasmid	Escherichia_albertii	2.59721	Wild
Citrobacter_freundii_complex_sp._CFNIH9_plasmid	plasmid	Citrobacter_freundii_complex_sp._CFNIH9	2.58611	Wild
Shigella_flexneri_plasmid	plasmid	Shigella_flexneri	2.24384	Wild
Campylobacter_jejuni_plasmid	plasmid	Campylobacter_jejuni	2.23713	Wild
Shigella_sonnei_plasmid	plasmid	Shigella_sonnei	2.23539	Wild
Enterococcus_faecium_plasmid	plasmid	Enterococcus_faecium	1.80486	Wild
Pantoea_ananatis_plasmid	plasmid	Pantoea_ananatis	1.63343	Wild
Mumia_flava_draftPro	draftPro	Mumia_flava	1.28788	Wild
Campylobacter_coli_plasmid	plasmid	Campylobacter_coli	1.2003	Wild
Klebsiella_michiganensis_plasmid	plasmid	Klebsiella_michiganensis	1.14271	Wild
OtherAntibiotics	Antibiotics	OtherAntibiotics	49.1682	Wild
OtherPlasmid	plasmid	OtherPlasmid	33.1653	Wild
OtherDraft	draftPro	OtherDraft	16.003	Wild

## Sheet: Figure5
Supplementary Data 4. Raw data used for the manuscript figures
sample	starch degradation	cellulose degradation	country	status
A1	0.0412125	0.0126783	Finland	domestic
A2	0.0397633	0.00890432	Finland	domestic
A3	0.0401487	0.00887273	Finland	domestic
A4	0.0393977	0.00835521	Finland	domestic
ASTUR3	0.0264137	0.0151798	Spain	domestic
ASTUR4	0.0259979	0.0180808	Spain	domestic
ASTUR6	0.0284113	0.0157888	Spain	domestic
ASTUR_1	0.0316263	0.0181703	Spain	domestic
ASTUR2	0.0294571	0.0154713	Spain	domestic
ASTUR_5	0.0327301	0.0161754	Spain	domestic
HF_1	0.0315309	0.0203109	Finland	domestic
HF_2	0.034246	0.0188598	Finland	domestic
HF_3	0.0299716	0.0159626	Finland	domestic
HF_4	0.0362963	0.0172783	Finland	domestic
HF_5	0.0372797	0.0165692	Finland	domestic
HF_6	0.0337231	0.0157209	Finland	domestic
D10	0.0445631	0.0113283	Argentina	domestic
D11	0.0535075	0.0106347	Argentina	domestic
D12	0.0461727	0.0108633	Argentina	domestic
D13	0.0426664	0.0125316	Argentina	domestic
D1	0.041677	0.0121933	Argentina	domestic
D3	0.0417502	0.0130528	Argentina	domestic
D4	0.042431	0.0120854	Argentina	domestic
D6	0.0446847	0.0122124	Argentina	domestic
D9	0.0432194	0.0113772	Argentina	domestic
DA	0.0377868	0.0160804	Argentina	domestic
D8	0.0442576	0.0119831	Argentina	domestic
DC	0.0395212	0.0155846	Argentina	domestic
DD	0.0373347	0.0147076	Argentina	domestic
ASTUR_7	0.0239144	0.0172628	Spain	wild
ASTUR_8	0.0284441	0.0165597	Spain	wild
ASTUR_9	0.0258493	0.017917	Spain	wild
J1	0.0295864	0.0143056	Japan	wild
J10	0.024363	0.016799	Japan	wild
J11	0.0278394	0.0149669	Japan	wild
J2	0.0238492	0.0155749	Japan	wild
J3	0.0267696	0.0145289	Japan	wild
J4	0.0321107	0.0167896	Japan	wild
J5	0.0241493	0.0139688	Japan	wild
J6	0.0251031	0.0154837	Japan	wild
J7	0.02266	0.0120345	Japan	wild
J8	0.024632	0.0155637	Japan	wild
J9	0.0283328	0.0175213	Japan	wild
S1	0.0311323	0.018163	Russia	wild
S2	0.0297781	0.0187707	Russia	wild
S3	0.0322387	0.0244786	Russia	wild
W13	0.0289111	0.0168674	Argentina	wild
W16	0.0328602	0.0173362	Argentina	wild
W10	0.0261605	0.0174945	Argentina	wild
W11	0.0252585	0.0134419	Argentina	wild
W12	0.0266905	0.0145663	Argentina	wild
W14	0.0344709	0.0181892	Argentina	wild
W15	0.0314084	0.0182815	Argentina	wild
W1	0.0332275	0.0170189	Argentina	wild
W2	0.0361746	0.0165461	Argentina	wild
W3	0.0320915	0.01736	Argentina	wild
W4	0.0378704	0.0151802	Argentina	wild
W5	0.0274029	0.0190962	Argentina	wild
W6	0.0346488	0.0169044	Argentina	wild
W7	0.0245757	0.0146238	Argentina	wild
W8	0.0342823	0.016519	Argentina	wild
W9	0.0289474	0.017368	Argentina	wild

## Sheet: Supplementaty Figure1-leftTop
Supplementary Data 4. Raw data used for the manuscript figures
sample	variable	value
HF_6	common	1
W15	common	1
ASTUR6	common	1
ASTUR2	common	1
HF_2	common	1
HF_4	common	1
D11	common	1
D12	common	1
D13	common	1
D3	common	1
D4	common	1
ASTUR_8	common	1
ASTUR_9	common	1
J10	common	1
J8	common	1
J9	common	1
S1	common	1
S2	common	1
S3	common	1
W16	common	1
W2	common	1
W6	common	1
ASTUR_5	common	1
W1	common	1
ASTUR_1	common	1
D9	common	1
D6	common	0.998358
W4	common	0.992064
ASTUR_7	common	0.988033
J4	common	0.985287
HF_5	common	0.984023
W8	common	0.983263
W5	common	0.910865
J1	common	0.906003
DA	common	0.891
ASTUR3	common	0.876226
J11	common	0.850212
ASTUR4	common	0.843583
J3	common	0.837917
J6	common	0.832573
J5	common	0.804583
W3	common	0.800338
D10	common	0.79512
D8	common	0.784451
J2	common	0.765455
W11	common	0.743942
D1	common	0.718686
A2	common	0.718559
W7	common	0.658324
W10	common	0.617126
J7	common	0.576415
A1	common	0.511909
W9	common	0.363567
W12	common	0.356913
A4	common	0.263597
HF_3	common	0.209212
W14	common	0.139289
A3	common	0.0107216
HF_1	common	0
DD	common	0
W13	common	0
HF_6	metaplan3_only	0
W15	metaplan3_only	0
ASTUR6	metaplan3_only	0
ASTUR2	metaplan3_only	0
HF_2	metaplan3_only	0
HF_4	metaplan3_only	0
D11	metaplan3_only	0
D12	metaplan3_only	0
D13	metaplan3_only	0
D3	metaplan3_only	0
D4	metaplan3_only	0
ASTUR_8	metaplan3_only	0
ASTUR_9	metaplan3_only	0
J10	metaplan3_only	0
J8	metaplan3_only	0
J9	metaplan3_only	0
S1	metaplan3_only	0
S2	metaplan3_only	0
S3	metaplan3_only	0
W16	metaplan3_only	0
W2	metaplan3_only	0
W6	metaplan3_only	0
ASTUR_5	metaplan3_only	0
W1	metaplan3_only	0
ASTUR_1	metaplan3_only	0
D9	metaplan3_only	0
D6	metaplan3_only	0.0012233
W4	metaplan3_only	0.0079364
ASTUR_7	metaplan3_only	0
J4	metaplan3_only	0
HF_5	metaplan3_only	0.0121903
W8	metaplan3_only	0.0167367
W5	metaplan3_only	0.089135
J1	metaplan3_only	0.0181457
DA	metaplan3_only	0.109
ASTUR3	metaplan3_only	0
J11	metaplan3_only	0.014058
ASTUR4	metaplan3_only	0
J3	metaplan3_only	0.0988308
J6	metaplan3_only	0.167427
J5	metaplan3_only	0.195417
W3	metaplan3_only	0
D10	metaplan3_only	0.20488
D8	metaplan3_only	0
J2	metaplan3_only	0
W11	metaplan3_only	0.256058
D1	metaplan3_only	0
A2	metaplan3_only	0.281441
W7	metaplan3_only	0.341676
W10	metaplan3_only	0.382874
J7	metaplan3_only	0.260827
A1	metaplan3_only	0.0132505
W9	metaplan3_only	0.636433
W12	metaplan3_only	0.637259
A4	metaplan3_only	0.736403
HF_3	metaplan3_only	0
W14	metaplan3_only	0.860711
A3	metaplan3_only	0.981369
HF_1	metaplan3_only	0
DD	metaplan3_only	0
W13	metaplan3_only	0
HF_6	removed	-4.44089e-16
W15	removed	-4.44089e-16
ASTUR6	removed	0
ASTUR2	removed	0
HF_2	removed	0
HF_4	removed	0
D11	removed	0
D12	removed	0
D13	removed	0
D3	removed	0
D4	removed	0
ASTUR_8	removed	0
ASTUR_9	removed	0
J10	removed	0
J8	removed	0
J9	removed	0
S1	removed	0
S2	removed	0
S3	removed	0
W16	removed	0
W2	removed	0
W6	removed	0
ASTUR_5	removed	1.11022e-16
W1	removed	2.22045e-16
ASTUR_1	removed	3.33067e-16
D9	removed	6.66134e-16
D6	removed	0.0004186
W4	removed	-4.51028e-17
ASTUR_7	removed	0.0119666
J4	removed	0.0147125
HF_5	removed	0.0037871
W8	removed	4.85723e-17
W5	removed	-4.16334e-17
J1	removed	0.0758515
DA	removed	-2.498e-16
ASTUR3	removed	0.123774
J11	removed	0.13573
ASTUR4	removed	0.156417
J3	removed	0.0632524
J6	removed	-5.55112e-17
J5	removed	0
W3	removed	0.199662
D10	removed	5.55112e-17
D8	removed	0.215549
J2	removed	0.234544
W11	removed	2.77556e-16
D1	removed	0.281314
A2	removed	-5.55112e-17
W7	removed	8.32667e-16
W10	removed	-3.88578e-16
J7	removed	0.162758
A1	removed	0.47484
W9	removed	6.66134e-16
W12	removed	0.0058281
A4	removed	1.11022e-16
HF_3	removed	0.790788
W14	removed	0
A3	removed	0.0079092
HF_1	removed	1
DD	removed	1
W13	removed	1

[truncated: 11 more sheets: Supplementaty Figure1-leftBotto, Supplementaty Figure2, Supplementaty Figure3-1, Supplementaty Figure3-2, Supplementaty Figure4, Supplementaty Figure5, Supplementaty Figure6, Supplementaty Figure7, Supplementaty Figure8-top, Supplementaty Figure8-bottom, Supplementaty Figure9]
